# Supplementary material for: Patients experiencing statin-induced myalgia exhibit a unique program of skeletal muscle gene expression following statin re-challenge
Source: PLoS One. 2017 Aug 3;12(8):e0181308. doi: 10.1371/journal.pone.0181308 (PMC5542661; doi:10.1371/journal.pone.0181308)
Supplement: S1 Table — Skeletal muscle gene expression results from over 21,000 probe sets included in the Affymetrix array. Linear regression analysis was performed to test the association between gene expression and statin tolerance following adjustment for vitamin D treatment status. Table includes gene identification, probe ID, gene expression ratio (Case/Control) and nominal P value for difference between statin intolerant and tolerant patients. (XLSX) [file pone.0181308.s001.xlsx]

## Sheet: Sheet1
S1 Table. Complete Gene Listing Muscle Biopsy Specimens
2015-07-22
Data processed and analyzed by G Majumdar and K Mozhui
Data: muscle gene expression in statin tolerant and intolerant groups
Array Content = HumanHT-12_V4_0_R1_15002873_B.bgx.xml
Original data processed in Illumina Inc. BeadStudio version 3.4.0 (>47K probes)
Data loaded to GeneSpring for normalization and filter
Normalization method: Shift to 75 percentile
Probe selection: detection threshold (1 - detection p-value) of >= 0.99 in at least 3 samples (21344 probes pass selection and used for statistical analysis)
Ananlysis and results explained: These are results for simple t-test (Welch's t-test) between tolerant and intolerant groups
T-test was done in R; q-value (FDR corrected p-value) was computed in R using package "qvalue"
On 13 April 2016: did linear regression analysis to test association between gene expression and statin tolerance with adjustment for (1) vitamin D only, and (2) vitamin D and testosterone treatment (yes/no)
Linear regression was done on 20 samples
Principal component analysis in JMP showed 3 outlier samples.These are the PCs done after removing samples B006, C036, C010
In the linear regression result, estimate is the regression coefficient (use this to see if gene expression in increased or decreased as a function of tolerance status)
																		Linear regression with adjustment for vitamin D level and batch (updated on 4Aug2016)
																			Gene Expression Ratio
OrigIndex	ProbeID	Symbol	Entrez_Gene_ID	Definition	Ontology_Process	Ontology_Component	Ontology_Function	Chromosome	Chromosome Start Index(Avadis)	Chromosome End Index(Avadis)	Probe_Sequence	ILMN_Gene	Probe_Id	Probe_Start	Probe_Type	RefSeq_ID	Search_Key	Pr(>|t|)	(Intolerant/Tolerant)
19403	4210717	FRS3	10817	Homo sapiens fibroblast growth factor receptor substrate 3 (FRS3), mRNA.	GO:0007165|GO:0008543	GO:0016020	GO:0005158|GO:0004872	chr6	41846051	41846100	CGTCAACTGTGAAGGGTTCCTGTGATTGCGTTTAGCGCCCTCCCGTTCTG	FRS3	ILMN_1772605	1957	S	NM_006653.3	NM_006653.3	1.27822e-05	2.43945
10205	70592	VCL	7414	Homo sapiens vinculin (VCL), transcript variant 1, mRNA.	GO:0006928|GO:0007155|GO:0030032|GO:0030336|GO:0043297	GO:0005737|GO:0005886|GO:0005911|GO:0005912|GO:0005916|GO:0005925|GO:0015629|GO:0030055|GO:0043034|GO:0043234	GO:0003779|GO:0005198|GO:0016491|GO:0045294	chr10	75549682	75549731	CCCGGTTCTTCCAGTGGTTTGAGACACTGGTTTACACTTTATGCCGGATG	VCL	ILMN_1795429	5248	A	NM_014000.2	NM_003373.3	3.29035e-05	3.15249
20171	5270608	VPS29	51699	Homo sapiens vacuolar protein sorting 29 homolog (S. cerevisiae) (VPS29), transcript variant 1, mRNA.	GO:0015031	GO:0005737|GO:0005768|GO:0010008|GO:0016020	GO:0004647|GO:0008270|GO:0016787|GO:0046872	chr12	110930884	110930933	GCCCTGTTGCAGAGGCAATTTGATGTGGACATTCTTATCTCGGGACACAC	VPS29	ILMN_1704619	358	A	NM_016226.3	NM_016226.2	3.66992e-05	3.05023
12281	5260082	CP110	9738	Homo sapiens CP110 protein (CP110), mRNA.				chr16	19472023	19472072	CACATTCTTTTTTGGTGTTCATAGCTTCTTCTCATACAGGTGCCAGACAC	CP110	ILMN_1773200	5266	S	NM_014711.3	NM_014711.3	3.86744e-05	2.50385
20469	6100626	LOC100129585	100129585	PREDICTED: Homo sapiens similar to hCG2011544 (LOC100129585), mRNA.							GAACACCAAGAGGTGGTGGCCGTGGAGGAAGCCGATCTGATAGAGGGGGA	LOC100129585	ILMN_3177271	226	A	XM_001720509.1	XM_001720509.1	4.00679e-05	2.84235
8740	1240113	CCDC101	112869	Homo sapiens coiled-coil domain containing 101 (CCDC101), mRNA.	GO:0006350|GO:0006355	GO:0005634		chr16	28509634	28509683	CAGTGGAAGGCCAACCCGGAGACGGACCCTGAGGCCTTGTTCCAGAAGGA	CCDC101	ILMN_1701477	819	I	NM_138414.1	NM_138414.1	4.16538e-05	2.49071
7357	1500647	SYF2	25949	Homo sapiens SYF2 homolog, RNA splicing factor (S. cerevisiae) (SYF2), transcript variant 1, mRNA.	GO:0006397|GO:0008150|GO:0008380	GO:0005634|GO:0005681	GO:0005515	chr1	25549231	25549280	TCATGGCGGCCTGTGACCAAGGTCGGGGAGGAGTGGAGCTATCCTTCCAT	SYF2	ILMN_1660186	1263	A	NM_015484.4	NM_207170.1	7.48681e-05	2.42003
4590	5570278	CXCL9	4283	Homo sapiens chemokine (C-X-C motif) ligand 9 (CXCL9), mRNA.	GO:0006935|GO:0006954|GO:0006955|GO:0006968|GO:0007165|GO:0007165|GO:0007186|GO:0007267	GO:0005576|GO:0005615	GO:0008009	chr4	77142090	77142139	TGATTGGTGCCCAGTTAGCCTCTGCAGGATGTGGAAACCTCCTTCCAGGG	CXCL9	ILMN_1745356	2052	S	NM_002416.1	NM_002416.1	7.77515e-05	0.0791986
15205	3400754	LRRFIP1	9208	Homo sapiens leucine rich repeat (in FLII) interacting protein 1 (LRRFIP1), mRNA.	GO:0008150|GO:0006357|GO:0016481	GO:0005575|GO:0005634|GO:0005737|GO:0005737|GO:0005856	GO:0003674|GO:0003677|GO:0003725|GO:0005515|GO:0016564	chr2	238338330	238338379	TGAGCAGGGACAGTCATTTTTTAAATGTTTTTGGCCGGGCGTGGTGGCTC	LRRFIP1	ILMN_2214997	3333	S	NM_004735.2	NM_004735.2	8.2578e-05	0.146001
5687	1050132	ZNF518B	85460	Homo sapiens zinc finger protein 518B (ZNF518B), mRNA.	GO:0006350|GO:0006355	GO:0005622|GO:0005634	GO:0003677|GO:0008270|GO:0046872	chr4	10441812	10441861	CCCAGTCGAGAACATCTTGTAAGCCTTCATTAAGGGCCACCTGCTGTCTG	ZNF518B	ILMN_1682449	6578	S	NM_053042.2	NM_053042.2	9.81293e-05	2.3328
17887	5550204	DDRGK1	65992	Homo sapiens DDRGK domain containing 1 (DDRGK1), mRNA.				chr20	3171227	3171276	CTCAGAGTTGGTGTGGCCTACCTGGCTATACATCTTCATCCCTCCCCACC	DDRGK1	ILMN_1797828	989	S	NM_023935.1	NM_023935.1	0.00013017	2.5886
10134	2760377	NOP14	8602	Homo sapiens NOP14 nucleolar protein homolog (yeast) (NOP14), mRNA.				chr4	2940566	2940615	GCCTGGCTACACAGGAAGGCGAATGGAAGGCTCTGAAGAGGAAAAAGTTC	NOP14	ILMN_3236358	2588	S	NM_003703.1	NM_003703.1	0.00013259	2.87912
3628	3140008	PPM1G	5496	Homo sapiens protein phosphatase 1G (formerly 2C), magnesium-dependent, gamma isoform (PPM1G), transcript variant 2, mRNA.	GO:0006470|GO:0007050	GO:0005634|GO:0005737|GO:0008287	GO:0000287|GO:0004722|GO:0016787|GO:0030145	chr2	27604083	27604132	CTCCATGGCCCTCGGCCGCTTGCACCCGCTCTCTGTTGTACACTTTCAAT	PPM1G	ILMN_1806867	2066	A	NM_002707.3	NM_002707.3	0.00014632	3.73146
7359	4670241	SYF2	25949	Homo sapiens SYF2 homolog, RNA splicing factor (S. cerevisiae) (SYF2), transcript variant 1, mRNA.	GO:0006397|GO:0008150|GO:0008380	GO:0005634|GO:0005681	GO:0005515	chr1	25553976	25554610	CAGATTATGCTGCTGCCCAGTTACGCCAGTATCATCGGTTGACCAAGCAG	SYF2	ILMN_2394498	429	A	NM_015484.4	NM_015484.4	0.000149692	3.70269
13024	870390	DEPDC6	64798	Homo sapiens DEP domain containing 6 (DEPDC6), mRNA.	GO:0007242	GO:0005622	GO:0005515	chr8	121131755	121131804	TGCTATGGTTGGGGGTAGTTAGGGAGAGACTACATGAAATTGTGTGCCCC	DEPDC6	ILMN_2172755	1983	S	NM_022783.1	NM_022783.1	0.00015811	5.8536
16566	780021	OPN3	23596	Homo sapiens opsin 3 (OPN3), mRNA.	GO:0007165|GO:0007186|GO:0007601|GO:0007602|GO:0018298|GO:0042752|GO:0050896|GO:0007186|GO:0007165|GO:0007186	GO:0005887|GO:0016020|GO:0016021|GO:0016021	GO:0008020|GO:0004872	chr1	241761157	241761206	CACCTTCCTGGTCTGTTGGATGCCTTATATCGTGATCTGCTTCTTGGTGG	OPN3	ILMN_1716988	931	A	NM_014322.2	NM_001030012.1	0.000166386	2.81623
9689	830097	LOC645515	645515	PREDICTED: Homo sapiens misc_RNA (LOC645515), miscRNA.							AGAGAGCCCAGAGGGAGGAAGAAGCCAGACGACAGTCAGGAGCACAGTAT	LOC645515	ILMN_3285959	859	M	XR_039410.1	XR_039410.1	0.000167306	3.65812
4673	580279	BEND7	222389	Homo sapiens BEN domain containing 7 (BEND7), transcript variant 1, mRNA.				chr10	13563013	13563062	CAAACTACACTCGCTCAGGAAGCCTTCTGTTTAGAAAACTGGTGTGTGCG	BEND7	ILMN_3178043	1046	A	NM_152751.2	NM_152751.2	0.000171884	3.30152
17019	6660767	SLC35A3	23443	Homo sapiens solute carrier family 35 (UDP-N-acetylglucosamine (UDP-GlcNAc) transporter), member A3 (SLC35A3), mRNA.	GO:0006047|GO:0015780|GO:0015788|GO:0015780	GO:0000139|GO:0005794|GO:0016020|GO:0016021|GO:0000139|GO:0016021	GO:0005338|GO:0005351|GO:0005462|GO:0005338|GO:0005351	chr1	100261283	100261332	GCTTCAAGACTGCTGAAAGCAATCCAGTTGCTCCTGTGCTAGATGGTAGC	SLC35A3	ILMN_1653429	1838	S	NM_012243.1	NM_012243.1	0.000184746	2.76917
19290	7200142	POLR2C	5432	Homo sapiens polymerase (RNA) II (DNA directed) polypeptide C, 33kDa (POLR2C), mRNA.	GO:0000398|GO:0006350|GO:0006367|GO:0006368	GO:0005634|GO:0005654|GO:0005654|GO:0005654|GO:0005654|GO:0005654|GO:0005654|GO:0005654|GO:0005737	GO:0003677|GO:0003899|GO:0005509|GO:0046983	chr16	56063090	56063139	TCATTCTCTGTCCAGCAGTCATGAACCCCTTCACCTCCAATGACCTGATC	POLR2C	ILMN_1659411	1472	I	NM_032940.2	NM_032940.1	0.000192078	4.57217
14668	7160709	HOMER3	9454	Homo sapiens homer homolog 3 (Drosophila) (HOMER3), mRNA.	GO:0006605|GO:0007216	GO:0005737|GO:0005886|GO:0030054|GO:0045202|GO:0045211	GO:0005515	chr19	18901217	18901266	TGAGGCTGCGCCCTGAGCCGGGGCTGGTTTTCTATGAACGATTCCGGCCT	HOMER3	ILMN_1811579	1262	S	NM_004838.2	NM_004838.2	0.00019334	8.28178
3004	5130672	FAM133B	257415	Homo sapiens family with sequence similarity 133, member B (FAM133B), transcript variant 2, mRNA.				chr7	92190300	92190349	GCTCTCCCTGTGTCATATTTTACTAAGATTTTGTGCCTCATGTCTACTGC	FAM133B	ILMN_1777745	2190	S	NM_001040057.1	NM_152789.1	0.000194778	3.54711
16397	4280292	RNF126	55658	Homo sapiens ring finger protein 126 (RNF126), mRNA.			GO:0005515|GO:0008270|GO:0046872	chr19	647611	647660	GACCCGGAGTAGGGGGGCTCGGGACCATGAGGATGACCAGCAAAATTCAA	RNF126	ILMN_1790741	1509	A	NM_194460.1	NM_194460.1	0.000229921	4.94385
15428	5960639	C5orf25	375484	Homo sapiens chromosome 5 open reading frame 25 (C5orf25), mRNA.				chr5	175704983	175705032	GCTCCTGCTCTTCTATGCTGCGGACTTGAACCCTGATGCAGAGCCCTTTC	C5ORF25	ILMN_1763326	2962	I	NM_198567.2	NM_198567.1	0.000243288	4.29003
12779	6020093	SARS	6301	Homo sapiens seryl-tRNA synthetase (SARS), mRNA.	GO:0006434|GO:0006434|GO:0008033	GO:0005737|GO:0005737	GO:0000166|GO:0004828|GO:0005524|GO:0000166|GO:0003723|GO:0004828|GO:0005515|GO:0005524|GO:0016874	chr1	109581909	109581958	CGCCCATTGAGCAGGAGCCATCAAAGAAGCAGAAGAAGCAACATGAGGGC	SARS	ILMN_1786972	1496	S	NM_006513.2	NM_006513.2	0.000243484	2.69904
19830	1740075	C9orf21	195827	Homo sapiens chromosome 9 open reading frame 21 (C9orf21), mRNA.				chr9	99403901	99403950	GCTGTCCCTTCCCAGCCTTTGAGGAGTTAGGGAAGCATAAAGGGGGCTTG	C9ORF21	ILMN_1717229	807	S	NM_153698.1	NM_153698.1	0.000255927	3.44013
17903	4180468	ZBED1	9189	Homo sapiens zinc finger, BED-type containing 1 (ZBED1), mRNA.		GO:0000228|GO:0005634	GO:0003677|GO:0004803|GO:0008270|GO:0046872|GO:0046983	chrY	2417070	2417119	CACGCCTCCGTGGGCTCCATTCTGTAGCATTGCCAGCGTTCTCTTCACGT	ZBED1	ILMN_1694466	4279	S	NM_004729.3	NM_004729.3	0.000267528	6.11278
20801	6280411	ARID1A	8289	Homo sapiens AT rich interactive domain 1A (SWI-like) (ARID1A), transcript variant 2, mRNA.	GO:0006325|GO:0006350|GO:0006355|GO:0016568|GO:0030520|GO:0030521|GO:0042766|GO:0042921|GO:0048096	GO:0005622|GO:0016514|GO:0005622|GO:0005634|GO:0005730|GO:0016514	GO:0003677|GO:0003677|GO:0005515|GO:0016563	chr1	26980835	26980884	CGCCCCTCTTGGTGCGATGCTGTACAGGTCTCTGTAAAAAGTCCTTGCTG	ARID1A	ILMN_1797341	7581	A	NM_139135.2	NM_139135.1	0.000279323	2.71983
19000	6270553	CXCL10	3627	Homo sapiens chemokine (C-X-C motif) ligand 10 (CXCL10), mRNA.	GO:0006955|GO:0006935|GO:0006954|GO:0006955|GO:0007166|GO:0007267|GO:0007517|GO:0008015|GO:0008284	GO:0005576|GO:0005615|GO:0005576|GO:0005615	GO:0008009|GO:0008009|GO:0008603	chr4	77161627	77161676	GACTTCCACTGCCATCCTCCCAAGGGGCCCAAATTCTTTCAGTGGCTACC	CXCL10	ILMN_1791759	793	S	NM_001565.2	NM_001565.1	0.00028112	0.238896
9449	630204	RAC1	5879	Homo sapiens ras-related C3 botulinum toxin substrate 1 (rho family, small GTP binding protein Rac1) (RAC1), transcript variant Rac1, mRNA.	GO:0007264|GO:0006897|GO:0006928|GO:0006954|GO:0006972|GO:0007010|GO:0007155|GO:0007155|GO:0007264|GO:0009653|GO:0010310|GO:0016358|GO:0016477|GO:0030032|GO:0030032|GO:0030041|GO:0030838|GO:0031529|GO:0035025|GO:0043552|GO:0048261|GO:0051668|GO:0060263	GO:0005622|GO:0005622|GO:0005624|GO:0005737|GO:0005829|GO:0005829|GO:0005829|GO:0005886|GO:0016023|GO:0019897|GO:0030027|GO:0042470	GO:0000166|GO:0005525|GO:0000166|GO:0003924|GO:0003924|GO:0005515|GO:0005525|GO:0019899|GO:0030742	chr7	6409822	6409871	ACACTGTCACTTGACCAATACTGACCCTCTTTACCTCGCCCACGCGGACA	RAC1	ILMN_2359789	2040	A	NM_006908.3	NM_006908.3	0.000294833	2.18728
13475	2600279	GPS1	2873	Homo sapiens G protein pathway suppressor 1 (GPS1), transcript variant 2, mRNA.	GO:0000188|GO:0007049|GO:0007254	GO:0005634|GO:0005737|GO:0008180	GO:0005095|GO:0005515	chr17	77608122	77608249	AACCAGATCCATGTCAAGTCCCCGCCCAGAGAAGGGAGCCAGGGGGAGCT	GPS1	ILMN_2309228	1429	A	NM_004127.4	NM_004127.4	0.000306014	2.36337
3048	2850224	LOC400713	400713	PREDICTED: Homo sapiens zinc finger-like, transcript variant 3 (LOC400713), misc RNA.							CTTTCACTGTGGTCTCTTGAATCAGTAGGATGCTGGGCGCGGTGGCTCCC	LOC400713	ILMN_1745933	2787	I	XR_001416.1	XR_001416.1	0.000328937	0.212003
7423	510209	LOC643310	643310	PREDICTED: Homo sapiens similar to heat shock 70kD protein binding protein (LOC643310), mRNA.				chrX	92429452	92429501	GGTGGCCTTCCAGGATGTGGCTCAGAACCCAGCAAATATGTCAAAATACC	LOC643310	ILMN_1756139	132	S	XM_926656.1	XM_926656.1	0.000386122	3.25999
13391	2350678	HK1	3098	Homo sapiens hexokinase 1 (HK1), nuclear gene encoding mitochondrial protein, transcript variant 1, mRNA.	GO:0006096	GO:0005739|GO:0005741|GO:0005829|GO:0005829|GO:0016020	GO:0000166|GO:0004396|GO:0004396|GO:0004396|GO:0005524|GO:0016301|GO:0016740	chr10	70748695	70748744	ACCCCGACCGCCAGCATGATCGCCGCGCAGCTCCTGGCCTATTACTTCAC	HK1	ILMN_1761829	67	I	NM_000188.1	NM_000188.1	0.000393902	3.29765
17722	6290068	UBXN1	51035	Homo sapiens UBX domain protein 1 (UBXN1), mRNA.				chr11	62444064	62444113	CAGGACTCGTGCCTTCTGCTGTTCTCATTGTGGCCAAGAAATGTCCCAGC	UBXN1	ILMN_1812769	1147	S	NM_015853.3	NM_015853.3	0.000404123	3.046
17285	4390382	KIAA0182	23199	Homo sapiens KIAA0182 (KIAA0182), mRNA.				chr16	84267131	84267180	CCGGTGCCTCGGTCACTCTGGGGGCAGTTTAGATGCTGTGAAATTAAACC	KIAA0182	ILMN_1807767	7213	S	NM_014615.1	NM_014615.1	0.000405641	2.46581
16190	870364	DEDD	9191	Homo sapiens death effector domain containing (DEDD), transcript variant 4, mRNA.	GO:0006355|GO:0006917|GO:0006917|GO:0007283|GO:0008625|GO:0016481|GO:0016481|GO:0042981|GO:0006917|GO:0016481|GO:0042981	GO:0005634|GO:0005730|GO:0005730|GO:0005737|GO:0005737|GO:0005730|GO:0005737	GO:0003677|GO:0003677|GO:0005515|GO:0003677|GO:0005515	chr1	161091252	161091301	GGAACAGATAAGACTGGGTCAGCCTAGTCATGCCTCCCAACTGTGGTGGT	DEDD	ILMN_2313074	1765	A	NM_001039712.1	NM_001039712.1	0.000415896	3.31049
6627	2120086	KDM3B	51780	Homo sapiens lysine (K)-specific demethylase 3B (KDM3B), mRNA.				chr5	137755806	137754647	GACTCCAGGAACCATTTTCACCTATTACCAGTGTTCCCTGGGGACTCCTC	KDM3B	ILMN_1706539	6421	S	NM_016604.3	NM_016604.3	0.000452003	3.34387
16419	2070470	C1orf21	81563	Homo sapiens chromosome 1 open reading frame 21 (C1orf21), mRNA.				chr1	182864519	182864568	CCCCAGCTCTCTCCTGATTGGAATTCTTTGAACCCTCGAAGTGCTCCAGC	C1ORF21	ILMN_1797735	10049	S	NM_030806.3	NM_030806.3	0.000504531	3.16605
20431	2340328	LSM14A	26065	Homo sapiens LSM14A, SCD6 homolog A (S. cerevisiae) (LSM14A), mRNA.				chr19	39411893	39411942	TTATGCGTTTTCCCAGCCCTCCGAATCACTGACTGGGGCGTTTTGTGCCC	LSM14A	ILMN_2079803	3229	S	NM_015578.1	NM_015578.1	0.000513257	2.29984
69	4180762	CAPN3	825	Homo sapiens calpain 3, (p94) (CAPN3), transcript variant 3, mRNA.	GO:0006508|GO:0006508|GO:0045214|GO:0006508|GO:0045214|GO:0006508|GO:0045214|GO:0006508|GO:0007517|GO:0007517	GO:0005622|GO:0005622|GO:0005622|GO:0005622|GO:0005737	GO:0005509|GO:0004198|GO:0004198|GO:0005515|GO:0004198|GO:0005509|GO:0005515|GO:0004198|GO:0005509|GO:0005515|GO:0004198|GO:0004871|GO:0005509|GO:0008233	chr15	40491414	40491463	CCCCTACCCATCCTTGATCGGTCATGCCTAGCCTGACCCTTTAGTAAAGC	CAPN3	ILMN_2332691	2647	A	NM_173087.1	NM_173087.1	0.000525909	2.79484
2026	6330044	ANXA7	310	Homo sapiens annexin A7 (ANXA7), transcript variant 2, mRNA.	GO:0006874|GO:0007599|GO:0008283|GO:0008360|GO:0009651|GO:0009992|GO:0006874|GO:0007599|GO:0008283|GO:0008360|GO:0009651|GO:0009992	GO:0005625|GO:0005626|GO:0005634|GO:0005635|GO:0005829|GO:0005886|GO:0031982|GO:0005625|GO:0005626|GO:0005634|GO:0005635|GO:0005829|GO:0005886|GO:0031982	GO:0005509|GO:0005515|GO:0005544|GO:0005509|GO:0005515|GO:0005544|GO:0005509|GO:0005544	chr10	74805453	74805502	ACTGAAAGCTCTGCCTTCCGGAATCCCTCTAAGTCTGCTTGATAGAGTGG	ANXA7	ILMN_1703791	1880	A	NM_004034.1	NM_004034.1	0.000544925	2.68058
12749	7550008	RNF216	54476	Homo sapiens ring finger protein 216 (RNF216), transcript variant 1, mRNA.	GO:0006511|GO:0006915|GO:0044419	GO:0005634|GO:0005737	GO:0005515|GO:0008270|GO:0016874|GO:0046872	chr7	5662151	5662200	CGTGAGGCTCCCCAGCCACAGCCCCCTCTTACTTGCCTTAAAACTGGAGA	RNF216	ILMN_1729980	5503	A	NM_207111.2	NM_019011.4	0.000547008	2.64368
17790	2600576	PRNPIP	79033	PREDICTED: Homo sapiens prion protein interacting protein (PRNPIP), mRNA.		GO:0005622|GO:0005622	GO:0003676|GO:0004527|GO:0016787|GO:0003676|GO:0004527|GO:0003676|GO:0005515|GO:0003676				CCCCACCTTGTGTCTACCCCCATCCCCGCTGTGAACGTGCCACTGAATAA	PRNPIP	ILMN_1737813	1292	A	XM_001132636.1	XM_945812.1	0.000551505	2.4171
20541	3400072	ZNF544	27300	Homo sapiens zinc finger protein 544 (ZNF544), mRNA.	GO:0006355|GO:0006355|GO:0006350|GO:0006355	GO:0005622|GO:0005634|GO:0005622|GO:0005622|GO:0005634	GO:0003676|GO:0008270|GO:0046872|GO:0003676|GO:0003677|GO:0008270|GO:0046872	chr19	63466726	63466775	GAGTGGGGCTTCATGACCATGTGCATCAGAATTGCCTGGAGTGTGCACTG	ZNF544	ILMN_1797903	3173	S	NM_014480.1	NM_014480.1	0.000556084	0.272654
11393	160224	CLEC16A	23274	Homo sapiens C-type lectin domain family 16, member A (CLEC16A), mRNA.				chr16	11183161	11183210	GCCCTGCCAGACGCGCTAGATTCCTCTAAGGTCTCTGAGATGCACCGTTT	CLEC16A	ILMN_1781752	6408	S	NM_015226.1	NM_015226.1	0.000566203	2.89527
4634	5550296	OSBP	5007	Homo sapiens oxysterol binding protein (OSBP), mRNA.	GO:0006869|GO:0008202	GO:0000139|GO:0005737|GO:0005794|GO:0016020	GO:0008142	chr11	59342023	59342072	CCCCTTCTCTTCCTTCACCATCTGCACTACATTTCTGGCTGATCCCAATC	OSBP	ILMN_1706376	4881	S	NM_002556.2	NM_002556.2	0.000576342	3.90995
8050	3140743	TACC2	10579	Homo sapiens transforming, acidic coiled-coil containing protein 2 (TACC2), transcript variant 4, mRNA.		GO:0005634|GO:0005737|GO:0005813	GO:0005515|GO:0035257	chr10	123970718	123970767	CGTCGGCACACTGCTGTTCCTCCAGTTCCATGGACAGGTTCTGTTTTCAC	TACC2	ILMN_2315780	3462	A	NM_006997.2	NM_006997.2	0.000587721	2.49848
16343	3420300	EEF2K	29904	Homo sapiens eukaryotic elongation factor-2 kinase (EEF2K), mRNA.	GO:0006414|GO:0006468	GO:0005737|GO:0005829	GO:0000166|GO:0004674|GO:0004686|GO:0005509|GO:0005516|GO:0005524|GO:0008135|GO:0016740	chr16	22205327	22205376	GGCTTTGCAGGCCATATAGCCTCTGCTGCAAATGCTCAGCCCTGCTGTTG	EEF2K	ILMN_1789171	5172	S	NM_013302.3	NM_013302.2	0.000594147	3.28887
10647	7380221	SPATS2L	26010	Homo sapiens spermatogenesis associated, serine-rich 2-like (SPATS2L), transcript variant 2, mRNA.		GO:0043234		chr2	201051039	201051088	CCCTGCCCGAGGTGCTGACCCAATTCGCTGCCAAAAGAGTGTCAATCAGA	SPATS2L	ILMN_1683678	2129	S	NM_001100422.1	NM_015535.1	0.000606607	7.66731
8507	4070608	CBLL1	79872	Homo sapiens Cas-Br-M (murine) ecotropic retroviral transforming sequence-like 1 (CBLL1), mRNA.	GO:0006511	GO:0005622	GO:0005515|GO:0008270|GO:0016874|GO:0046872	chr7	107187084	107187133	CATCTCTTTGTTCCCCTAGTTTAGTAAATTGACCCAGAGGTGACCATTTG	CBLL1	ILMN_2073732	1724	S	NM_024814.1	NM_024814.1	0.000612703	5.1757
4983	6420605	UBD	10537	Homo sapiens ubiquitin D (UBD), mRNA.	GO:0006464|GO:0006508|GO:0006511|GO:0006464			chr6	29631778	29631827	CCTCCTCCAGGTGCGAAGGTCCAGCTCAGTGGCACAAGTGAAAGCAATGA	UBD	ILMN_1678841	530	S	NM_006398.2	NM_006398.2	0.000616272	0.416837
13592	6660092	CAMLG	819	Homo sapiens calcium modulating ligand (CAMLG), mRNA.	GO:0001881|GO:0006952|GO:0007173	GO:0005783|GO:0016020|GO:0016021	GO:0005515	chr5	134086975	134087024	GGTCTCAGCCAGCCCTAGAGACTGCTTCTTGTGTTTGTGTCATTCTGTCC	CAMLG	ILMN_1714599	1331	S	NM_001745.2	NM_001745.2	0.000625177	3.13949
9021	4200577	GTF2IRD1	9569	Homo sapiens GTF2I repeat domain containing 1 (GTF2IRD1), transcript variant 1, mRNA.	GO:0006350|GO:0006355|GO:0007275	GO:0005634	GO:0003700|GO:0003705|GO:0005515	chr7	73653402	73654635	AACCCGGATTCAGTGGCATCGGCCAACCAGATCTCACTCGTGCAATGGCC	GTF2IRD1	ILMN_1712628	3163	A	NM_016328.1	NM_005685.2	0.000628894	3.2285
17758	7570026	STAG1	10274	Homo sapiens stromal antigen 1 (STAG1), mRNA.	GO:0007049|GO:0007059|GO:0007067|GO:0051301	GO:0005634	GO:0005515|GO:0005488	chr3	137539038	137539087	AAGAAATGTCCATGCAGCCATTTTTCCAACAGATGCTGTACACCGTTCAT	STAG1	ILMN_2151048	4767	S	NM_005862.2	NM_005862.2	0.000629498	4.42704
13697	510672	LOC731878	731878	PREDICTED: Homo sapiens similar to MAPK-interacting and spindle-stabilizing protein (LOC731878), mRNA.							CTCCTAGTAATCCTTTCCAAGTGCCTTCAGGACCTTCTGGTACTCCACTG	LOC731878	ILMN_1791827	1397	S	XR_015638.1	XM_939394.1	0.00065078	2.08241
13635	6020037	JSRP1	126306	Homo sapiens junctional sarcoplasmic reticulum protein 1 (JSRP1), mRNA.		GO:0016020|GO:0033017		chr19	2206340	2252292	TTCTGGACGCCCCGCGACTCTGGCGAAATAAAGCGAGTGCTGCGGCAAAA	JSRP1	ILMN_1739726	1062	S	NM_144616.2	NM_144616.2	0.000691433	4.77439
790	3710753	C4orf16	55435	Homo sapiens chromosome 4 open reading frame 16 (C4orf16), mRNA.		GO:0030133		chr4	113409408	113409457	TCAGCCGATGTGAAGGAAGCATGAGGAGGGATCGTCAGACTCAGATTTAG	C4ORF16	ILMN_2207561	1570	S	NM_018569.2	NM_018569.2	0.00069612	2.80001
19404	6100703	RAF1	5894	Homo sapiens v-raf-1 murine leukemia viral oncogene homolog 1 (RAF1), mRNA.	GO:0006468|GO:0006915|GO:0007010|GO:0007265|GO:0008283|GO:0048011	GO:0005741|GO:0005829|GO:0005886	GO:0000166|GO:0004674|GO:0005057|GO:0005515|GO:0005515|GO:0005524|GO:0008270|GO:0016740|GO:0019992|GO:0046872	chr3	12600320	12600369	CAGGGAGCAGTCTTCCATCATGCTGAATTTTGTCTTCCAGGAGCTGCCCC	RAF1	ILMN_1813489	2983	S	NM_002880.2	NM_002880.2	0.000702331	3.3166
20620	1050044	HCFC2	29915	Homo sapiens host cell factor C2 (HCFC2), mRNA.	GO:0006357|GO:0016032	GO:0005634|GO:0005737|GO:0005886|GO:0005925	GO:0003702|GO:0003713	chr12	103021122	103021171	GGACCAGCTACACAAGTTCGGTGGCTTCAAGGTAACAATAAGAAAGCACC	HCFC2	ILMN_1674297	2332	S	NM_013320.1	NM_013320.1	0.000750871	2.36357
7854	990112	KCNK13	56659	Homo sapiens potassium channel, subfamily K, member 13 (KCNK13), mRNA.	GO:0006811|GO:0006813	GO:0016020|GO:0016021	GO:0005244|GO:0005267|GO:0030955	chr14	89721535	89721584	GGGGAGAATGTTTGGGGATGTGTCTGGGCTTTCTTTTTGCCAGGCTTCCT	KCNK13	ILMN_1659352	2104	S	NM_022054.2	NM_022054.2	0.000762639	2.31543
573	7380445	LRRC49	54839	Homo sapiens leucine rich repeat containing 49 (LRRC49), mRNA.		GO:0005737|GO:0005856|GO:0005874	GO:0005515	chr15	69129254	69129303	GGCGTGGCACTGCATCCTTGGTTCTTGCTTTGATTGGTGCCCTGCTATAG	LRRC49	ILMN_1763941	2557	S	NM_017691.2	NM_017691.2	0.000763452	0.50021
1081	5290541	FBXO9	26268	Homo sapiens F-box protein 9 (FBXO9), transcript variant 2, mRNA.	GO:0006511|GO:0016567|GO:0016567	GO:0000151|GO:0000151	GO:0004842|GO:0004842	chr6	52930463	52930512	CTCTGCTAAGCTCCGCTGCAGAGACAGGCAGGAGTAGACACCCGGACACC	FBXO9	ILMN_1717063	207	I	NM_033480.2	NM_033480.1	0.000785038	2.48032
5718	360612	LOC100131940	100131940	PREDICTED: Homo sapiens misc_RNA (LOC100131940), miscRNA.							GGCCCGGTTAAAGAGCAAAGACGTCAAATTGGCTGAGGCACACCAGCAGG	LOC100131940	ILMN_3275696	915	M	XR_037582.1	XR_037582.1	0.00082896	3.28124
20346	3520195	ANKRD23	200539	Homo sapiens ankyrin repeat domain 23 (ANKRD23), mRNA.		GO:0005634		chr2	96867550	96868009	CAGGACACTGAGGAGCTCTGAACCCAGCCCACAGGGAAGCAGAGGAAGCT	ANKRD23	ILMN_1747151	1950	S	NM_144994.6	NM_144994.6	0.000831098	5.11551
8462	4640131	PQLC1	80148	Homo sapiens PQ loop repeat containing 1 (PQLC1), mRNA.		GO:0016020|GO:0016021		chr18	75763552	75763601	CTTGAATGTCTGAGTGAGGGTCCTGCTTAGCTCTTTGGCCTGTGAGATGC	PQLC1	ILMN_1798620	2314	S	NM_025078.3	NM_025078.3	0.00085876	2.69999
15533	2100400	TNFAIP2	7127	Homo sapiens tumor necrosis factor, alpha-induced protein 2 (TNFAIP2), mRNA.	GO:0001525|GO:0007275|GO:0030154	GO:0005615		chr14	102673064	102673113	TGGACATCTTTGGGAGGCCGTTATTCTGCCCACCGCACCCTCCGTTCATC	TNFAIP2	ILMN_1727689	3710	S	NM_006291.2	NM_006291.2	0.000876161	0.246995
1244	6180537	RBMX	27316	Homo sapiens RNA binding motif protein, X-linked (RBMX), mRNA.	GO:0000398|GO:0008150|GO:0008380	GO:0005634|GO:0005681|GO:0030530	GO:0000166|GO:0003723|GO:0005515|GO:0005515	chrX	135784018	135784067	CCTCCACGTGATTCCTACAGCAGTTCAAGCCGCGGAGCACCAAGAGGTGG	RBMX	ILMN_2124951	1285	S	NM_002139.2	NM_002139.2	0.000893967	2.73475
579	2940746	NNMT	4837	Homo sapiens nicotinamide N-methyltransferase (NNMT), mRNA.		GO:0005737	GO:0008112|GO:0008168|GO:0016740	chr11	113687980	113688029	CAAGGGTCCAGAGAAGGAGGAGAAGTTGAGACAGGCGGTCAAGCAGGTGC	NNMT	ILMN_1715508	1110	S	NM_006169.2	NM_006169.2	0.000910327	0.0722577
5125	780603	PDIA3P	171423	Homo sapiens protein disulfide isomerase family A, member 3 pseudogene (PDIA3P), non-coding RNA.				chr1	145117857	145117906	AAGGACTCTTCCACCAGAGATGGGAAAACCACTGGGGAGGACTAGGACCC	PDIA3P	ILMN_2075436	1804	S	NR_002305.1	NR_002305.1	0.000927227	0.429738
11989	380424	CFH	3075	Homo sapiens complement factor H (CFH), transcript variant 2, mRNA.	GO:0006957	GO:0005576|GO:0005615		chr1	194915495	194915544	GGAGATGCTGTATGCACTGAATCTGGATGGCGTCCGTTGCCTTCATGTGA	CFH	ILMN_1810910	846	A	NM_001014975.1	NM_001014975.1	0.000961302	0.124612
7822	540689	SLC14A1	6563	Homo sapiens solute carrier family 14 (urea transporter), member 1 (Kidd blood group) (SLC14A1), mRNA.	GO:0006810|GO:0006833|GO:0015840	GO:0005886|GO:0005887	GO:0005372|GO:0005507|GO:0015204|GO:0034450	chr18	41585005	41585054	CCACCAAAAAGAAATAAAGGGCTGAGTGTGGTGCTCACGCCTGTAATCCC	SLC14A1	ILMN_2197659	2428	S	NM_015865.1	NM_015865.1	0.000961495	0.313155
8540	1090072	KIAA0494	9813	Homo sapiens KIAA0494 (KIAA0494), mRNA.			GO:0005509	chr1	46913774	46913823	GTCACAGTTGAGGATTTTGGCTGTGATGGGCTCATACTCATAATGGCCTG	KIAA0494	ILMN_1697597	5361	S	NM_014774.1	NM_014774.1	0.000962718	2.51535
16331	2640161	PRMT2	3275	Homo sapiens protein arginine methyltransferase 2 (PRMT2), transcript variant 1, mRNA.	GO:0006479|GO:0007165	GO:0005634	GO:0008168|GO:0008168|GO:0008168|GO:0016740|GO:0004871|GO:0008168|GO:0016740|GO:0042802	chr21	46880834	46880883	GACTGGAAGATGCAGACCTTGGTTCCTGTTAGTGGAAACACTGTAAGGTC	PRMT2	ILMN_2259119	205	I	NM_206962.1	NM_206962.1	0.000980405	0.454798
1648	1400133	YIPF1	54432	Homo sapiens Yip1 domain family, member 1 (YIPF1), mRNA.		GO:0016020|GO:0016021|GO:0030133		chr1	54317792	54317841	CCAGTGTCTGGATGGTGCCACACTGGCGCCTAATCACCCGTTTAACAAGC	YIPF1	ILMN_1803564	1368	S	NM_018982.3	NM_018982.3	0.000992371	2.35734
3846	4780762	ATG2B	55102	Homo sapiens ATG2 autophagy related 2 homolog B (S. cerevisiae) (ATG2B), mRNA.				chr14	96751513	96751562	CTCCGAAAATCCTTCTGTGGGGGTTTGAGAAAGTGAATGTTGCAGACATG	ATG2B	ILMN_1735006	7131	S	NM_018036.5	NM_018036.4	0.00100375	2.28473
11990	6250484	CFH	3075	Homo sapiens complement factor H (CFH), transcript variant 2, mRNA.	GO:0006957	GO:0005576|GO:0005615		chr1	194937229	194937278	CAGCCAGAATGGGAAATGCTAATTCAGCTCCTCCAGGCAGCCCAATGGGG	CFH	ILMN_1657803	1602	I	NM_001014975.1	NM_001014975.1	0.00101372	0.0951344
5445	610040	REV3L	5980	Homo sapiens REV3-like, catalytic subunit of DNA polymerase zeta (yeast) (REV3L), mRNA.	GO:0006139|GO:0006261|GO:0006281|GO:0006260|GO:0006281	GO:0005634	GO:0000166|GO:0003677|GO:0003887|GO:0008270|GO:0016740|GO:0016779|GO:0046872|GO:0000166|GO:0003677|GO:0003887	chr6	111735413	111735462	TCCATAAAGCTACCAGCTCCTCGCGAAGTGAACCTGAAGGGCGGAAAGGC	REV3L	ILMN_2199947	9632	S	NM_002912.1	NM_002912.1	0.0010434	3.19144
8265	1450593	ANO5	203859	Homo sapiens anoctamin 5 (ANO5), mRNA.				chr11	22257916	22257965	CTGCCTTACTTCACTTTATCCTCTGGTTTTAGGGCCAGACGCCAGAAGCC	ANO5	ILMN_1690154	3088	S	NM_213599.1	NM_213599.1	0.0010608	4.85765
332	1940561	CGRRF1	10668	Homo sapiens cell growth regulator with ring finger domain 1 (CGRRF1), mRNA.	GO:0006950|GO:0007049|GO:0007050|GO:0008285	GO:0005634|GO:0005730	GO:0005515|GO:0008270|GO:0046872	chr14	54074683	54074732	CCAGAATGGGACTGTGAACTGGGTACTCTTACCATGCAGACACACATGCC	CGRRF1	ILMN_1681008	922	S	NM_006568.2	NM_006568.2	0.00106825	3.44604
8386	4150136	RPS6KB2	6199	Homo sapiens ribosomal protein S6 kinase, 70kDa, polypeptide 2 (RPS6KB2), mRNA.	GO:0006412|GO:0006468|GO:0007165|GO:0043491	GO:0005654	GO:0000166|GO:0004674|GO:0005524|GO:0016740	chr11	66958496	66958642	ACAGCCCTCAGCGAGAGTGCCAACCAGGCCTTCCTGGGCTTCACATACGT	RPS6KB2	ILMN_1761175	1202	A	NM_003952.2	NM_003952.2	0.00108611	2.51959
19573	240594	ANXA3	306	Homo sapiens annexin A3 (ANXA3), mRNA.	GO:0007165	GO:0005737	GO:0004859|GO:0005509|GO:0005544|GO:0005509|GO:0005544|GO:0019834	chr4	79531255	79531304	GGTGGAGATGACTGAACCAAGAAGATAATCTCCAAAGGTCCACGATGGGC	ANXA3	ILMN_1694548	1268	S	NM_005139.2	NM_005139.1	0.00111121	5.94048
21060	5050240	RNF160	26046	Homo sapiens ring finger protein 160 (RNF160), mRNA.				chr21	29222971	29223020	AACCTTTCCAGTATTGGTACATCTTGGCTTCTGGCCCAAACCCCAAGCAG	RNF160	ILMN_1760360	7019	S	NM_015565.1	NM_015565.1	0.0011321	3.17692
3227	4390360	PARP6	56965	Homo sapiens poly (ADP-ribose) polymerase family, member 6 (PARP6), transcript variant 1, mRNA.		GO:0005634|GO:0005634	GO:0003950|GO:0003950|GO:0016757	chr15	70320836	70320885	CATGCGTGTGATCGGAACTCAGGTTTACACAAACTGAGGGGGCCCCAGCC	PARP6	ILMN_1771832	2049	A	NM_020213.1	NM_020213.1	0.00114704	2.09307
16075	520196	GNL2	29889	Homo sapiens guanine nucleotide binding protein-like 2 (nucleolar) (GNL2), mRNA.	GO:0008150|GO:0042254	GO:0005622|GO:0005634	GO:0000166|GO:0003924|GO:0005515|GO:0005525	chr1	37805163	37805877	CCCAGGGCGCTTACATCAAAAGAACGGAGGCGAGCAGTACGACAGCAACG	GNL2	ILMN_1761113	2099	S	NM_013285.1	NM_013285.1	0.00115192	2.10515
16073	3400682	RNPS1	10921	Homo sapiens RNA binding protein S1, serine-rich domain (RNPS1), transcript variant 2, mRNA.	GO:0000184|GO:0000398|GO:0006350|GO:0008380	GO:0005634|GO:0005737|GO:0016607	GO:0000166|GO:0003723|GO:0005515|GO:0005515|GO:0005515	chr16	2303921	2303970	CCGATAAACAGGCCACTGAAGCTCTCGCCCCTGTAACTTATACCCCACCC	RNPS1	ILMN_2375386	1088	A	NM_080594.1	NM_080594.1	0.00115399	2.01552
15450	380369	TRRAP	8295	Homo sapiens transformation/transcription domain-associated protein (TRRAP), mRNA.	GO:0006355|GO:0007093|GO:0007165|GO:0016568|GO:0016573	GO:0000125|GO:0005634|GO:0035267	GO:0003713|GO:0005515|GO:0005515|GO:0005515|GO:0016773	chr7	98448546	98448595	CTCTGAGAGTCTGCAGGCGGCTCCTGTGCTTTTTATTTCTGGCTCTTCGG	TRRAP	ILMN_1660368	12334	S	NM_003496.1	NM_003496.1	0.00117411	2.3076
7849	7160327	ARPC2	10109	Homo sapiens actin related protein 2/3 complex, subunit 2, 34kDa (ARPC2), transcript variant 2, mRNA.	GO:0006928|GO:0030833	GO:0005737|GO:0005885|GO:0042995	GO:0003779|GO:0005200|GO:0005515|GO:0005515	chr2	218826899	218826948	GAGGAAGCGGCTGGCAACTGAAGGCTGGAACACTTGCTACTGGATAATCG	ARPC2	ILMN_1792489	993	A	NM_005731.2	NM_005731.2	0.00118416	3.13582
13497	5310192	SPESP1	246777	Homo sapiens sperm equatorial segment protein 1 (SPESP1), mRNA.	GO:0007275	GO:0001669		chr15	67025636	67025685	GTGCAACAGGCACTTCTTAGTGACACCAGCAACCCAGCATATAGAGAAGA	SPESP1	ILMN_1668426	837	S	NM_145658.2	NM_145658.1	0.00123756	4.70989
17738	290114	EBNA1BP2	10969	Homo sapiens EBNA1 binding protein 2 (EBNA1BP2), mRNA.	GO:0042254	GO:0005624|GO:0005634	GO:0005515	chr1	43402920	43402969	TGTATCTAGCTTCCGGGCCAAGACAGCTCATGGCAGAGGCCTCAAGAGGC	EBNA1BP2	ILMN_1768127	943	S	NM_006824.1	NM_006824.1	0.00126079	2.33747
11788	620092	ATP6V0A2	23545	Homo sapiens ATPase, H+ transporting, lysosomal V0 subunit a2 (ATP6V0A2), mRNA.	GO:0006811|GO:0006955|GO:0015992|GO:0015992	GO:0001669|GO:0005768|GO:0005886|GO:0010008|GO:0016021|GO:0001669|GO:0016020	GO:0005515|GO:0015078|GO:0005515	chr12	122810128	122810177	GCCCGCATCCTCCTCTATCCTGTTTCGAGGTAGAGAGCTTGGCACTTCTG	ATP6V0A2	ILMN_1700380	4415	S	NM_012463.2	NM_012463.2	0.00131745	2.14639
5278	580598	ANKZF1	55139	Homo sapiens ankyrin repeat and zinc finger domain containing 1 (ANKZF1), transcript variant 2, mRNA.		GO:0005622	GO:0008270|GO:0046872	chr2	219809292	219809341	TGCTGGAGTTGTGGGGCATCCCTCCAAGGCCTGACTCCCTTTCACTACCT	ANKZF1	ILMN_1677487	2163	S	NM_001042410.1	NM_018089.1	0.00132578	0.413587
18683	5310575	LOC440895	440895	PREDICTED: Homo sapiens similar to LIM and senescent cell antigen-like domains 1, transcript variant 1 (LOC440895), mRNA.				chr2	110638707	110638756	CCCCCCTGCAACTTTTGGGCGTGTATTTGTAGTCATCAGAAATTTGGGCC	LOC440895	ILMN_1746362	1749	I	XM_290985.6	XM_290985.6	0.00132658	0.426031
17295	3840288	LRFN3	79414	Homo sapiens leucine rich repeat and fibronectin type III domain containing 3 (LRFN3), mRNA.		GO:0016020|GO:0016021	GO:0005515	chr19	36435967	36436016	GGACCCGGACACCCTGTGGGACCTGGCCTCAAACTCACCAAATCGCTCAT	LRFN3	ILMN_2103919	2385	S	NM_024509.1	NM_024509.1	0.00135154	2.67304
3247	2100735	ATF2	1386	Homo sapiens activating transcription factor 2 (ATF2), mRNA.	GO:0006350|GO:0006355	GO:0005622|GO:0005624|GO:0005622|GO:0005624|GO:0005634|GO:0005829|GO:0005829	GO:0008270|GO:0003677|GO:0005515|GO:0003677|GO:0003700|GO:0003702|GO:0003713|GO:0005515|GO:0008270|GO:0043565|GO:0046872|GO:0046983	chr2	175939336	175939385	CACAGATCGTTATGGCTCCTTCCTCCCAGTCACAGCCCTCAGGAAGTTGA	ATF2	ILMN_1748271	1731	S	NM_001880.2	NM_001880.2	0.0014026	3.31772
19635	1740528	NR3C1	2908	Homo sapiens nuclear receptor subfamily 3, group C, member 1 (glucocorticoid receptor) (NR3C1), transcript variant 6, mRNA.	GO:0006355|GO:0006366|GO:0007165|GO:0007530|GO:0016568	GO:0005634|GO:0005730|GO:0005737|GO:0005759	GO:0003700|GO:0003700|GO:0004883|GO:0005496|GO:0005515|GO:0005515|GO:0005515|GO:0005515|GO:0008270|GO:0043565|GO:0046872	chr5	142680314	142689696	CCTGGTCCACCCAGGATTAGTGACCAGGTTTTCAGGAAAGGATTTGCTTC	NR3C1	ILMN_2389347	3601	A	NM_001020825.1	NM_001020825.1	0.00140971	3.17141
301	6020692			AV737943 CB Homo sapiens cDNA clone CBDAEG06 5, mRNA sequence				chr5	10490848	10490897	GTTTGGGGTGTCAATTTTCTATCAACGCAAACACCTTAGGGTACCCAGAC	HS.137971	ILMN_1897741	362	S		Hs.137971	0.00141428	3.81051
18954	1260373	MTMR14	64419	Homo sapiens myotubularin related protein 14 (MTMR14), transcript variant 2, mRNA.	GO:0016311	GO:0001726|GO:0005737|GO:0048471	GO:0004438|GO:0004725|GO:0016787|GO:0016791	chr3	9711151	9712755	GACCCTACCTGTCAGTTCTTGTTTCTGGGGAGGAGGGATCACCTGCACTG	MTMR14	ILMN_1659240	2390	S	NM_001077525.1	NM_022485.2	0.0014228	2.39625
11082	6040192	N4BP2L2	10443	Homo sapiens NEDD4 binding protein 2-like 2 (N4BP2L2), transcript variant 2, mRNA.	GO:0008150	GO:0005575	GO:0003674	chr13	33091349	33091398	CCCCAGCAAATGTTAGATAGTAGGTATATCAGTCACCTGGGGAGTTTTCT	N4BP2L2	ILMN_3234226	2470	I	NM_014887.2	NM_014887.2	0.00150135	0.408065
3687	1430010	SPCS2	9789	Homo sapiens signal peptidase complex subunit 2 homolog (S. cerevisiae) (SPCS2), mRNA.	GO:0006465	GO:0005783|GO:0005787|GO:0005792|GO:0016020|GO:0016021	GO:0008233	chr11	74358344	74365550	CAGGAATGGATCCTGATGATATTTGGCAGCTGTCCTCCAGTCTTAAAAGG	SPCS2	ILMN_1809488	444	S	NM_014752.1	NM_014752.1	0.00151759	3.07747
6756	7200037	SFRS4	6429	Homo sapiens splicing factor, arginine/serine-rich 4 (SFRS4), mRNA.	GO:0000398|GO:0008380	GO:0005634|GO:0016607	GO:0000166|GO:0003723|GO:0031202	chr1	29347189	29347238	TGGCCTTTCCTACAGGGAGCTCAGTAACCTGGACGGCTCTAAGGCTGGAA	SFRS4	ILMN_2175075	1852	S	NM_005626.3	NM_005626.3	0.00153779	2.69627
9465	4860064	DDX19B	11269	Homo sapiens DEAD (Asp-Glu-Ala-As) box polypeptide 19B (DDX19B), transcript variant 2, mRNA.	GO:0006406|GO:0015031|GO:0065002	GO:0005634|GO:0005643|GO:0005737|GO:0016020|GO:0031965	GO:0000166|GO:0003723|GO:0005515|GO:0005524|GO:0008026|GO:0016787	chr16	68925046	68925095	GTTCAGGGCACAGGCCCCGACATCACCCCAAGGACAACGGCACAAGTAGA	DDX19B	ILMN_2381841	1536	A	NM_001014451.1	NM_001014451.1	0.0015458	2.33752
10828	3170360	SYPL1	6856	Homo sapiens synaptophysin-like 1 (SYPL1), transcript variant 1, mRNA.	GO:0006810|GO:0007268	GO:0005887|GO:0008021|GO:0016020|GO:0030659|GO:0031410|GO:0042470	GO:0005215	chr7	105732278	105732327	GAGACCAGCCTACACAGTCCATCAAATACATCTGCCCCTCATAGCCAAGG	SYPL1	ILMN_1764087	785	A	NM_006754.2	NM_006754.2	0.00156749	5.51678
2951	1940494	ZNF133	7692	Homo sapiens zinc finger protein 133 (ZNF133), mRNA.	GO:0006355|GO:0006355|GO:0006355|GO:0006355|GO:0006350|GO:0006355	GO:0005622|GO:0005634|GO:0005737|GO:0005622|GO:0005622|GO:0005622|GO:0005622|GO:0005634|GO:0005737	GO:0003676|GO:0008270|GO:0046872|GO:0003676|GO:0003676|GO:0003676|GO:0003700|GO:0003700|GO:0008270|GO:0046872	chr20	18245345	18245394	TCAAGTCTCACCTCAGCAGACACAGGAAGACCACGTCTGTCCACCACAGA	ZNF133	ILMN_2174081	2370	S	NM_003434.3	NM_003434.3	0.00163163	2.73986
12656	6130189	LOC653566	653566	PREDICTED: Homo sapiens similar to Signal peptidase complex subunit 2 (Microsomal signal peptidase 25 kDa subunit) (SPase 25 kDa subunit), transcript variant 3 (LOC653566), mRNA.				chr1	28295038	28295087	AGGAAAGATCCTACAGGAATGGATCCTGATGATATTTGGCAGCTGTCCTC	LOC653566	ILMN_1720819	251	A	XM_934796.2	XM_944485.1	0.00164734	3.53035
1271	70730	GAS6	2621	Homo sapiens growth arrest-specific 6 (GAS6), mRNA.	GO:0001558|GO:0007165|GO:0008283	GO:0005576	GO:0005102|GO:0005509	chr13	113590183	113590232	GCCATGCTGAGAGCTGGGCTTTCCTCTGTGACCATCCCGGCCTGTAACAT	GAS6	ILMN_1779558	2251	A	NM_000820.1	NM_000820.1	0.00166552	0.241229
11429	3450630	SNORD83B	116938	Homo sapiens small nucleolar RNA, C/D box 83B (SNORD83B), small nucleolar RNA.				chr22	39709830	39709879	ACAGCGCCCGAGACAGACTGCGGAACCGTTCCTTGTTGCCTTCCTTCTGA	SNORD83B	ILMN_3244157	37	S	NR_000028.1	NR_000028.1	0.00170884	1.63895
487	3870441	CAPN3	825	Homo sapiens calpain 3, (p94) (CAPN3), transcript variant 2, mRNA.	GO:0006508|GO:0006508|GO:0045214|GO:0006508|GO:0045214|GO:0006508|GO:0045214|GO:0006508|GO:0007517|GO:0007517	GO:0005622|GO:0005622|GO:0005622|GO:0005622|GO:0005737	GO:0005509|GO:0004198|GO:0004198|GO:0005515|GO:0004198|GO:0005509|GO:0005515|GO:0004198|GO:0005509|GO:0005515|GO:0004198|GO:0004871|GO:0005509|GO:0008233	chr15	40491480	40491529	CAAACCCTTGTCCCTTTGCCATGTGGAGGAAAGTGCCTGCCTCTGGTCCG	CAPN3	ILMN_1687971	2971	A	NM_024344.1	NM_000070.2	0.00170975	2.35795
17500	3310441	INTS10	55174	Homo sapiens integrator complex subunit 10 (INTS10), mRNA.	GO:0016180	GO:0005634|GO:0032039	GO:0005515	chr8	19709339	19709388	CAGCTCGGGCCTGTGTAATTGTAGGAGAAGACACTCAGCAGTGATTGCCA	INTS10	ILMN_1679483	2287	S	NM_018142.2	NM_018142.1	0.00171015	1.64738
10905	5080561	BARD1	580	Homo sapiens BRCA1 associated RING domain 1 (BARD1), mRNA.	GO:0001894|GO:0006974|GO:0007050|GO:0016567|GO:0031441|GO:0042325|GO:0043065|GO:0043066|GO:0045732|GO:0046826	GO:0000151|GO:0005622|GO:0005634|GO:0005634|GO:0005737|GO:0031436	GO:0003723|GO:0004842|GO:0005515|GO:0005515|GO:0005515|GO:0005515|GO:0005515|GO:0005515|GO:0008270|GO:0019900|GO:0042803|GO:0046872|GO:0046982	chr2	215301702	215301751	TGTAATTATCACCCAGAGAGGGTTCGGCAGGGCAAAGTCTGGAAGGCTCC	BARD1	ILMN_2074258	2300	S	NM_000465.1	NM_000465.1	0.00175569	4.83916
20618	1850047	FAM189B	10712	Homo sapiens family with sequence similarity 189, member B (FAM189B), transcript variant 1, mRNA.				chr1	155217091	155217140	GCCACCTCTAGCTGCATGACCTTGGGCAAGCTATGTAACCCCAATTGCCT	FAM189B	ILMN_1795026	3045	A	NM_006589.2	NM_006589.2	0.00176069	3.38192
471	70239	AGGF1	55109	Homo sapiens angiogenic factor with G patch and FHA domains 1 (AGGF1), mRNA.	GO:0001570|GO:0001938|GO:0006396|GO:0007155|GO:0007275|GO:0045766	GO:0005576|GO:0005622|GO:0005737|GO:0048471	GO:0003676|GO:0005515|GO:0043499	chr5	76360616	76360665	GGACCCCTCCAAATAGGTTTTGCTTCTGGTGAATCTTGGTCATTGGGTTA	AGGF1	ILMN_2064917	4044	S	NM_018046.3	NM_018046.3	0.0017734	2.26661
8857	5130167	C20orf194	25943	Homo sapiens chromosome 20 open reading frame 194 (C20orf194), mRNA.		GO:0005622	GO:0008270	chr20	3232295	3232344	CTGAAGCCTGGACACTGGGCCCTTCAGGTCGCAAGAAAAAGTTCCCTCCT	C20ORF194	ILMN_1689585	6291	I	NM_001009984.1	XM_045421.5	0.0018449	9.90656
1489	5360619	CDC16	8881	Homo sapiens cell division cycle 16 homolog (S. cerevisiae) (CDC16), transcript variant 2, mRNA.	GO:0051301|GO:0006511|GO:0007049|GO:0007088|GO:0008283|GO:0031145|GO:0051301|GO:0051436|GO:0051436|GO:0051437	GO:0005634|GO:0005634|GO:0005654|GO:0005654|GO:0005654|GO:0005737|GO:0005813|GO:0005829|GO:0005829|GO:0005829|GO:0005829|GO:0005829|GO:0005876	GO:0005515|GO:0005515	chr13	114056077	114056126	CCTCTCCATGGCTTAAGAATGTCCCACTTCCTAACGTGACTCCAAACTGC	CDC16	ILMN_2256765	2118	I	NM_001078645.1	NM_001078645.1	0.00185091	1.96499
19423	5290259	KLHL22	84861	Homo sapiens kelch-like 22 (Drosophila) (KLHL22), mRNA.			GO:0005515	chr22	20795870	20795919	ATGCATCAGCTCGCCTGGGACTGGCTCTGTGATAAAAAGACCCCTCCCGC	KLHL22	ILMN_1705390	2454	S	NM_032775.2	NM_032775.2	0.00186376	3.10592
13101	2710672	KIAA2013	90231	Homo sapiens KIAA2013 (KIAA2013), mRNA.		GO:0016020|GO:0016021		chr1	11980293	11980342	TCAGCCACCATTTGCACAAGACACCCAGCACTGAAAGTCCCGCTGCCAGG	KIAA2013	ILMN_1803483	2120	S	NM_138346.1	NM_138346.1	0.00187209	3.39475
17915	2690064	CEP63	80254	Homo sapiens centrosomal protein 63kDa (CEP63), transcript variant 1, mRNA.		GO:0005813	GO:0005515	chr3	134280266	134280315	GGAAGAGGAGGAACTGAGGTCTCATCACATTCTAGAGCGCTTGGATGCCC	CEP63	ILMN_1787808	2450	S	NM_025180.3	NM_025180.2	0.0018802	3.14393
14987	5130202	CCDC25	55246	Homo sapiens coiled-coil domain containing 25 (CCDC25), mRNA.				chr8	27646853	27646902	TTCCTGCCGGGCACGTGTGAGTTCAGCGTGGGCAAGAGACTTTTATGCAC	CCDC25	ILMN_1789266	3489	A	NM_018246.2	NM_018246.1	0.00190268	2.98633
12442	4230066	C16orf53	79447	Homo sapiens chromosome 16 open reading frame 53 (C16orf53), mRNA.				chr16	29738458	29738507	AGCAGATCCTTCGTACCGGGAGGGACCTCTTCAGCCTGGACTCGGAGGAC	C16ORF53	ILMN_1727444	662	S	NM_024516.2	NM_024516.2	0.00191698	0.475928
8806	5260195	DUSP19	142679	Homo sapiens dual specificity phosphatase 19 (DUSP19), mRNA.	GO:0000188|GO:0006470|GO:0007254	GO:0005737	GO:0004725|GO:0005515|GO:0008330|GO:0008579|GO:0016787	chr2	183672674	183672723	CTGAATTAAAAAATCTGTTGGTGGCCGGGCGCAGTGGCTCATGCCTGTGG	DUSP19	ILMN_1722492	4872	S	NM_080876.2	NM_080876.2	0.00194928	0.305964
12783	2350754	FBXO34	55030	Homo sapiens F-box protein 34 (FBXO34), mRNA.	GO:0006511			chr14	54889608	54889657	GAGCGCCTTTACCTTTAGATGAGTGCTTTGGCCCCTCTGTGAATAGCACG	FBXO34	ILMN_1765060	2934	S	NM_017943.2	NM_017943.2	0.00194951	2.97106
7899	7550575	BTF3	689	Homo sapiens basic transcription factor 3 (BTF3), transcript variant 1, mRNA.	GO:0006350|GO:0006355|GO:0006366	GO:0005634	GO:0003702|GO:0005515	chr5	72794573	72794622	GACGCTGTCTCAACCTCCACCTCGCGGCGGAACCCGAGGACAGGAGCCTC	BTF3	ILMN_2245676	324	I	NM_001037637.1	NM_001037637.1	0.00197427	3.10037
18886	630201	MLL3	58508	Homo sapiens myeloid/lymphoid or mixed-lineage leukemia 3 (MLL3), mRNA.	GO:0006350|GO:0006355|GO:0007242|GO:0016568|GO:0006355	GO:0005634	GO:0003677|GO:0005515|GO:0008168|GO:0008270|GO:0016740|GO:0018024|GO:0046872|GO:0003677|GO:0005515|GO:0008270	chr7	151833694	151833743	GGAAGCTGACAGAAGCAGCGTTCCTGAAGTGGCCGAGGTTAAACGGAATC	MLL3	ILMN_1736165	15128	I	NM_170606.2	NM_021230.1	0.001983	3.87312
17748	3290441	BMPR1A	657	Homo sapiens bone morphogenetic protein receptor, type IA (BMPR1A), mRNA.	GO:0001880|GO:0006468|GO:0006955|GO:0007179|GO:0007398|GO:0007507|GO:0009950|GO:0009952|GO:0030154|GO:0030324|GO:0030501|GO:0030509|GO:0030509|GO:0035137|GO:0045669|GO:0048382|GO:0050679|GO:0051216	GO:0005886|GO:0016021	GO:0000166|GO:0000287|GO:0004872|GO:0005024|GO:0005524|GO:0016740|GO:0030145|GO:0042803|GO:0046332	chr10	88671997	88672046	ACGGAAAGCATCCTCTCCAAAGTTGGAGCTTCTATTGCCATGAACCATGC	BMPR1A	ILMN_1706957	2969	S	NM_004329.2	NM_004329.2	0.00200102	4.39582
789	1450239	C4orf16	55435	Homo sapiens chromosome 4 open reading frame 16 (C4orf16), mRNA.		GO:0030133		chr4	113410192	113410241	CCTCTTGCAACAATGACGGTGCATGTTCTTATAAATATAGGAAGGTCCAG	C4ORF16	ILMN_2207562	2354	S	NM_018569.2	NM_018569.2	0.00202024	2.18121
17976	4560577	KIAA1429	25962	Homo sapiens KIAA1429 (KIAA1429), transcript variant 1, mRNA.	GO:0006397|GO:0008380	GO:0005634		chr8	95570230	95571357	CCCCTTAGTTCTACAGGTTACCGCCCAAGTCCTCGGGACCGTGCTTCTAG	KIAA1429	ILMN_1813635	5282	I	NM_015496.3	NM_015496.3	0.00202034	2.31785
8741	5690131	CCDC101	112869	Homo sapiens coiled-coil domain containing 101 (CCDC101), mRNA.	GO:0006350|GO:0006355	GO:0005634		chr16	28510515	28510564	CAAGAAAAAGTGATGCCGCCTGGCAGACTCGCCATCCCCCAACGACACAG	CCDC101	ILMN_1684789	1046	A	NM_138414.1	XM_941168.1	0.00202759	2.22209
11441	6350192	ONECUT2	9480	Homo sapiens one cut homeobox 2 (ONECUT2), mRNA.	GO:0006355|GO:0009887	GO:0005634	GO:0003700|GO:0003702|GO:0043565	chr18	53304498	53304547	CCTGTGAATACCTCAGCTTCAACTGGGCCTCCATACAGTCAGTTGGTGGG	ONECUT2	ILMN_1838320	11092	S	NM_004852.2	Hs.287436	0.00202867	2.49897
17873	3840309	CTBP1	1487	Homo sapiens C-terminal binding protein 1 (CTBP1), transcript variant 2, mRNA.	GO:0000122|GO:0008152|GO:0006468|GO:0008285|GO:0019079|GO:0055114	GO:0005667|GO:0005634|GO:0005737	GO:0003700|GO:0008134|GO:0003824|GO:0016616|GO:0048037|GO:0051287|GO:0008022|GO:0008134|GO:0016491|GO:0016616|GO:0048037|GO:0051287	chr4	1235195	1235244	GCTCGAGACAATTAAGGACGTGGGATGAGGCTCCGAGACAGGACGCGGTT	CTBP1	ILMN_2278235	268	I	NM_001012614.1	NM_001012614.1	0.00203586	2.76066
1905	4610594	AMFR	267	Homo sapiens autocrine motility factor receptor (AMFR), mRNA.	GO:0000209|GO:0006511|GO:0006511|GO:0030433|GO:0030433|GO:0030968|GO:0051259|GO:0006928|GO:0007165	GO:0000299|GO:0005783|GO:0005789|GO:0016020|GO:0016021|GO:0030176|GO:0016020|GO:0016021	GO:0004842|GO:0004842|GO:0004842|GO:0004842|GO:0004872|GO:0005515|GO:0005515|GO:0005515|GO:0005515|GO:0005515|GO:0008270|GO:0016874|GO:0046872|GO:0004872	chr16	56423114	56423163	GGTTCCTGTAGCAGCAGCCGAAGGGAGACCTCGCTTAAACCAACACAATC	AMFR	ILMN_1666258	1414	I	NM_001144.4	NM_001144.3	0.00203977	3.0473
7700	5820008	TMEM25	84866	Homo sapiens transmembrane protein 25 (TMEM25), mRNA.		GO:0005576|GO:0005886|GO:0016021		chr11	117911504	117911553	CCTGGAGGATGGTCGCCACAGGCACATAATTCAACAGCTTTAGGGGAACA	TMEM25	ILMN_1651745	2153	S	NM_032780.2	NM_032780.2	0.00204351	4.01028
8449	5130332	ZNF213	7760	Homo sapiens zinc finger protein 213 (ZNF213), mRNA.	GO:0006350|GO:0006355	GO:0005622|GO:0005634	GO:0003700|GO:0008270|GO:0046872	chr16	3132797	3132806	GCTTCATTGGCACTTTGCTGCTGCCTCCTGAGCACTGCCTTCCATGAACA	ZNF213	ILMN_1758337	3193	S	NM_004220.1	NM_004220.1	0.00204858	2.47477
8578	2470768	ZNF135	7694	Homo sapiens zinc finger protein 135 (ZNF135), mRNA.	GO:0006355|GO:0006355|GO:0006350|GO:0006355	GO:0005622|GO:0005634|GO:0005622|GO:0005634|GO:0005622|GO:0005634	GO:0003676|GO:0008270|GO:0046872|GO:0003676|GO:0008270|GO:0046872|GO:0003700|GO:0008270|GO:0046872	chr19	63272448	63272497	GATGGCTTTTGCTGCTCTGTTCTCCCTCTACATTTCTCTGCAGAACTCGC	ZNF135	ILMN_1726368	2885	S	NM_003436.2	NM_003436.2	0.00217191	0.219198
14145	620544	HLA-DRB6	3128	Homo sapiens major histocompatibility complex, class II, DR beta 6 (pseudogene) (HLA-DRB6), non-coding RNA.				chr6	32628571	32628620	AACCCCACAGCCTTGATGGCAGCGCCTCGTCTTCAACTTTTGTGCTTCCT	HLA-DRB6	ILMN_2066060	1082	S	NR_001298.1	NR_001298.1	0.0021728	0.0273893
21092	460452	LOC100128510	100128510	PREDICTED: Homo sapiens hypothetical protein LOC100128510 (LOC100128510), mRNA.							CCGGGTGCAGTGACTCACACCTGTAATTCCAGCACTTTGAGAGGCCAAGG	LOC100128510	ILMN_3262849	4472	M	XM_001715759.1	XM_001715759.1	0.00218227	0.276503
16015	4050735	XPOT	11260	Homo sapiens exportin, tRNA (nuclear export receptor for tRNAs) (XPOT), mRNA.	GO:0006810	GO:0005634|GO:0005737	GO:0000049|GO:0005488	chr12	63105142	63105191	GTTGGCAGAAGCTCTTCCAGTATCTCATGGTGCTCACTTCTCAGGTGATG	XPOT	ILMN_2188374	1791	S	NM_007235.3	NM_007235.3	0.0022272	2.59312
794	7100086	DAZAP1	26528	Homo sapiens DAZ associated protein 1 (DAZAP1), transcript variant 1, mRNA.	GO:0007275|GO:0007283|GO:0030154	GO:0005634|GO:0005730|GO:0005737	GO:0000166|GO:0003723	chr19	1386336	1386385	TTAAAACGGGGTTTCCGTCGGCACTGGTGGAGGGGGTGCGCTGTTAGTCC	DAZAP1	ILMN_1746257	1927	A	NM_170711.1	NM_018959.2	0.00228623	0.522207
6171	6760273	BCOR	54880	Homo sapiens BCL6 co-repressor (BCOR), transcript variant 2, mRNA.	GO:0006350|GO:0016568|GO:0045892	GO:0005634	GO:0003714|GO:0008134|GO:0042826	chrX	39816360	39816409	GCAATGTGGCCAGTAAGAGAACGTGAGTGGTAGCACTGAGGCGTGTCTGG	BCOR	ILMN_1676241	3384	I	NM_020926.2	NM_020926.2	0.00229843	0.381199
6096	6280717	LOC651198	651198	PREDICTED: Homo sapiens similar to hCG2036706 (LOC651198), mRNA.				chr13	35798	35847	TGATCCATGAGTACTACAGCCGAGAGGCCCCCAACCCCATCCACCTCACT	LOC651198	ILMN_3282436	398	M	XM_001715717.1	XM_001715717.1	0.0023224	3.46762
9251	5310348	CCDC21	64793	Homo sapiens coiled-coil domain containing 21 (CCDC21), mRNA.				chr1	26477712	26477761	TGCTTAAAGGCAGAGCCGCCTGGTTGGTCTCCACCCTGTGCATTGGGAGC	CCDC21	ILMN_1812489	3761	S	NM_022778.2	NM_022778.2	0.00233254	7.30874
9107	830634	USP24	23358	Homo sapiens ubiquitin specific peptidase 24 (USP24), mRNA.	GO:0006511|GO:0006810	GO:0016020	GO:0004221|GO:0005215|GO:0008233|GO:0008234	chr1	55304824	55304873	CTAGAGTGCCGTATCATCAGACTTACCCTGTCCTGCCCCACCTTCCCTGC	USP24	ILMN_1684594	9815	A	NM_015306.1	XM_946070.1	0.00233569	2.61909
14588	160189	RYR1	6261	Homo sapiens ryanodine receptor 1 (skeletal) (RYR1), transcript variant 2, mRNA.	GO:0006811|GO:0006816|GO:0006874|GO:0006936	GO:0005624|GO:0005737|GO:0005790|GO:0005886|GO:0005887|GO:0005938|GO:0014802|GO:0030314|GO:0030315|GO:0031674	GO:0004872|GO:0005216|GO:0005219|GO:0005245|GO:0005509|GO:0005515|GO:0015278	chr19	39078094	39078143	AGTGCCTTATTCTCACAGCAAGCCCCTTAGTCCCCAAGCCCCTCCCCCTA	RYR1	ILMN_1682062	15266	S	NM_001042723.1	NM_000540.1	0.00233842	4.51879
17022	3930039	LOC100134159	100134159	PREDICTED: Homo sapiens similar to Coiled-coil domain containing 144B (LOC100134159), mRNA.							CGGGGGTTGTGGTGAGCCATGATCATGCCATTGCACTCGAGCCTGGGCAA	LOC100134159	ILMN_3244728	1942	S	XM_001718261.1	XM_001718261.1	0.0024196	0.284352
12085	4060605	MORN4	118812	Homo sapiens MORN repeat containing 4 (MORN4), transcript variant 1, mRNA.				chr10	99374808	99374857	TTGGACCTACTCTAGGACTGTGGGGAACTAAAGGAGCATTTGGCTCACTG	MORN4	ILMN_1788878	2115	S	NM_178832.3	NM_178832.2	0.00247541	0.47162
6691	7320424	HNRPA1L-2	664709	Homo sapiens heterogeneous nuclear ribonucleoprotein A1 pseudogene (HNRPA1L-2), non-coding RNA.				chr19	11776928	11776977	GGCGGTGGAGGCCAATACTTTGCAAAACCACGAAACCAAGTGGCTATGGC	HNRPA1L-2	ILMN_2220283	927	S	NR_002944.2	NR_002944.2	0.00250587	3.00416
12744	7160348	MAPK6	5597	Homo sapiens mitogen-activated protein kinase 6 (MAPK6), mRNA.	GO:0006468|GO:0007049|GO:0007165		GO:0000166|GO:0004674|GO:0004707|GO:0005524|GO:0016740	chr15	50145259	50145308	TGCCTACCTAGCTGCATCTATAATGTCAGCTTATCCTAAGGCTGTCCACG	MAPK6	ILMN_1757287	3694	S	NM_002748.2	NM_002748.2	0.0025062	4.51566
6438	3840521	STK40	83931	Homo sapiens serine/threonine kinase 40 (STK40), mRNA.	GO:0006468	GO:0005634|GO:0005634|GO:0005634|GO:0005730|GO:0005737|GO:0005737	GO:0000166|GO:0004674|GO:0005524|GO:0016740	chr1	36805398	36805447	GACAGACTGGGCCCTTCCAAGGTCAAGCCATGTGTCTGATGACATTCCTG	STK40	ILMN_2075927	3623	S	NM_032017.1	NM_032017.1	0.00250728	5.59089
19593	5390327	LOC643778	643778	PREDICTED: Homo sapiens misc_RNA (LOC643778), miscRNA.				chr6	129519483	129519532	AACATCCTCTCCTAAGTTGGAGCTTCTATTGCCATGAACCATGCTTACAG	LOC643778	ILMN_3291352	2658	M	XR_017181.2	XR_017181.2	0.00251671	4.10281
8814	7380047	THRA	7067	Homo sapiens thyroid hormone receptor, alpha (erythroblastic leukemia viral (v-erb-a) oncogene homolog, avian) (THRA), transcript variant 2, mRNA.	GO:0001502|GO:0001503|GO:0006355|GO:0006366|GO:0008016|GO:0009887|GO:0016481	GO:0005634	GO:0003700|GO:0003707|GO:0004887|GO:0005515|GO:0005515|GO:0008270|GO:0016564|GO:0043565|GO:0046872	chr17	35503420	35503469	CCCCAACTCAAGTGTCACCTCCTTCCCCAGCTCCCCCAGGCAGAAATAGT	THRA	ILMN_1718182	2215	I	NM_003250.4	NM_003250.4	0.0025635	2.1442
12313	1940072	RAPGEFL1	51195	Homo sapiens Rap guanine nucleotide exchange factor (GEF)-like 1 (RAPGEFL1), mRNA.	GO:0007165|GO:0007186|GO:0007264|GO:0007399	GO:0005622|GO:0005624	GO:0005085	chr17	35605320	35605369	CCCAGCCCCCTCCCGTTGCCCTGCAGCTTTAACAGAGTGAACCATGTGTA	RAPGEFL1	ILMN_1758613	3223	S	NM_016339.2	NM_016339.1	0.00257199	3.907
934	5810605	CCNI	10983	Homo sapiens cyclin I (CCNI), mRNA.	GO:0007283			chr4	78188396	78188445	GAGGGACATGCTTCCCCTTGTCCACCTTTGCAGCCTGTTTCTGTCATGTA	CCNI	ILMN_1691942	1628	S	NM_006835.2	NM_006835.2	0.00257572	2.32122
4568	650300	CCDC86	79080	Homo sapiens coiled-coil domain containing 86 (CCDC86), mRNA.	GO:0044419	GO:0005634		chr11	60374905	60374954	GGGAGCAGAGCTTTTCCCTAGCACCCACTTTCCCAAACCAGTCTCTGCAG	CCDC86	ILMN_1792681	1668	S	NM_024098.1	NM_024098.1	0.00265159	2.97303
3720	5390706			Homo sapiens cDNA FLJ34894 fis, clone NT2NE2017982				chr19	55034473	55034522	TCGTGACTGAAGTCCAGGAGCGGAAGTGTCGAGAGCATCGCGGTGTGTTC	HS.565209	ILMN_1830842	2951	S		Hs.565209	0.00271173	2.15931
5045	5870228	ADSL	158	Homo sapiens adenylosuccinate lyase (ADSL), mRNA.	GO:0006167|GO:0009152|GO:0051262	GO:0005737|GO:0005737|GO:0005829	GO:0016829|GO:0004018|GO:0004018|GO:0004018|GO:0016829	chr22	39090986	39092414	TCACTGGTCGTGCCTCCCAGCAGGTGCAGAGATTCTTAGAAGAGGAGGTG	ADSL	ILMN_1790757	1348	S	NM_000026.1	NM_000026.1	0.00271425	2.91308
16176	4590427	DENND4C	55667	Homo sapiens DENN/MADD domain containing 4C (DENND4C), mRNA.		GO:0016020|GO:0016021		chr9	19346190	19346239	CCCTTAGGAACAGTAAGTTTGCCTTAACTCTCTGCATGGTTTAAAAAGCC	DENND4C	ILMN_3251436	6560	S	NM_017925.4	NM_017925.4	0.00272738	2.63332
11946	1510661	RNASEH1	246243	Homo sapiens ribonuclease H1 (RNASEH1), mRNA.	GO:0006401	GO:0005737|GO:0005739	GO:0000287|GO:0003723|GO:0004519|GO:0004523|GO:0004540|GO:0016787	chr2	3592934	3592983	CCGTCCAGTTGACAGGTTTGAGTCTCCTGCTTGTATAGGTGACTTGTGCC	RNASEH1	ILMN_1726783	1342	S	NM_002936.3	NM_002936.3	0.00273042	3.51948
7710	5050750	PPP4R1L	55370	Homo sapiens protein phosphatase 4, regulatory subunit 1-like (PPP4R1L), mRNA.			GO:0005488|GO:0005488|GO:0005488|GO:0005488	chr20	56246452	56246501	ACCACAGTCTCCGGGGAGACATTCATTTTCAGATGAAGACAGGGCTTGAG	PPP4R1L	ILMN_2211922	2204	S	NM_018498.2	NM_018498.2	0.00274581	1.70309
19175	4280674	TFPI	7035	Homo sapiens tissue factor pathway inhibitor (lipoprotein-associated coagulation inhibitor) (TFPI), transcript variant 2, mRNA.	GO:0007598	GO:0005576|GO:0005576|GO:0005634|GO:0005737|GO:0005886	GO:0004867	chr2	188343457	188343506	GGTTGGAAGAATGCGGCTCATATTTACCAAGTCTTTCTGAACGCCTTCTG	TFPI	ILMN_1701032	947	I	NM_001032281.2	NM_001032281.1	0.0027753	0.450504
12020	2450553	PRMT10	90826	Homo sapiens protein arginine methyltransferase 10 (putative) (PRMT10), mRNA.				chr4	148779166	148779215	CCCATCCAGGTTGAAATGGGAGAGGAACTTGTACTCAGCATTCAGCATCA	PRMT10	ILMN_1778985	2597	S	NM_138364.2	NM_138364.2	0.00278113	2.0556
1195	3890092	RB1CC1	9821	Homo sapiens RB1-inducible coiled-coil 1 (RB1CC1), transcript variant 2, mRNA.	GO:0001889|GO:0001934|GO:0006350|GO:0006355|GO:0007254|GO:0007507|GO:0043066|GO:0045786|GO:0045793	GO:0005634	GO:0005515	chr8	53698199	53698248	CAGTGGATTGGTCATCTGGGTTCTAAAGGGAAGAGTCTGTGCTACTAACC	RB1CC1	ILMN_1736796	5980	S	NM_001083617.1	NM_014781.3	0.00278214	3.0763
21303	4050181	SERAC1	84947	Homo sapiens serine active site containing 1 (SERAC1), mRNA.		GO:0016020|GO:0016021	GO:0005488	chr6	158450989	158451038	CATACCCATGAGCAGTCAGTTCCCACCTCTGCTTTCCCAAGCCTGCGGTA	SERAC1	ILMN_1812169	3411	S	NM_032861.2	NM_032861.2	0.00280949	1.79299
18731	510494			BX111122 Soares breast 3NbHBst Homo sapiens cDNA clone IMAGp998P06340, mRNA sequence				chr11	63285123	63285172	TTTACTTTCCTTCATGCATTTTTTCGGATCCAGAGTATTAACACCACTTT	HS.568945	ILMN_1917221	36	S		Hs.568945	0.00280993	1.82548
9728	450100	NBPF8	728841	PREDICTED: Homo sapiens neuroblastoma breakpoint family, member 8 (NBPF8), mRNA.		GO:0005737		chr1	142933857	142933906	TCCTTTTATGCATTGGAGGAAAAACATGTTGGCTTTTCTCTCGACGTGGG	NBPF8	ILMN_3230608	11216	I	XM_001726946.1	XM_001726946.1	0.00284192	0.166805
1766	7160458	EXD2	55218	Homo sapiens exonuclease 3'-5' domain containing 2 (EXD2), mRNA.				chr14	68778515	68778564	CAGGTTGCAATATGAGGACTTCTCTGTCTCCTCTGAAGCCTGGGACACTG	EXD2	ILMN_1771689	2521	S	NM_018199.2	NM_018199.1	0.00286134	1.95
11928	6330037	ITPR2	3709	Homo sapiens inositol 1,4,5-triphosphate receptor, type 2 (ITPR2), mRNA.	GO:0006811|GO:0006816|GO:0007165	GO:0005783|GO:0005789|GO:0005886|GO:0016021	GO:0005216|GO:0005220|GO:0005262|GO:0005509|GO:0008095|GO:0015085	chr12	26643375	26643424	AGCTACTGGTACTCCCCAGCACCACCTCATACTAAGAATTCCTCACTCTG	ITPR2	ILMN_1736103	10126	S	NM_002223.2	NM_002223.1	0.00287727	0.385939
19365	6280152	UTP11L	51118	Homo sapiens UTP11-like, U3 small nucleolar ribonucleoprotein, (yeast) (UTP11L), mRNA.	GO:0006364|GO:0006917|GO:0007399|GO:0048011	GO:0005615|GO:0005634|GO:0005737|GO:0032040	GO:0005515	chr1	38257549	38257598	CCCGGAGCTAGTCGACAGAGTCTTTAATAGGCCCAGGATAGAGACCTTGC	UTP11L	ILMN_2130838	535	S	NM_016037.2	NM_016037.2	0.00289857	3.23892
1500	1500600	RAB37	326624	Homo sapiens RAB37, member RAS oncogene family (RAB37), transcript variant 3, mRNA.	GO:0006355|GO:0007264|GO:0015031|GO:0007264|GO:0015031|GO:0007264|GO:0015031|GO:0007264|GO:0015031|GO:0007264|GO:0015031|GO:0007264|GO:0015031|GO:0007264|GO:0015031|GO:0007264|GO:0015031	GO:0005622|GO:0005793|GO:0031410|GO:0030141	GO:0000166|GO:0005524|GO:0005525|GO:0008134|GO:0000166|GO:0005525|GO:0000166|GO:0005515|GO:0005525|GO:0000166|GO:0005525|GO:0000166|GO:0005525|GO:0000166|GO:0005525|GO:0000166|GO:0005525|GO:0000166|GO:0005525	chr17	70254871	70254920	CTCTGAGCAGTCAGCGGCTCCAGTTTGGGCCCGATAAGGAAGTTCTCCGT	RAB37	ILMN_2255579	1532	I	NM_175738.3	NM_175738.3	0.0029148	0.381063
12621	5270088	ZMYM2	7750	Homo sapiens zinc finger, MYM-type 2 (ZMYM2), mRNA.	GO:0006350|GO:0006355|GO:0008150	GO:0005575|GO:0005634|GO:0005634|GO:0005634	GO:0005515|GO:0008270|GO:0046872|GO:0008270|GO:0008270	chr13	19558234	19558283	CAAGTTTACTCCTTCTGTTTTGAGTTTTGTAGCAGTGTACCCACGCTGGG	ZMYM2	ILMN_1661636	4465	A	NM_197968.1	NM_003453.2	0.00294631	2.27977
5917	5700102	ALDH1A2	8854	Homo sapiens aldehyde dehydrogenase 1 family, member A2 (ALDH1A2), transcript variant 2, mRNA.	GO:0003007|GO:0008284|GO:0009855|GO:0009952|GO:0009954|GO:0014032|GO:0016331|GO:0030182|GO:0030900|GO:0030902|GO:0031016|GO:0035115|GO:0042573|GO:0043010|GO:0048384|GO:0055114	GO:0005737	GO:0001758|GO:0004028|GO:0009055|GO:0016491	chr15	58246306	58246355	GTGCCCTGTATCTATTGGCAGTGACCTTGGAAAATCTGGCCAAGCCTAGG	ALDH1A2	ILMN_2383707	2540	A	NM_170696.1	NM_170696.1	0.00297079	3.54347
19392	4830619	GTF2IRD2	84163	PREDICTED: Homo sapiens GTF2I repeat domain containing 2 (GTF2IRD2), mRNA.	GO:0006350|GO:0006355	GO:0005622|GO:0005634	GO:0003677|GO:0008270				ACCCAAGTCCAACCCAGAAATCCCCCGTGCAGCCTGTAGAGGACCTAGCT	GTF2IRD2	ILMN_1809577	101	A	XM_942178.1	XM_942178.1	0.00297617	2.48471
3543	1430259	ARF1	375	Homo sapiens ADP-ribosylation factor 1 (ARF1), transcript variant 2, mRNA.	GO:0006890|GO:0007264|GO:0015031|GO:0016044|GO:0016192|GO:0048205	GO:0000139|GO:0000139|GO:0000139|GO:0005622|GO:0005794|GO:0005829|GO:0005829|GO:0005886|GO:0030017	GO:0000166|GO:0003924|GO:0005057|GO:0005515|GO:0005515|GO:0005515|GO:0005515|GO:0005525	chr1	226353032	226353081	ACTATGCCGCAGGCCGCCCTACCCACCTTCAGGCAGCCTATGGGACGCAG	ARF1	ILMN_2330948	1481	A	NM_001024228.1	NM_001024228.1	0.00297713	2.31514
20205	2030070	ZNF598	90850	Homo sapiens zinc finger protein 598 (ZNF598), mRNA.		GO:0005622	GO:0005515|GO:0008270|GO:0046872	chr16	2047835	2047884	GAGCTGAAAGCTGCGGCGCCACTGGTGCCAGAGTCAGATGTCACAGATGT	ZNF598	ILMN_2075818	3078	S	NM_178167.2	NM_178167.2	0.00300843	2.12884
19614	4070279	SMPD4	55627	Homo sapiens sphingomyelin phosphodiesterase 4, neutral membrane (neutral sphingomyelinase-3) (SMPD4), transcript variant 1, mRNA.	GO:0006685	GO:0000139|GO:0005783|GO:0005789|GO:0005794|GO:0005802|GO:0016020|GO:0016021	GO:0000287|GO:0004767|GO:0005515|GO:0016787|GO:0050290	chr2	130931090	130931139	GGGGCGCGTGAATCCTGTGGAGTACAGCATCGTGATGGAATTTCTCGACC	SMPD4	ILMN_1782795	853	I	NM_017751.2	NM_017751.1	0.00303428	1.76081
6918	50754	SPG21	51324	Homo sapiens spastic paraplegia 21 (autosomal recessive, Mast syndrome) (SPG21), transcript variant 1, mRNA. XM_945612 XM_945613 XM_945615 XM_945617 XM_945619 XM_945622	GO:0050851	GO:0005737|GO:0005768|GO:0005794|GO:0005829|GO:0005829|GO:0010008|GO:0016020|GO:0030140|GO:0030140	GO:0042609|GO:0042609	chr15	65282111	65282160	GCCTCCCGCACGCACCGCGCAGCCTGCTGTGCCCGTGGGTCCCGAGTGCT	SPG21	ILMN_1733560	91	I	NM_016630.3	NM_016630.3	0.00305668	2.18612
8683	1070402	CANX	821	Homo sapiens calnexin (CANX), transcript variant 1, mRNA.	GO:0001525|GO:0006457|GO:0009306	GO:0005737|GO:0005783|GO:0005783|GO:0005789|GO:0016020|GO:0016021|GO:0042470	GO:0005509|GO:0005529|GO:0051082	chr5	179090717	179090766	GCCCTTGCCTCTTCCTGCCCATGTGATTGCGGTGCAGTAGTTTCTGTTGT	CANX	ILMN_1762825	4422	A	NM_001746.3	NM_001024649.1	0.00308463	2.82219
741	6840240	IREB2	3658	Homo sapiens iron-responsive element binding protein 2 (IREB2), mRNA.	GO:0006417|GO:0006782|GO:0006879|GO:0008152|GO:0034101|GO:0006417|GO:0006782|GO:0006879|GO:0008152|GO:0034101	GO:0005737|GO:0005829|GO:0005737|GO:0005829	GO:0030350|GO:0003723|GO:0005506|GO:0030350|GO:0046872|GO:0051539	chr15	76578249	76578298	CATATTTCAGCAGTTTGCCACTGTGACTGTCTGGCAAGCCCCCAGATGGC	IREB2	ILMN_1726554	3763	S	NM_004136.2	NM_004136.1	0.00308558	3.32391
13161	7150224	RRM2B	50484	Homo sapiens ribonucleotide reductase M2 B (TP53 inducible) (RRM2B), mRNA.	GO:0006260|GO:0006281|GO:0009186|GO:0009263|GO:0055114|GO:0009186|GO:0009263	GO:0005634|GO:0005737	GO:0004748|GO:0005506|GO:0016491|GO:0004748|GO:0016491|GO:0046914	chr8	103288170	103288219	GAAGAGTCTGATGAAAGGCCGGGAACCAAGGTTTTTGAGAAGTCTGCCCC	RRM2B	ILMN_1698231	2617	S	NM_015713.3	NM_015713.3	0.00309094	4.58325
2411	3420328	HSD17B7	51478	Homo sapiens hydroxysteroid (17-beta) dehydrogenase 7 (HSD17B7), mRNA.	GO:0008152|GO:0008152|GO:0006694|GO:0055114	GO:0005789|GO:0016020|GO:0016021	GO:0005488|GO:0016491|GO:0005488|GO:0016491|GO:0004303|GO:0005488|GO:0016491|GO:0050576|GO:0050576	chr1	161048944	161048993	TAGCTGGGTGTGGTGGCATGCGCATGTAGTCCCAGCTACTCAGAAGGATG	HSD17B7	ILMN_1671661	1231	S	NM_016371.2	NM_016371.2	0.00310893	0.338877
627	3400468	RAP1A	5906	Homo sapiens RAP1A, member of RAS oncogene family (RAP1A), transcript variant 1, mRNA.	GO:0007264|GO:0045786	GO:0005622|GO:0005829|GO:0005886	GO:0000166|GO:0003924|GO:0005515|GO:0005525	chr1	111971650	111971699	GGTGATTACCCTGTGTATAAGAGTATGTGTCTCACTGCACCTTCAATGGC	RAP1A	ILMN_1766176	188	I	NM_001010935.1	NM_001010935.1	0.00311753	2.51524
1066	2000427	LTBP4	8425	Homo sapiens latent transforming growth factor beta binding protein 4 (LTBP4), transcript variant 2, mRNA.	GO:0001558|GO:0006457|GO:0007275|GO:0017015|GO:0030162|GO:0030252|GO:0045595	GO:0005576|GO:0005578	GO:0005024|GO:0005178|GO:0005509|GO:0005539|GO:0050431	chr19	41133002	41133051	ATATGGGCCTGAGTTGTACCCACCACCTGCGCTACCCTACGACCCCTACC	LTBP4	ILMN_2352917	4197	A	NM_003573.2	NM_003573.2	0.0031217	0.464141
11871	6420184	DENND4A	10260	Homo sapiens DENN/MADD domain containing 4A (DENND4A), mRNA.	GO:0006350|GO:0006355	GO:0005634	GO:0003677|GO:0005515	chr15	63741252	63741301	AGACCACCAAGTACAGGGGTGATGGAATGTCGAAAAACCTTTGGAGAACC	DENND4A	ILMN_2041161	5742	S	NM_005848.2	NM_005848.2	0.00317187	1.64781
14061	6290524	TOR1AIP1	26092	Homo sapiens torsin A interacting protein 1 (TOR1AIP1), mRNA.		GO:0005635|GO:0005634|GO:0005637|GO:0016020|GO:0016021	GO:0005515	chr1	178155487	178155536	CCCTTTGAGAGTTCCACAAGTGGTAGTAGAGTGGTTTAACGTCTTTCCTC	TOR1AIP1	ILMN_2141941	3460	S	NM_015602.2	NM_015602.2	0.00319887	3.14973
20892	5130091	DICER1	23405	Homo sapiens Dicer1, Dcr-1 homolog (Drosophila) (DICER1), transcript variant 2, mRNA.	GO:0001525|GO:0006396|GO:0019827|GO:0030324|GO:0030422|GO:0030423|GO:0031047|GO:0035116|GO:0035196|GO:0048754	GO:0005622|GO:0005634|GO:0005737|GO:0005794	GO:0000166|GO:0003725|GO:0004519|GO:0004525|GO:0005515|GO:0005515|GO:0005515|GO:0005515|GO:0005515|GO:0005524|GO:0008026|GO:0016787	chr14	94623147	94623196	GGATCACTGGAATCCAGATCGAGCGCAGTTCATGCACAAGGCCCCGTTGA	DICER1	ILMN_1772692	9342	A	NM_030621.2	NM_030621.2	0.00320361	3.77013
20363	6100040	INTS1	26173	Homo sapiens integrator complex subunit 1 (INTS1), mRNA.		GO:0005634|GO:0016020|GO:0016021|GO:0031965	GO:0003779	chr7	1476510	1476559	GCTGGCATCAGGGGCCGTCCAGCAAGCCCTCATTCACCTTCTGGGCCACA	INTS1	ILMN_2317463	7325	A	NM_001080453.1	NM_001080453.1	0.00321059	2.70241
20895	4640196	TMEM185A	84548	Homo sapiens transmembrane protein 185A (TMEM185A), mRNA.		GO:0016020|GO:0016021		chrX	148678530	148678579	ACGTGTGCGTGCCGTTTCTCCAAGCACTGCAGGTTCCACCGTGTGTCAGA	TMEM185A	ILMN_2140389	2449	S	NM_032508.1	NM_032508.1	0.00323169	2.01327
2797	7650195	LOC727908	727908	PREDICTED: Homo sapiens hypothetical LOC727908 (LOC727908), partial mRNA.							CCTATGGAAGTTCCTTTTATGCATTGGAGGAAAAACATGTTGGCTTTTCT	LOC727908	ILMN_3200362	26	A	XM_001719071.1	XM_001719071.1	0.00326645	0.172132
105	580463	KIAA0895L	653319	Homo sapiens KIAA0895-like (KIAA0895L), mRNA. XM_933435 XM_933438 XM_933442 XM_933445 XM_933447 XM_941971 XM_945589 XM_945591 XM_945592 XM_945593 XM_945594 XM_945596 XM_945598 XM_945599 XM_945600				chr16	67209752	67209801	GGACAGGCCCTAGAGTTTGGTGGCCCAAGTCCTGAACCCCTCTTAGACCA	KIAA0895L	ILMN_3244987	3103	S	NM_001040715.1	NM_001040715.1	0.00328031	0.483736
9168	5960017	DRG2	1819	Homo sapiens developmentally regulated GTP binding protein 2 (DRG2), mRNA.	GO:0007165	GO:0005622|GO:0005737|GO:0005622|GO:0005737	GO:0005525|GO:0000166|GO:0005525	chr17	17951782	17951831	CCAGTGGTTAGTGGCTTCAAAGGCCCAGCTGACACCCTCCACAGCCTAAG	DRG2	ILMN_1810531	1653	S	NM_001388.3	NM_001388.3	0.0032857	1.78154
11991	3360279	CFH	3075	Homo sapiens complement factor H (CFH), transcript variant 2, mRNA.	GO:0006957	GO:0005576|GO:0005615		chr1	194925315	194925364	GGATCACATTCATTGCACACAAGATGGATGGTCGCCAGCAGTACCATGCC	CFH	ILMN_2412192	1214	A	NM_001014975.1	NM_001014975.1	0.00330066	0.109733
10272	4670020	NIPA2	81614	Homo sapiens non imprinted in Prader-Willi/Angelman syndrome 2 (NIPA2), transcript variant 1, mRNA.		GO:0016020|GO:0016021	GO:0005515	chr15	23005565	23005614	CCGGCTTCCTCTGAGCATTCGATGGCCTTAGCACCTCATCAAGCCAGCAC	NIPA2	ILMN_1720344	2302	A	NM_030922.5	NM_030922.5	0.00330491	2.25281
8279	450341	TRUB1	142940	Homo sapiens TruB pseudouridine (psi) synthase homolog 1 (E. coli) (TRUB1), mRNA.	GO:0008033|GO:0031119		GO:0009982|GO:0016853	chr10	116702418	116702467	CCTGTGCCAATGTGCTAGAGCTGACCCGAACCAAACAGGGACCATTTACG	TRUB1	ILMN_1744574	864	S	NM_139169.4	NM_139169.3	0.00330767	2.613
12213	2640541	SEC23A	10484	Homo sapiens Sec23 homolog A (S. cerevisiae) (SEC23A), mRNA.	GO:0006886|GO:0006888|GO:0006888|GO:0016044|GO:0016192	GO:0000139|GO:0005783|GO:0005794|GO:0005829|GO:0016020|GO:0030127|GO:0030868|GO:0048471	GO:0005515|GO:0005515|GO:0005515|GO:0005515|GO:0008270	chr14	39508288	39509972	TGCCAAGATACATTGACACTGAACATGGAGGCAGCCAGGCCCGTTTCCTC	SEC23A	ILMN_1790311	2328	S	NM_006364.2	NM_006364.2	0.00332452	3.9519
16779	1450474	ASB11	140456	Homo sapiens ankyrin repeat and SOCS box-containing 11 (ASB11), transcript variant 2, mRNA.	GO:0006511|GO:0007242	GO:0005634		chrX	15306026	15306075	TGCTCAGGGCAAAAGTGCGCTTGATCTGGCGGCTCCAAAAAGCAGCGTGG	ASB11	ILMN_1722024	772	A	NM_001012428.1	NM_001012428.1	0.00334892	3.36789
13033	2850553	FLJ35801	150291	Homo sapiens hypothetical protein FLJ35801 (FLJ35801), mRNA.				chr22	29652429	29652478	AGATGGCACTGGACTCGCCGTTATCTTGAGGAGCCAGGAGCTGAAATGGC	FLJ35801	ILMN_1781225	1821	S	NM_153044.1	NM_153044.1	0.0034035	3.0168
5668	5130543	SON	6651	Homo sapiens SON DNA binding protein (SON), transcript variant f, mRNA.	GO:0006916	GO:0005575|GO:0005622|GO:0005634|GO:0016607	GO:0003677|GO:0003725|GO:0005515|GO:0005515|GO:0005515	chr21	33851382	33851431	GCTAAGGCTGGTGTCCCTTTACCACCAAACCTAAAGCCTGCACCTCCACC	SON	ILMN_1703427	6260	A	NM_138927.1	NM_032195.1	0.0034318	2.76118
17644	7100072	PFKM	5213	Homo sapiens phosphofructokinase, muscle (PFKM), mRNA.	GO:0006096|GO:0006096|GO:0005977|GO:0006110	GO:0005945|GO:0005945|GO:0005737|GO:0005783|GO:0005829|GO:0005945	GO:0003872|GO:0016301|GO:0000166|GO:0003872|GO:0005524|GO:0016301|GO:0016740|GO:0000166|GO:0000287|GO:0003872|GO:0005524|GO:0008022|GO:0016301|GO:0016740	chr12	46825963	46826012	GACTTCTGCCCCAGCTTTATCTGTCACACAAGGCTGGGCACCTCTAGTGC	PFKM	ILMN_2043809	2556	S	NM_000289.3	NM_000289.3	0.00345905	3.59683
7526	1740471	TINF2	26277	Homo sapiens TERF1 (TRF1)-interacting nuclear factor 2 (TINF2), mRNA.	GO:0000723|GO:0007004	GO:0000781|GO:0000781|GO:0005634|GO:0005654|GO:0005694	GO:0003677|GO:0005515|GO:0005515|GO:0005515|GO:0042162	chr14	23778890	23778939	CCTTGATACCCACTTTTTGTGAATACCTACCCCCTTCTGGCCACGGTGCC	TINF2	ILMN_1697420	1848	S	NM_012461.1	NM_012461.1	0.00352058	2.15958
13661	3520370	MSI2	124540	Homo sapiens musashi homolog 2 (Drosophila) (MSI2), transcript variant 1, mRNA.		GO:0005737|GO:0005844	GO:0000166|GO:0003723|GO:0008266	chr17	53112002	53112051	CTCCCCATCCCAACCAGAGATGGCTCACTTCGGATCGAGGGTTGACTACA	MSI2	ILMN_1713088	1285	I	NM_138962.2	NM_138962.2	0.00352318	2.43239
19073	2710717	LOC196549	196549	Homo sapiens similar to hypothetical protein FLJ20897 (LOC196549), mRNA.				chr13	31425162	31425211	AGCGACAATGAGGCAACACAGCTGCGGCATTACCAATGAGGAGCGGCTGC	LOC196549	ILMN_1677910	2867	S	NM_145293.2	NM_145293.2	0.00353957	0.467283
16654	5340327	EIF4ENIF1	56478	Homo sapiens eukaryotic translation initiation factor 4E nuclear import factor 1 (EIF4ENIF1), mRNA.	GO:0015031	GO:0005634|GO:0005737|GO:0005829|GO:0005737|GO:0043231|GO:0005634|GO:0005737|GO:0005634|GO:0005829|GO:0005634|GO:0005829	GO:0005515|GO:0008565|GO:0003743|GO:0003743|GO:0003743|GO:0005515|GO:0003743|GO:0005515	chr22	30165735	30165784	GGGCTTTTACTTTGGAGCACTCTGTGTGAAGCTGTTTGGTGGAACCCATG	EIF4ENIF1	ILMN_1794967	3091	S	NM_019843.2	NM_019843.2	0.00356714	2.16193
9492	5700142	FDFT1	2222	Homo sapiens farnesyl-diphosphate farnesyltransferase 1 (FDFT1), mRNA.	GO:0006695|GO:0008299|GO:0055114	GO:0005783|GO:0005789|GO:0005789|GO:0016020|GO:0016021	GO:0000287|GO:0004310|GO:0004310|GO:0005515|GO:0016491|GO:0016740	chr8	11696361	11696410	GCAGAGCATTCAGTGCCACGGTTTAGGTGAAGTCGCTGCATATGTGACTG	FDFT1	ILMN_2144088	1649	S	NM_004462.3	NM_004462.3	0.00360533	2.52575
21299	840382	LOC440366	440366	Homo sapiens hect domain and RLD 2 pseudogene (LOC440366), non-coding RNA.				chr16	33027371	33027420	CTGCAGACCATCACCAGTGAGAACCCATTGGGACCGAGCCTGGGGAGCAT	LOC440366	ILMN_3199438	165	A	NR_002828.1	NR_002828.1	0.00366736	0.265927
4702	5090215	IFI6	2537	Homo sapiens interferon, alpha-inducible protein 6 (IFI6), transcript variant 3, mRNA.	GO:0001836|GO:0006916|GO:0006955|GO:0043154|GO:0051902	GO:0005634|GO:0005739|GO:0016020|GO:0016021	GO:0005515	chr1	27992615	27992664	TGCGCCGACGATGCCCAGAATCCAGAACTTTGTCTATCACTCTCCCCAAC	IFI6	ILMN_1687384	767	A	NM_022873.2	NM_002038.2	0.00370971	0.168864
18470	1940162	GBP2	2634	Homo sapiens guanylate binding protein 2, interferon-inducible (GBP2), mRNA.	GO:0006955|GO:0006955	GO:0005886	GO:0003924|GO:0005525|GO:0000166|GO:0003924|GO:0005525	chr1	89573787	89573836	GCCTGTCCAGCTCCCTCTCCCCAAGAAACAACATGAATGAGCAACTTCAG	GBP2	ILMN_1774077	2068	S	NM_004120.3	NM_004120.3	0.0037345	0.0909763
18296	2760292	PPP1CC	5501	Homo sapiens protein phosphatase 1, catalytic subunit, gamma isoform (PPP1CC), mRNA.	GO:0005975|GO:0005977|GO:0007049|GO:0051301	GO:0005634|GO:0005737	GO:0004721|GO:0005506|GO:0005515|GO:0005515|GO:0005515|GO:0016787|GO:0030145|GO:0046872	chr12	109642280	109642329	ACGAGTGACCGATTATGCTTTCTTTGGCCTACATTCTTTATTCTGCGGTG	PPP1CC	ILMN_1701855	2061	S	NM_002710.1	NM_002710.1	0.00376408	3.60404
11771	6900209	ADAM19	8728	Homo sapiens ADAM metallopeptidase domain 19 (meltrin beta) (ADAM19), mRNA.	GO:0006508	GO:0016020|GO:0016021	GO:0004222|GO:0008233|GO:0008270|GO:0017124|GO:0046872	chr5	156904841	156904890	TCCAAGCCCACATTTCCAAAGTCACCCCCAACGCGTCCTCTCACACCGTC	ADAM19	ILMN_1713751	6202	I	NM_033274.2	NM_033274.2	0.00379082	3.58523
17846	2640008	DYRK1A	1859	Homo sapiens dual-specificity tyrosine-(Y)-phosphorylation regulated kinase 1A (DYRK1A), transcript variant 4, mRNA.	GO:0007399|GO:0018108|GO:0046777	GO:0005634|GO:0016607	GO:0000166|GO:0004674|GO:0004715|GO:0005524|GO:0016740|GO:0043621	chr21	37807436	37807485	TGACTGGTCTCCTAACCAAGGTGCACTGAGAAGCAATCAACGGGTCGGTC	DYRK1A	ILMN_1660663	3059	S	NM_130437.2	XM_927999.1	0.00381262	8.05206
14745	610279	YY1	7528	Homo sapiens YY1 transcription factor (YY1), mRNA.	GO:0006350|GO:0006357|GO:0009952|GO:0048593	GO:0005622|GO:0005634|GO:0005667|GO:0005737|GO:0005886|GO:0016363|GO:0031519	GO:0003700|GO:0003713|GO:0003714|GO:0005515|GO:0008270|GO:0046872	chr14	99813703	99813752	AGACCCTTCTCGACCACGGGAAGCATCTTCCAGAAGTGTGATTGGGAATA	YY1	ILMN_1770892	1738	S	NM_003403.3	NM_003403.3	0.00383832	2.70545
453	6550053	AKAP8	10270	Homo sapiens A kinase (PRKA) anchor protein 8 (AKAP8), mRNA.	GO:0007067|GO:0007076|GO:0007165	GO:0000793|GO:0001939|GO:0005622|GO:0005634|GO:0005730|GO:0016363	GO:0003677|GO:0008270|GO:0046872	chr19	15464546	15464595	AATGGCCCTGCTGTGTCAGTTTCCCTGTGGCCTTTTGAACTGTACATCTC	AKAP8	ILMN_1741572	3270	S	NM_005858.2	NM_005858.2	0.00397195	2.31676
15195	2100068	MFF	56947	Homo sapiens mitochondrial fission factor (MFF), nuclear gene encoding mitochondrial protein, mRNA.		GO:0005739|GO:0005741|GO:0016020|GO:0016021		chr2	227930509	227930558	TGCATCGACACTTCAACATTAACACTTTGAAAGTCATGGTCTGGTGCCAG	MFF	ILMN_2198408	1727	S	NM_020194.4	NM_020194.4	0.00397384	0.0096187
1074	7570537	SIAH1	6477	Homo sapiens seven in absentia homolog 1 (Drosophila) (SIAH1), transcript variant 2, mRNA.	GO:0006508|GO:0006511|GO:0006915|GO:0007049|GO:0007275|GO:0007283|GO:0007399|GO:0007411|GO:0009653|GO:0030154|GO:0030163	GO:0005634|GO:0005737	GO:0008022|GO:0008270|GO:0016874|GO:0016881|GO:0046872	chr16	48394693	48394742	GGTGCTCTCTTTCTGTCTTCTACAGATGAGTCACACCTTTGAGCTTAATC	SIAH1	ILMN_2380566	2086	A	NM_001006610.1	NM_001006610.1	0.00398908	3.10431
5856	2680131	PPFIBP1	8496	Homo sapiens PTPRF interacting protein, binding protein 1 (liprin beta 1) (PPFIBP1), transcript variant 1, mRNA.	GO:0007155	GO:0005737|GO:0005886	GO:0005515	chr12	27679157	27679206	GTTAACAGACCAGGTGGAGGCTCAGGGAGAGAAGATTCGAGATTTGGAGT	PPFIBP1	ILMN_1806320	743	A	NM_003622.2	NM_177444.1	0.00400106	0.272006
5171	4730598	AMIGO1	57463	Homo sapiens adhesion molecule with Ig-like domain 1 (AMIGO1), mRNA.	GO:0007155|GO:0007156|GO:0007157|GO:0007275|GO:0007399|GO:0007413|GO:0030154|GO:0042552|GO:0050772	GO:0016020|GO:0016021	GO:0005515	chr1	110049735	110049784	GTCTGAGTTGGATGGGAATGAGGAAGGAGTGAGGGGAAGAACAGATTCCC	AMIGO1	ILMN_1765460	2132	S	NM_020703.2	NM_020703.1	0.00403488	2.66251
12042	7610072	BTBD2	55643	Homo sapiens BTB (POZ) domain containing 2 (BTBD2), mRNA.		GO:0005737	GO:0005515|GO:0005515	chr19	1985474	1985523	CCAAAGCCATGGGAGGGGTGTCCTCCTCAGACCATGCCCCCAGATGATTT	BTBD2	ILMN_3238274	2541	S	NM_017797.3	NM_017797.3	0.00406283	3.07701
18448	7320743	QRICH1	54870	Homo sapiens glutamine-rich 1 (QRICH1), transcript variant 1, mRNA.				chr3	49070271	49070320	AATCTCCCCAGCCGACTTCCACTGGGCTGACAGACTTTGCTGACCACAGG	QRICH1	ILMN_1676002	2936	A	NM_017730.2	NM_017730.2	0.0040719	2.18431
13211	6550709	TADA2B	93624	Homo sapiens transcriptional adaptor 2B (TADA2B), mRNA.	GO:0006350|GO:0006355	GO:0005634	GO:0003677|GO:0008270|GO:0046872	chr4	7059114	7059163	TATTCCCGTCACGGTAGTCCTTACCTCTGTCGGCAGCTCAGAGCCTCCAC	TADA2B	ILMN_3239378	3747	S	NM_152293.2	NM_152293.2	0.00410621	2.98598
1070	1050475	SNHG5	387066	Homo sapiens small nucleolar RNA host gene (non-protein coding) 5 (SNHG5) on chromosome 6.				chr6	86444592	86445146	GTCTGGGCGGGTGGTAGGAACAATGGCGCTGTCTTCAGTGGCACAGTGGA	SNHG5	ILMN_2200659	24	S	NR_003038.1	NR_003038.1	0.00414581	3.73392
7610	840259	SERINC3	10955	Homo sapiens serine incorporator 3 (SERINC3), transcript variant 2, mRNA.	GO:0006917|GO:0006917	GO:0005794|GO:0005886|GO:0005794|GO:0005886|GO:0016021	GO:0005515	chr20	43124945	43124994	CACCCAACTCAGTGATGTCCTAATTACTGCTGGATGACTCAAGCCACACC	SERINC3	ILMN_1665065	1596	I	NM_198941.1	NM_198941.1	0.00418288	1.83176
8099	1170025	LOC100128016	100128016	PREDICTED: Homo sapiens misc_RNA (LOC100128016), miscRNA.							GGACTGGGGAGTGCAGGGCTCTGTCAGATTCAGTGACAGCTCCATCTCCA	LOC100128016	ILMN_3187254	2246	A	XR_037331.1	XR_037331.1	0.00420244	1.95626
10219	3060543	MORC2	22880	Homo sapiens MORC family CW-type zinc finger 2 (MORC2), mRNA.			GO:0005524|GO:0008270|GO:0046872|GO:0005524|GO:0008270	chr22	31324119	31324168	TAGGGCTCCAAAACCTGTGCAATTCCTACCAGAGCCGTGCTGACTCCCGG	MORC2	ILMN_2103591	4045	S	NM_014941.1	NM_014941.1	0.00420986	2.06717
17234	1770224	PRICKLE1	144165	Homo sapiens prickle homolog 1 (Drosophila) (PRICKLE1), mRNA.		GO:0005634|GO:0005737|GO:0005829|GO:0016020|GO:0031965	GO:0008270|GO:0046872	chr12	41139375	41139424	CTGTGCATCTTATTGTGAGGCCAGCTTGTCCCCTCGAACCCTCTTTGGCC	PRICKLE1	ILMN_1741356	3209	S	NM_153026.1	NM_153026.1	0.00421528	0.30909
18507	4200437	ENSA	2029	Homo sapiens endosulfine alpha (ENSA), transcript variant 2, mRNA.	GO:0006810|GO:0007584	GO:0005737	GO:0005102|GO:0008200	chr1	150599992	150600041	GCCTGAGAGAGCTGAAGAGGCAAAGCTAAAGGCCAAATACCCAAGCCTAG	ENSA	ILMN_1760779	236	A	NM_207043.1	NM_207168.1	0.00425024	3.36745
17150	1400397	TMEM101	84336	Homo sapiens transmembrane protein 101 (TMEM101), mRNA.	GO:0043123	GO:0016020|GO:0016021	GO:0004871	chr17	42088747	42088796	GAAGTCACATGGGTTCTCAGGGTATGCCAGGGGCAGAAACAGTACCGGCT	TMEM101	ILMN_1667716	1298	S	NM_032376.2	NM_032376.2	0.0042642	2.59987
15112	6550093	LOC100129585	100129585	PREDICTED: Homo sapiens similar to hCG2011544 (LOC100129585), mRNA.				chrX	65092978	65093027	ACTCAAGTGGTCGTGATCAGGTTGGCAGACAAGAAAGAGGGCTTCCCCCT	LOC100129585	ILMN_3256868	121	M	XM_001721365.1	XM_001721365.1	0.00426798	2.81886
4215	770372	RYK	6259	Homo sapiens RYK receptor-like tyrosine kinase (RYK), transcript variant 2, mRNA.	GO:0006468|GO:0007165|GO:0007409|GO:0048705	GO:0005624|GO:0005886|GO:0005887	GO:0000166|GO:0004714|GO:0004872|GO:0005524|GO:0016740|GO:0017147|GO:0042813	chr3	135360789	135360838	CCCTTCGAGATGGCCGCATACCTGAAAGATGGTTACCGAATAGCCCAGCC	RYK	ILMN_2363439	1732	A	NM_002958.3	NM_002958.3	0.00427672	2.61821
18028	6020341	MAPT	4137	Homo sapiens microtubule-associated protein tau (MAPT), transcript variant 3, mRNA.	GO:0000226|GO:0000226|GO:0007026|GO:0031116|GO:0031116|GO:0045773|GO:0045773|GO:0048699	GO:0005737|GO:0005829|GO:0005856|GO:0005875|GO:0005886|GO:0005886|GO:0030424|GO:0030424|GO:0030426|GO:0030426|GO:0042995|GO:0045298|GO:0045298	GO:0005200|GO:0005515|GO:0008017|GO:0008017|GO:0008034|GO:0017124|GO:0019899|GO:0019899|GO:0019899|GO:0034187	chr17	41458554	41458603	CCGTGAGAGCCCAATCACTGCCTATACCCCTCATCACACGTCACAATGTC	MAPT	ILMN_1710903	2564	A	NM_016834.2	NM_016834.1	0.0042989	2.57311
11343	7210594	ZNF650	130507	Homo sapiens zinc finger protein 650 (ZNF650), mRNA.				chr2	170645385	170645434	TGCCTCTGGGGTTCCGTGTATTTGGATGCTCATGGAGAGGAAGACCGGGA	ZNF650	ILMN_2171640	2223	S	NM_172070.2	NM_172070.2	0.00431163	4.40383
4937	1580608	SEMA3E	9723	Homo sapiens sema domain, immunoglobulin domain (Ig), short basic domain, secreted, (semaphorin) 3E (SEMA3E), mRNA.	GO:0007275|GO:0007399|GO:0030154	GO:0005576|GO:0005615|GO:0016020	GO:0004872	chr7	82994072	82994121	AGCAGCTGTTGTCCTTAAAAATGAATTGACCTGGCCGGGCGCGGTGGCTC	SEMA3E	ILMN_2154322	6155	S	NM_012431.1	NM_012431.1	0.00432471	0.236611
7094	4920215	C9orf64	84267	Homo sapiens chromosome 9 open reading frame 64 (C9orf64), mRNA.	GO:0008150	GO:0005575	GO:0003674	chr9	86553680	86553729	GCCACAGTCACGCCACTGCATTCTATCCTGGGCAACAGATGGAGACCTTG	C9ORF64	ILMN_1777318	1970	S	NM_032307.3	NM_032307.2	0.0043438	1.63608
3524	4890270	LY6E	4061	Homo sapiens lymphocyte antigen 6 complex, locus E (LY6E), mRNA.	GO:0007166	GO:0005886|GO:0005887|GO:0031225		chr8	144174885	144174934	CAGGGAGACCGTGTCAGTAGGGATGTGTGCCTGGCTGTGTACGTGGGTGT	LY6E	ILMN_1695404	836	S	NM_002346.1	NM_002346.1	0.00434437	0.173956
5083	2850333	P4HB	5034	Homo sapiens prolyl 4-hydroxylase, beta polypeptide (P4HB), mRNA.	GO:0018401|GO:0045454|GO:0045454	GO:0005576|GO:0005783|GO:0005788|GO:0005792|GO:0005793|GO:0005886|GO:0009986|GO:0042470|GO:0005783|GO:0005792	GO:0003756|GO:0004656|GO:0005515|GO:0005515|GO:0005515|GO:0016853	chr17	79801158	79801207	TCTCTACAGCACGGCCTGTGGCCTGTTCAAGGCAGAACCACGACCCTTGA	P4HB	ILMN_1719303	2404	S	NM_000918.3	NM_000918.2	0.00441461	2.24628
20304	6220681	FBXO45	200933	Homo sapiens F-box protein 45 (FBXO45), mRNA.	GO:0006511			chr3	196315712	196315761	GTTCTAGTCCCAGTGAAGCAGGAAGGAAAGGGTTGCAAACTTGAGGCTGG	FBXO45	ILMN_3241510	5515	S	NM_001105573.1	NM_001105573.1	0.00441855	3.28959
2430	5080458	SAMM50	25813	Homo sapiens sorting and assembly machinery component 50 homolog (S. cerevisiae) (SAMM50), mRNA.	GO:0008150	GO:0005575|GO:0005739|GO:0005741|GO:0016021|GO:0019867|GO:0005743|GO:0019867	GO:0003674	chr22	42723556	42723605	GTGATGGCGTCCAGTTTGGAGCTGGGATAAGGTTCCTGTAGCCGACACCC	SAMM50	ILMN_1671932	1527	S	NM_015380.3	NM_015380.3	0.00442058	3.67993
6635	4060546	PHYH	5264	Homo sapiens phytanoyl-CoA 2-hydroxylase (PHYH), transcript variant 1, mRNA.	GO:0006629|GO:0007399|GO:0007601|GO:0007605|GO:0050896|GO:0055114|GO:0001561	GO:0005777	GO:0005506|GO:0005515|GO:0009055|GO:0031418|GO:0048244|GO:0003824|GO:0005515	chr10	13380213	13381984	GCCGGGGCTGTCGTAGCTCATCCCACTTCAGGGACTATTTCCTCTGCCAG	PHYH	ILMN_2282352	152	I	NM_006214.3	NM_006214.3	0.00443134	5.77573
9878	1470291	BIN3	55909	Homo sapiens bridging integrator 3 (BIN3), mRNA.	GO:0000910|GO:0000917|GO:0007015|GO:0007049|GO:0008104|GO:0008104|GO:0009826|GO:0009826|GO:0009826	GO:0005737|GO:0005856	GO:0005515|GO:0008093	chr8	22534111	22534160	TTGTGCTGTAACTTAGGCGAGCAGAGGAAACCCCTTCCTGGGCCTGCTGC	BIN3	ILMN_1708485	1578	S	NM_018688.4	NM_018688.3	0.00444015	0.488362
15807	7550411	TBC1D9B	23061	Homo sapiens TBC1 domain family, member 9B (with GRAM domain) (TBC1D9B), transcript variant 2, mRNA.	GO:0032313	GO:0005622|GO:0016020|GO:0016021	GO:0005096|GO:0005097|GO:0005509	chr5	179289210	179289259	CCCTTATCCACAGGGGATACAGTGGATATCTAAAACCAGACCCCCAGTGG	TBC1D9B	ILMN_2390227	4925	A	NM_015043.3	NM_015043.3	0.00445046	3.31347
5231	4200605	XRCC2	7516	Homo sapiens X-ray repair complementing defective repair in Chinese hamster cells 2 (XRCC2), mRNA.	GO:0006281|GO:0006310|GO:0007126	GO:0005634	GO:0003677|GO:0005524|GO:0008094	chr7	152343834	152343883	CAGCCATAAAAAGGAACAAGACTGACTGGGCGTGGTGGCTCATGCCTGTG	XRCC2	ILMN_2204909	2772	S	NM_005431.1	NM_005431.1	0.00446058	0.197982
12346	1190288	NIPA1	123606	Homo sapiens non imprinted in Prader-Willi/Angelman syndrome 1 (NIPA1), mRNA.		GO:0016020|GO:0016021		chr15	20594855	20594904	GGGGAGCTTCCAATTAGCATACATAGACACATGTGTCAGTGGCCAAGACC	NIPA1	ILMN_1689274	6380	S	NM_144599.3	NM_144599.3	0.00447034	1.99923
3318	4590201	LOC641699	641699	PREDICTED: Homo sapiens similar to retrotransposon gag domain containing 1 (LOC641699), mRNA.				chr4	168551600	168551649	CCAATGGCTCCTGCTACACATCTAGGGTATATGATACAGCCAATGGCAGG	LOC641699	ILMN_1771747	911	S	XM_925785.1	XM_925785.1	0.00448277	2.40847
4138	5080162	KTN1	3895	Homo sapiens kinectin 1 (kinesin receptor) (KTN1), transcript variant 1, mRNA.	GO:0007018	GO:0005624|GO:0005783|GO:0005789|GO:0005887|GO:0016020|GO:0005783	GO:0003674|GO:0004872	chr14	55216146	55217195	CCAGGTGTTAGAGTGATCATCCTCTGGCCTACCTTGACACATGCTCTCCT	KTN1	ILMN_1740523	4361	S	NM_182926.2	NM_182926.1	0.00448918	4.21432
3182	4050491	TCEA3	6920	Homo sapiens transcription elongation factor A (SII), 3 (TCEA3), mRNA.	GO:0006354|GO:0006357	GO:0005634	GO:0003677|GO:0003702|GO:0003711|GO:0003746|GO:0005515|GO:0008270|GO:0046872	chr1	23710865	23713769	ACCAGGTGCAGACACGCAGTGCTGATGAGCCCATGACTACCTTTGTCTTA	TCEA3	ILMN_1726928	1097	S	NM_003196.1	NM_003196.1	0.00450689	2.62329
276	3290291	SLBP	7884	Homo sapiens stem-loop binding protein (SLBP), mRNA.	GO:0006397|GO:0006398	GO:0005634|GO:0005654|GO:0005737|GO:0030529	GO:0003729	chr4	1695220	1695269	CTGGCCAGGCACCAAGCATGTGTGTGCACTTGTACCTGGTGGTTTCTCTG	SLBP	ILMN_1753353	982	S	NM_006527.2	NM_006527.2	0.00452744	2.26753
13980	2900039	XRCC5	7520	Homo sapiens X-ray repair complementing defective repair in Chinese hamster cells 5 (double-strand-break rejoining; Ku autoantigen, 80kDa) (XRCC5), mRNA.	GO:0006303|GO:0006303|GO:0019047|GO:0019059	GO:0005634|GO:0005737|GO:0005634|GO:0005654|GO:0005654	GO:0003677|GO:0004003|GO:0005488|GO:0000166|GO:0003677|GO:0003690|GO:0004003|GO:0004386|GO:0005524|GO:0008022|GO:0016787	chr2	216778662	216778711	CCAACAAGCAGCTGGGTTAGGAAAACCATGGGTAAGGACGGACTCACTTC	XRCC5	ILMN_2105983	2718	S	NM_021141.2	NM_021141.2	0.00453305	2.11779
307	5960014	C15orf57	90416	Homo sapiens chromosome 15 open reading frame 57 (C15orf57), transcript variant 2, mRNA.				chr15	40845457	40845506	GCATGGCTTCTCCTCCAACTTCCTCCTGCACTTAAAAAGGGCCAGGTTCC	C15ORF57	ILMN_1811264	1496	S	NM_052849.2	NM_052849.2	0.00456863	0.214734
19780	1580524	ACSL3	2181	Homo sapiens acyl-CoA synthetase long-chain family member 3 (ACSL3), transcript variant 2, mRNA.	GO:0006629|GO:0006631|GO:0008152	GO:0005739|GO:0005741|GO:0005777|GO:0005778|GO:0005783|GO:0005789|GO:0005792|GO:0016020|GO:0016021	GO:0000287|GO:0004321|GO:0004467|GO:0005515|GO:0016874	chr2	223514813	223514862	CCCCGCCACCAACTTACTTTACCACCTATGACTGTACTTGTCAGTATGAG	ACSL3	ILMN_2360705	2704	A	NM_203372.1	NM_203372.1	0.00457323	4.03984
21070	6290053	AUP1	550	Homo sapiens ancient ubiquitous protein 1 (AUP1), mRNA.		GO:0005634|GO:0005730|GO:0005783		chr2	74753924	74754077	TACGCAAGAAGGAGATTCACAGAGAGACGAGCCCAGGAGGCTGACTGAGC	AUP1	ILMN_1651378	1404	A	NM_181575.3	NM_012103.2	0.0045761	2.15999
2369	3060136	HDLBP	3069	Homo sapiens high density lipoprotein binding protein (HDLBP), transcript variant 1, mRNA.	GO:0006629|GO:0006869|GO:0008202|GO:0008203	GO:0005634|GO:0005737|GO:0005886	GO:0003723|GO:0005319|GO:0005515|GO:0008289	chr2	242255036	242255085	AGCGTAGCCTCTTCTCCTTTACCAAGATGGCGGCTTGTCCCTGTTTCGCC	HDLBP	ILMN_1678252	169	I	NM_005336.3	NM_005336.2	0.00460831	2.61653
15528	3610039	DGAT1	8694	Homo sapiens diacylglycerol O-acyltransferase homolog 1 (mouse) (DGAT1), mRNA.	GO:0006641	GO:0005783|GO:0005789|GO:0005829|GO:0016020|GO:0016021	GO:0004144|GO:0004144|GO:0008415|GO:0016740	chr8	145510844	145510893	TCTCTGCCCTATGGGGCTCTGTCCTGCACCCCTCAGGGATGGCGACAGCA	DGAT1	ILMN_1704091	1841	S	NM_012079.2	NM_012079.2	0.00461942	2.27739
14169	2710725	HP1BP3	50809	Homo sapiens heterochromatin protein 1, binding protein 3 (HP1BP3), mRNA.	GO:0006334|GO:0006334|GO:0006334	GO:0000786|GO:0005634|GO:0005694|GO:0000786|GO:0005634|GO:0005694|GO:0000786|GO:0005634|GO:0005694	GO:0003677|GO:0003677|GO:0003677	chr1	21071497	21071546	GCCGCATCTGTGAAGCAGAGAGGGTCCAAACCTGCACCTAAAGTCTCAGC	HP1BP3	ILMN_1701169	1545	S	NM_016287.3	NM_016287.2	0.00466229	2.23357
2254	4810048	ABCB10	23456	Homo sapiens ATP-binding cassette, sub-family B (MDR/TAP), member 10 (ABCB10), nuclear gene encoding mitochondrial protein, mRNA.	GO:0006810	GO:0005739|GO:0005743|GO:0016020|GO:0016021|GO:0043190	GO:0000166|GO:0005524|GO:0016887|GO:0042626	chr1	227719373	227719422	GCTGTTGCCTCAAGAAAAAGTGCTTTTTCTCCATGGATGAGGCTAGACCC	ABCB10	ILMN_1665730	3386	S	NM_012089.1	NM_012089.1	0.004747	2.45525
13154	6510546	PCNP	57092	Homo sapiens PEST proteolytic signal containing nuclear protein (PCNP), mRNA.	GO:0007049|GO:0016567|GO:0043161	GO:0005634	GO:0005515	chr3	101312895	101312944	GGAGGCAGCTTCAGACTGTTTTATTGGTGGTAGCTGCTTGCTGAGGTCTT	PCNP	ILMN_1807994	1853	S	NM_020357.1	NM_020357.1	0.00474871	2.46584
15162	4640070	PIPSL	266971	Homo sapiens PIP5K1A and PSMD4-like (PIPSL), non-coding RNA.	GO:0046488	GO:0005737	GO:0016307	chr10	95709493	95709542	TGGGCCTTATCACACTGGATAATGACTGTGAAGTGCTGACCACACTCACC	PIPSL	ILMN_1676763	119	A	NR_002319.1	XM_938649.1	0.00476622	2.58014
4293	6290608	FYTTD1	84248	Homo sapiens forty-two-three domain containing 1 (FYTTD1), transcript variant 1, mRNA.				chr3	198993111	198993160	CCTGAAGGAACAAAGAGCCACTCTCACATACAACAAAGGGGGAAGCCGCT	FYTTD1	ILMN_2389935	1051	A	NM_032288.5	NM_032288.5	0.00477694	2.72784
10986	1450524	NUP205	23165	Homo sapiens nucleoporin 205kDa (NUP205), mRNA.	GO:0000059|GO:0006913|GO:0015031|GO:0051028|GO:0065002	GO:0005634|GO:0005635|GO:0005643	GO:0005515	chr7	134983805	134983854	CAGACGTATCCGTGGCCTCTTGAGGATATCAAGGAACTGAGAGCCCGTGC	NUP205	ILMN_1673962	6005	S	NM_015135.1	NM_015135.1	0.00479868	1.75118
1839	4780176	LSS	4047	Homo sapiens lanosterol synthase (2,3-oxidosqualene-lanosterol cyclase) (LSS), transcript variant 2, mRNA.	GO:0006694|GO:0008152		GO:0000250|GO:0016829|GO:0016853	chr21	46433090	46433139	GCGATTCCCTGCCCTCTTCGGTGTTATTACACAGGCAGGACTTCAGTGTC	LSS	ILMN_1687863	2293	I	NM_001001438.1	NM_001001438.1	0.00480113	2.21449
11735	3440674	ASB2	51676	Homo sapiens ankyrin repeat and SOCS box-containing 2 (ASB2), mRNA.	GO:0006511|GO:0007242	GO:0005730		chr14	94400565	94400614	CTCCAAAGACTAAGATGAAGACGTGGCCCAAGGTAGGGGGTAGGGGGAGC	ASB2	ILMN_1795811	2640	S	NM_016150.3	NM_016150.3	0.00484116	4.50376
12786	2510338	GGH	8836	Homo sapiens gamma-glutamyl hydrolase (conjugase, folylpolygammaglutamyl hydrolase) (GGH), mRNA.	GO:0006541	GO:0005576|GO:0005764|GO:0042470	GO:0008242|GO:0016787	chr8	64092673	64092722	GGTGTCCAGTGGCATCCAGAGAAAGCACCTTATGAGTGGAAGAATTTGGA	GGH	ILMN_1681754	777	S	NM_003878.1	NM_003878.1	0.00485593	2.54392
19553	4760458	UBTD2	92181	Homo sapiens ubiquitin domain containing 2 (UBTD2), mRNA.	GO:0006464	GO:0005737		chr5	171638978	171639027	CTGAGCCCTGTTGGCCAGCTCCCACATCCCTCTGCTCCTTTTTATGGTTC	UBTD2	ILMN_1731412	833	S	NM_152277.2	NM_152277.1	0.00488063	2.26999
8289	3520095	RAD23A	5886	Homo sapiens RAD23 homolog A (S. cerevisiae) (RAD23A), mRNA.	GO:0006289|GO:0006464|GO:0043161|GO:0044419	GO:0005634	GO:0003684|GO:0003697|GO:0005515	chr19	12925269	12925318	CCATTGGAGTGGCCCAAATCTTTCCATCTAGGGCAAGTCCTGAAAGGCCC	RAD23A	ILMN_1751571	1607	S	NM_005053.2	NM_005053.2	0.00488558	2.35861
4973	1740050	GVIN1	387751	PREDICTED: Homo sapiens GTPase, very large interferon inducible 1 (GVIN1), mRNA.		GO:0005634|GO:0005737	GO:0000166|GO:0005525	chr11	6691459	6691508	CACCCTGTTCTTCCCTGGTATGTTGGCAATTCCCTGCGCATGCTAAGAAA	GVIN1	ILMN_1668526	8252	A	XM_495863.3	XM_495863.2	0.00495557	0.155474
2853	3190626	MAGT1	84061	Homo sapiens magnesium transporter 1 (MAGT1), mRNA.	GO:0018279	GO:0005783|GO:0008250|GO:0016020|GO:0016021	GO:0004579	chrX	76970259	76970308	GATATGAAAATTGGCTGGGCTTGGTGGCTCATGCCTGTGGTCCTAGCTAC	MAGT1	ILMN_1721349	2092	S	NM_032121.4	NM_032121.3	0.00496358	0.208121
16657	3870041	KCNK6	9424	Homo sapiens potassium channel, subfamily K, member 6 (KCNK6), mRNA.	GO:0006811|GO:0006813	GO:0008076|GO:0016020|GO:0016021	GO:0005242|GO:0005244|GO:0005267|GO:0030955	chr19	38819182	38819231	CAACTTCAAAAGGATTTCAGGCTGAGTGTGGTGGCTCACGCCTATACACC	KCNK6	ILMN_2074773	2188	S	NM_004823.1	NM_004823.1	0.00497251	0.225588
8643	7570315	MRPL45	84311	Homo sapiens mitochondrial ribosomal protein L45 (MRPL45), nuclear gene encoding mitochondrial protein, mRNA.	GO:0006412|GO:0006886	GO:0005739|GO:0005744|GO:0005840	GO:0003735|GO:0015450	chr17	33728111	33730031	CAGACCATGACCGACTTCATACCTTGGTAACTGAACACTGTTTTCCAGAC	MRPL45	ILMN_1808301	616	I	NM_032351.3	NM_032351.3	0.00501487	4.44341
14251	290326	LOC643357	643357	PREDICTED: Homo sapiens similar to SMT3 suppressor of mif two 3 homolog 2 (LOC643357), mRNA.				chr7	55767228	55767277	ACTGCCGCCTCCTTCTGCCGCTCCTGGTGCTGCTTGTGTGCTCGTTTGGT	LOC643357	ILMN_1760338	12	S	XM_926688.1	XM_926688.1	0.00506313	2.4795
9471	2710121	LOC442597	442597	PREDICTED: Homo sapiens hypothetical LOC442597 (LOC442597), mRNA.							TGCTTGGAATGTGGGAGCCGCTGATGATGCCTCTTGTCTGTGTGTCTGAC	LOC442597	ILMN_1655842	954	A	XM_944534.1	XM_944534.1	0.00507961	2.04362
4393	2340703	LOC100133372	100133372	PREDICTED: Homo sapiens misc_RNA (LOC100133372), miscRNA.				chr6	32393831	32393880	CACATATGCCACTGTGGAGGAGGTGGATGCAGCCGTGAATGCAAGGCCAC	LOC100133372	ILMN_3243291	605	S	XR_039042.1	XR_039042.1	0.00512953	4.09585
8630	4070215	RGS12	6002	Homo sapiens regulator of G-protein signaling 12 (RGS12), transcript variant 2, mRNA.	GO:0008277|GO:0009968|GO:0007165	GO:0000794|GO:0005634	GO:0005057|GO:0005096|GO:0005515|GO:0005057	chr4	3387560	3387609	CCCTCCATCCGTCTTGGTGGACACCTGTGTGGCTCTCACCTGCGTTTTGA	RGS12	ILMN_1722834	6147	I	NM_002926.3	NM_002926.2	0.00516151	2.35771
13063	2070170	UBE2L6	9246	Homo sapiens ubiquitin-conjugating enzyme E2L 6 (UBE2L6), transcript variant 1, mRNA.	GO:0006511|GO:0043687|GO:0051246|GO:0006511|GO:0032020|GO:0051246|GO:0006511|GO:0032020|GO:0051246	GO:0005737|GO:0005737	GO:0004842|GO:0005515|GO:0016874|GO:0005515|GO:0016874|GO:0042296|GO:0005515|GO:0016874|GO:0042296	chr11	57319155	57319204	CCTCCAGCATTCAGTCCAGGGGGAGCCACGGAAACCATGTTCTTGCTTAA	UBE2L6	ILMN_1769520	1184	A	NM_004223.3	NM_004223.3	0.00516774	0.228401
8822	6450475	YRDC	79693	Homo sapiens yrdC domain containing (E. coli) (YRDC), nuclear gene encoding mitochondrial protein, mRNA.		GO:0005624|GO:0005739|GO:0016020	GO:0005515	chr1	38269137	38269186	AAGTCTCAGGTGGCTGCGTGTGGTGGCTCATGCCTGTAATCCCAACATTC	YRDC	ILMN_1736008	1263	S	NM_024640.3	NM_024640.3	0.00519028	0.260176
9069	7160692	LOC644250	644250	PREDICTED: Homo sapiens hypothetical protein LOC644250 (LOC644250), mRNA.				chr13	47980580	47980629	AAGTGGAGGTTGCAGTGAGATCGCGACACTGCACTCTAGCCTGGGCAGTA	LOC644250	ILMN_1654320	259	S	XM_929199.1	XM_929199.1	0.00522416	0.226004
7911	6900300	LOC728452	728452	PREDICTED: Homo sapiens similar to nuclear pore membrane protein 121 (LOC728452), mRNA.				chr5	70546791	70546840	AGAATCACCAGGATGGAACACAGGTCTTGCAGGATCACTTGAAACCTTCT	LOC728452	ILMN_1722223	1088	A	XM_001130826.1	XM_932756.1	0.00523043	0.191101
18519	5490025	JPH1	56704	Homo sapiens junctophilin 1 (JPH1), mRNA.	GO:0007517|GO:0008150	GO:0005792|GO:0005886|GO:0016021|GO:0030018|GO:0030314|GO:0033017	GO:0003674|GO:0008307	chr8	75309933	75309982	CTCACTGCCCCTCCCAAACCCTATAGCTCCTTACGCTGGGAAAGCTGGTT	JPH1	ILMN_1693985	3883	S	NM_020647.2	NM_020647.2	0.00526688	4.04455
16834	430044	DCLRE1C	64421	Homo sapiens DNA cross-link repair 1C (PSO2 homolog, S. cerevisiae) (DCLRE1C), transcript variant c, mRNA.	GO:0006281|GO:0006310|GO:0006955	GO:0005634	GO:0000287|GO:0004519|GO:0004527|GO:0016787	chr10	14989428	14989477	CACAGTAACTCCTGCCTGCAATCCCAGTACTTTGGGAGGCTCGCTTGAGC	DCLRE1C	ILMN_1754211	3837	A	NM_001033858.1	NM_001033858.1	0.00532056	0.472213
10403	4390220	TMEM189-UBE2V1	387522	Homo sapiens TMEM189-UBE2V1 readthrough transcript (TMEM189-UBE2V1), transcript variant 2, mRNA.				chr20	48146680	48146729	AGAACTCGAAGAAGGCCAGAAAGGAGTAGGAGATGGCACAGTTAGCTGGG	TMEM189-UBE2V1	ILMN_2368713	348	A	NM_003349.4	NM_003349.4	0.00533098	2.19398
19310	4040376	LARP1	23367	Homo sapiens La ribonucleoprotein domain family, member 1 (LARP1), transcript variant 2, mRNA.			GO:0003723|GO:0005515	chr5	154175275	154175324	TCTGGCACCCTCCTGAATGGAACCCCAGAGTACCTCCTGTGTGGAAGGGT	LARP1	ILMN_1681590	6807	A	NM_033551.2	NM_033551.2	0.00533909	2.97979
5121	6370441	CASP7	840	Homo sapiens caspase 7, apoptosis-related cysteine peptidase (CASP7), transcript variant delta, mRNA.	GO:0006508|GO:0006915|GO:0006508|GO:0006915|GO:0006508|GO:0008632	GO:0005737|GO:0005789|GO:0005829|GO:0005829|GO:0005829|GO:0031966	GO:0004197|GO:0004197|GO:0004197|GO:0005515|GO:0005515|GO:0008233	chr10	115470885	115471416	CCTGGAGGAGCACGGAAAAGACCTGGAAATCATGCAGATCCTCACCAGGG	CASP7	ILMN_2362974	1163	A	NM_033338.4	NM_033338.4	0.00534683	0.443391
6743	7570561	TSC22D3	1831	Homo sapiens TSC22 domain family, member 3 (TSC22D3), transcript variant 1, mRNA.	GO:0006355|GO:0006916|GO:0006970|GO:0006355|GO:0006355|GO:0006916|GO:0006970		GO:0003700|GO:0003700|GO:0003700	chrX	107018606	107018655	TGAGAAGATGGCCCAGTCCAAGCTCGATTGCCGCTCACCTGTCGGCCTCG	TSC22D3	ILMN_1781356	362	I	NM_198057.2	NM_198057.2	0.00534931	2.00644
3879	6330553	DYRK2	8445	Homo sapiens dual-specificity tyrosine-(Y)-phosphorylation regulated kinase 2 (DYRK2), transcript variant 1, mRNA.	GO:0006468|GO:0006915|GO:0042771|GO:0045725	GO:0005634|GO:0005737	GO:0000166|GO:0000287|GO:0004674|GO:0004713|GO:0005524|GO:0016740|GO:0030145	chr12	66338761	66338810	GCTCACGTCCCCTGATGCTGGTAACCTGAAAGATACGACATTGCTGAGCC	DYRK2	ILMN_2374249	1818	A	NM_003583.2	NM_003583.2	0.00536583	5.02234
14619	2100608	RPUSD4	84881	Homo sapiens RNA pseudouridylate synthase domain containing 4 (RPUSD4), mRNA.	GO:0001522		GO:0003723|GO:0009982	chr11	125577538	125577587	GGCTTGGAGATGGCTTTGGTTGGTCCGTGAATGTAGTTATGAGAGTGCTG	RPUSD4	ILMN_1730082	2077	S	NM_032795.1	NM_032795.1	0.00537445	2.95101
2228	1340193	DHX30	22907	Homo sapiens DEAH (Asp-Glu-Ala-His) box polypeptide 30 (DHX30), transcript variant 1, mRNA.		GO:0005622|GO:0005737|GO:0005739	GO:0000166|GO:0003725|GO:0005524|GO:0008026|GO:0016787	chr3	47866151	47866200	GCTGACGTATTTCATGGCAGTCAAGTCCAATGGCAGCGTCTTCGTCCGGG	DHX30	ILMN_1795218	3393	A	NM_138615.1	NM_014966.2	0.00538155	0.376613
2292	2750598	ANKRD46	157567	Homo sapiens ankyrin repeat domain 46 (ANKRD46), mRNA.		GO:0016020|GO:0016021		chr8	101602463	101602512	CCTGAGTAACTGGCTGCTTCAGGATCAGCTTGCAGAGTCTTGCTTTTAGG	ANKRD46	ILMN_1712298	2442	S	NM_198401.2	NM_198401.2	0.00539748	3.57304
13474	1990520	GPS1	2873	Homo sapiens G protein pathway suppressor 1 (GPS1), transcript variant 2, mRNA.	GO:0000188|GO:0007049|GO:0007254	GO:0005634|GO:0005737|GO:0008180	GO:0005095|GO:0005515	chr17	77608574	77608623	GTTCCCGCCTCAGTCAGGTGCAGACAAGTGGGCGGTGTCCATTAAAGAGC	GPS1	ILMN_1795876	1803	A	NM_004127.4	NM_004127.4	0.00540039	2.54497
18052	770520	TAF4	6874	Homo sapiens TAF4 RNA polymerase II, TATA box binding protein (TBP)-associated factor, 135kDa (TAF4), mRNA.	GO:0006352|GO:0006355|GO:0001541|GO:0006350|GO:0006352|GO:0006357	GO:0005634|GO:0005669|GO:0005730|GO:0005737|GO:0005634|GO:0005669|GO:0005730|GO:0005737	GO:0003700|GO:0016986|GO:0003700|GO:0003713|GO:0005515|GO:0016251|GO:0016986	chr20	60550225	60550274	GCCTTGGGCCGACTTTACAGACGTCCAGAGCAAAGCCCCTTCTTTGTACC	TAF4	ILMN_1737535	4207	S	NM_003185.3	NM_003185.2	0.00545032	2.29498
4495	4590725	PDXDC1	23042	Homo sapiens pyridoxal-dependent decarboxylase domain containing 1 (PDXDC1), mRNA.	GO:0019752|GO:0019752		GO:0005515|GO:0016829|GO:0016831|GO:0030170|GO:0016829|GO:0016831|GO:0030170	chr16	15131162	15131211	GGCCCCTGTGCCTTCTTAATCCAGCAGTCAAGCTTTTGGGAGACCTGAAA	PDXDC1	ILMN_3243705	3621	S	NM_015027.2	NM_015027.2	0.00549135	2.91446
8087	1850561	LMOD3	56203	Homo sapiens leiomodin 3 (fetal) (LMOD3), mRNA.		GO:0005737|GO:0005856	GO:0005523	chr3	69239594	69239643	CCCTAGAAATTAGAAAATCAAGCTTTGGGCCAGGTGCGGTGGCTCATGCC	LMOD3	ILMN_1785703	3155	S	NM_198271.2	NM_198271.2	0.00553314	0.297332
21117	4920064	CISH	1154	Homo sapiens cytokine inducible SH2-containing protein (CISH), mRNA.	GO:0001558|GO:0006511|GO:0007205|GO:0007242|GO:0009968	GO:0005575|GO:0005886	GO:0003674|GO:0005515	chr3	50619212	50619261	CAGAGCCTGTGTCTCACCCCCTCACAGGACAGAGCTGTATCTGCATAGAG	CISH	ILMN_1738207	1679	S	NM_145071.1	NM_145071.1	0.0055375	0.426776
4785	7330259	SH3GLB2	56904	Homo sapiens SH3-domain GRB2-like endophilin B2 (SH3GLB2), mRNA.		GO:0005737	GO:0005515	chr9	131770381	131770430	AGCTCAAGCCAAGTCCAGCGGCCGCAGTCTTCACCTCTCCACACTCACTT	SH3GLB2	ILMN_2158336	1866	S	NM_020145.2	NM_020145.2	0.00558605	2.16678
1394	7380010	APIP	51074	Homo sapiens APAF1 interacting protein (APIP), mRNA.	GO:0043066	GO:0005737	GO:0008270|GO:0042802|GO:0046872|GO:0046872	chr11	34861466	34861515	GGTCAGACGTCATGGAGTATATGTGTGGGGGGAAACATGGGAGAAGGCCA	APIP	ILMN_2128293	650	S	NM_015957.1	NM_015957.1	0.00558832	3.60013
18440	2690068	ASB3	51130	Homo sapiens ankyrin repeat and SOCS box-containing 3 (ASB3), transcript variant 2, mRNA.	GO:0006511|GO:0007242|GO:0007242|GO:0006511|GO:0007242			chr2	53897458	53897507	GGGGGGCCAGTAGTTCAGTGAGAATGTTTATGTTTACAACTAGCCTTCCC	ASB3	ILMN_2358783	1615	A	NM_145863.1	NM_145863.1	0.0056094	2.22971
13310	2690463	HDAC7A	51564	Homo sapiens histone deacetylase 7A (HDAC7A), transcript variant 2, mRNA.				chr12	46463069	46463118	GAGCCTTCTCTGTTTCTGGGGCCTCCCCCACCATAGCTCTGATTCCCACC	HDAC7A	ILMN_1728521	3735	A	NM_016596.3	NM_016596.2	0.00561984	0.339792
4688	1770577	PRKAA2	5563	Homo sapiens protein kinase, AMP-activated, alpha 2 catalytic subunit (PRKAA2), mRNA.	GO:0006468|GO:0006633|GO:0006695|GO:0007165|GO:0046320	GO:0005634|GO:0005654|GO:0005829	GO:0000166|GO:0000287|GO:0004674|GO:0005524|GO:0016740	chr1	56946527	56946576	CTGCCTAGTGTATTCAACAGAAGGACTGTGGTCATGTAACAGGTAACCAC	PRKAA2	ILMN_1668778	2253	S	NM_006252.2	NM_006252.2	0.00562841	2.8905
20030	6940201	NUP54	53371	Homo sapiens nucleoporin 54kDa (NUP54), mRNA.	GO:0015031|GO:0051028|GO:0065002	GO:0005634|GO:0005643|GO:0005654|GO:0005737|GO:0016020|GO:0031965		chr4	77255448	77255497	CTGCATCAGACCTTCCTTAAGAATGAAACCGACCACATGGAGGGAAAAAG	NUP54	ILMN_1771835	1697	S	NM_017426.2	NM_017426.2	0.0056466	2.51784
20061	6520079	EFTUD1	79631	Homo sapiens elongation factor Tu GTP binding domain containing 1 (EFTUD1), transcript variant 1, mRNA.	GO:0006412		GO:0000166|GO:0003746|GO:0003924|GO:0005525	chr15	82422856	82431001	GGAGATCATTCCCAGTGACCCCTTCTGGGTGCCAACTACTGAGGAGGAAT	EFTUD1	ILMN_2404629	3340	A	NM_024580.5	NM_024580.5	0.00567027	1.7883
10648	4390239	FBXW4	6468	Homo sapiens F-box and WD repeat domain containing 4 (FBXW4), mRNA.	GO:0006511|GO:0007275|GO:0016055|GO:0030326|GO:0060173	GO:0000151	GO:0003674	chr10	103422758	103423247	CCAATAGCCTCCTGGCACCAGCCAGACCTCACCCTTGACCAACCTCTCGG	FBXW4	ILMN_1671427	1991	S	NM_022039.3	NM_022039.3	0.00567479	3.20415
7392	5490750	RELA	5970	Homo sapiens v-rel reticuloendotheliosis viral oncogene homolog A (avian) (RELA), mRNA.	GO:0006355|GO:0043123|GO:0006355|GO:0006916|GO:0006954|GO:0006968|GO:0010033|GO:0010224|GO:0019221|GO:0043123|GO:0051092|GO:0051607	GO:0005634|GO:0005634|GO:0005654|GO:0005667|GO:0005737|GO:0005829	GO:0003700|GO:0003705|GO:0019901|GO:0019901|GO:0042301|GO:0042802|GO:0047485|GO:0051059	chr11	65178587	65178636	ATACCTGTGGCCCCCCACACAACTGAGCCCATGCTGATGGAGTACCCTGA	RELA	ILMN_1705266	1516	S	NM_021975.2	NM_021975.2	0.00571632	1.72568
6666	4040196	YTHDC1	91746	Homo sapiens YTH domain containing 1 (YTHDC1), transcript variant 1, mRNA.	GO:0006397|GO:0008380	GO:0005634		chr4	69215757	69215806	TTTCGGGAGCGGGATTGTTTCGCGCAGGAAGCAGGCTCCATTTTAGCGCC	YTHDC1	ILMN_1670878	18	I	NM_001031732.2	NM_133370.1	0.00574742	0.371101
1555	5570224	C17orf63	55731	Homo sapiens chromosome 17 open reading frame 63 (C17orf63), transcript variant 1, mRNA.				chr17	27084084	27084133	CCCTCCTGCCCTCTGTCCATTCTTAGAGCATACCTTCATCCACTCCATGC	C17ORF63	ILMN_1812441	3025	S	NM_001077498.1	NM_018182.1	0.00575251	1.97254
17568	4220692	CENTG2	116987	Homo sapiens centaurin, gamma 2 (CENTG2), mRNA.	GO:0007264|GO:0015031|GO:0032312	GO:0005622|GO:0005737	GO:0000166|GO:0005525|GO:0008060|GO:0008270|GO:0046872	chr2	236698307	236698356	AGAGAGGAAATCAGTCGCTGAGTATTATTTGACTCCGGTCTCCTTGGTGC	CENTG2	ILMN_1800530	3778	S	NM_014914.2	NM_014914.2	0.00576737	3.09328
9432	3990736	C17orf39	79018	Homo sapiens chromosome 17 open reading frame 39 (C17orf39), mRNA.				chr17	17912038	17912087	GCTGGTTTTGTTGGTTATGTGGAAATCACAAACTCCAGAGGAGCAAAGGG	C17ORF39	ILMN_2113016	3827	S	NM_024052.4	NM_024052.4	0.00577826	2.87249
1467	6280379	LONRF2	164832	Homo sapiens LON peptidase N-terminal domain and ring finger 2 (LONRF2), mRNA.	GO:0006510		GO:0004176|GO:0005515|GO:0008270|GO:0046872	chr2	100900187	100900236	TCAGTGCAGGAGCCCAAACTAGTCCTTACCCAAGAAGTAGTAGCCTCTGG	LONRF2	ILMN_1751016	3428	S	NM_198461.3	NM_198461.1	0.00578007	2.54807
4155	4900193	ZCCHC7	84186	Homo sapiens zinc finger, CCHC domain containing 7 (ZCCHC7), mRNA.			GO:0003676|GO:0008270|GO:0046872|GO:0003676|GO:0008270	chr9	37344782	37346841	ACCACTTTTACAGCGGTGTTTCAAGCGGACTGTCACTCAGATCTGCAGAG	ZCCHC7	ILMN_1744980	2492	S	NM_032226.2	NM_032226.1	0.00586685	1.80874
5059	2600537	CBFB	865	Homo sapiens core-binding factor, beta subunit (CBFB), transcript variant 2, mRNA.	GO:0008150|GO:0006366	GO:0005575|GO:0005634|GO:0005634	GO:0003674|GO:0003713|GO:0003700|GO:0003700|GO:0003702|GO:0003713|GO:0005515|GO:0005515	chr16	65691916	65691965	GCTCACATGTTTACACACTCAGTGCCCTAATTTCCCCTGAGGGAATCGCT	CBFB	ILMN_1766408	2590	A	NM_001755.2	NM_001755.2	0.00589415	3.16465
13451	630215	RAD51	5888	Homo sapiens RAD51 homolog (RecA homolog, E. coli) (S. cerevisiae) (RAD51), transcript variant 2, mRNA.	GO:0006259|GO:0000724|GO:0006268|GO:0006281|GO:0007126|GO:0000724|GO:0006268|GO:0006281|GO:0006312|GO:0007126|GO:0007131|GO:0051106|GO:0051260	GO:0005622|GO:0000794|GO:0005622|GO:0005634|GO:0000794|GO:0005622|GO:0005634|GO:0005634|GO:0005654|GO:0005654|GO:0005654|GO:0005654|GO:0016605	GO:0000166|GO:0005515|GO:0005524|GO:0008094|GO:0017111|GO:0043565|GO:0000166|GO:0003684|GO:0003690|GO:0005515|GO:0005524|GO:0008094|GO:0017111|GO:0043565|GO:0000150|GO:0000166|GO:0003684|GO:0003690|GO:0003690|GO:0003690|GO:0003697|GO:0003697|GO:0005524|GO:0008022|GO:0016887|GO:0042802|GO:0043142|GO:0043142|GO:0043565	chr15	38811526	38811575	TGCACTGCTGCATTCCAGCCAGGGTGACAGAGTGAGACCATGTTTCAAAC	RAD51	ILMN_2363027	1844	A	NM_133487.1	NM_133487.1	0.00590954	0.368106
10381	1780152	SFMBT1	51460	Homo sapiens Scm-like with four mbt domains 1 (SFMBT1), transcript variant 3, mRNA.	GO:0045449	GO:0005634		chr3	52941282	52941331	GCAGGTATCAGCTTGCTCTCTTTGCACTTTCGGGGAAGGAGGACTCACAG	SFMBT1	ILMN_1741585	3073	A	NM_016329.2	NM_001005158.1	0.00591147	3.00342
7356	6560603	SIL1	64374	Homo sapiens SIL1 homolog, endoplasmic reticulum chaperone (S. cerevisiae) (SIL1), transcript variant 1, mRNA.	GO:0006457|GO:0065002	GO:0005783|GO:0005788	GO:0005488|GO:0051082	chr5	138362612	138362661	GTGGGCTTCTCAGGCAGGAGGACATCTTGGCAGTGCTGGCTTGGCCATTA	SIL1	ILMN_1678729	1652	S	NM_001037633.1	NM_022464.3	0.00593598	1.96607
10242	5220072	LRRC40	55631	Homo sapiens leucine rich repeat containing 40 (LRRC40), mRNA.			GO:0003993|GO:0005515	chr1	70625070	70625119	TGATGGACCTAGCCAAAGTGAGTCTGCTACTGAGACTGCCATGACACTAC	LRRC40	ILMN_1732509	1165	S	NM_017768.3	NM_017768.3	0.00593931	2.56247
18364	610221	DNAJB12	54788	Homo sapiens DnaJ (Hsp40) homolog, subfamily B, member 12 (DNAJB12), transcript variant 2, mRNA.	GO:0006457	GO:0005783|GO:0016020|GO:0016021	GO:0031072|GO:0051082	chr10	73762769	73762818	CAGCCCAGAGAGATTATAAGAACTGATGTGGCCAGAGTGCCTACCCACTG	DNAJB12	ILMN_2333865	2935	A	NM_017626.3	NM_017626.3	0.0059749	2.78193
9428	4480750	LOC100134053	100134053	PREDICTED: Homo sapiens similar to POLR2J4 protein (LOC100134053), mRNA.							TGGGATGCCAAGGCGGGTGGATCATTGAGGTCAGAAGTTCAAGACCAGCC	LOC100134053	ILMN_3239895	3390	S	XM_001717094.1	XM_001717094.1	0.00599722	0.24485
10634	7380136	BNIP2	663	Homo sapiens BCL2/adenovirus E1B 19kDa interacting protein 2 (BNIP2), mRNA.	GO:0006915|GO:0006916	GO:0005635|GO:0005737|GO:0043231	GO:0005096|GO:0005509|GO:0005515|GO:0005515	chr15	57742649	57742698	GCTATGTGTCCAGGGTATTGCTCCCCTGAGTGTATATGAGTGCTGAGTAG	BNIP2	ILMN_1770803	2016	S	NM_004330.1	NM_004330.1	0.00604326	2.37595
12115	7160747	C14orf153	84334	Homo sapiens chromosome 14 open reading frame 153 (C14orf153), mRNA.	GO:0008629	GO:0005576|GO:0005739		chr14	103127967	103128016	TGTAATTAAGATTATTCTGGCCAGGTGCGGTGGCTCACGCCTATAATCCC	C14ORF153	ILMN_2078724	2181	S	NM_032374.2	NM_032374.2	0.00605369	0.336609
5937	4290088	MSRB3	253827	Homo sapiens methionine sulfoxide reductase B3 (MSRB3), transcript variant 1, mRNA.				chr12	64146501	64146550	GGAAGTGCATGGGACTTTCCCTCTCTGCACTCCAGCTCTTACTGTACCAT	MSRB3	ILMN_1676088	3772	A	NM_198080.2	NM_198080.2	0.0061372	3.07669
14691	2060241	EIF3A	8661	Homo sapiens eukaryotic translation initiation factor 3, subunit A (EIF3A), mRNA.	GO:0006412|GO:0006412|GO:0006446|GO:0008150	GO:0005840|GO:0005737|GO:0005829|GO:0005852	GO:0003735|GO:0003743|GO:0005198|GO:0005515	chr10	120802251	120803581	GGTCTCATTGAAGCCAACACAGAACTTGCTGCTGTGTTTTTTCTTCAGTG	EIF3A	ILMN_1708164	5219	S	NM_003750.2	NM_003750.1	0.00615369	2.81516
10108	2070162	BZW1	9689	Homo sapiens basic leucine zipper and W2 domains 1 (BZW1), mRNA. XM_943165	GO:0006350|GO:0006355	GO:0005737	GO:0005488	chr2	201391007	201391195	GTAGCTGCAAGTCTTCGGAAAGTCAGCATGGATAACAGACTGATGGAACT	BZW1	ILMN_1704760	681	S	NM_014670.2	XM_938633.1	0.00617632	2.39108
19183	6380575	INTU	27152	Homo sapiens inturned planar cell polarity effector homolog (Drosophila) (INTU), mRNA.			GO:0005515	chr4	128632141	128632190	CCTACCCTTGAAGAGGTGGCACAGCTAAGTGGCTCTATCCACCCTCAGCT	INTU	ILMN_1716564	2513	S	NM_015693.2	NM_015693.2	0.00620298	0.409127
20558	4730184	FAM82A2	55177	Homo sapiens family with sequence similarity 82, member A2 (FAM82A2), mRNA.	GO:0006915|GO:0030154	GO:0005634|GO:0005737|GO:0005739|GO:0005874|GO:0016020|GO:0016021|GO:0031966|GO:0005739	GO:0005515	chr15	41028414	41028463	GGGTAGAGCCTGCAAGACCTGAGACCTTCCAATTGCTGGTGAGGTGGATG	FAM82A2	ILMN_1727309	1873	S	NM_018145.1	NM_018145.1	0.0062039	2.51035
11595	6960717	LOC644762	644762	PREDICTED: Homo sapiens hypothetical LOC644762 (LOC644762), mRNA.							CATTTCCTTCTCCCACTGCTGCTGAGATGGCAGAAATTAGTCGAATTCGT	LOC644762	ILMN_1719606	262	S	XR_019423.1	XM_930332.1	0.00620798	3.26697
15203	3930440	LOC645430	645430	PREDICTED: Homo sapiens misc_RNA (LOC645430), miscRNA.				chrX	65211635	65211684	AGTTGAGGACAGGAAGTGAGTCATTGCAGACTGGGACCTCCGCCACATCC	LOC645430	ILMN_3279877	511	M	XR_016872.2	XR_016872.2	0.00630235	2.0155
18074	3400577	EIF2S2	8894	Homo sapiens eukaryotic translation initiation factor 2, subunit 2 beta, 38kDa (EIF2S2), mRNA.	GO:0006413	GO:0005829|GO:0005829|GO:0005850	GO:0003723|GO:0003743|GO:0005515|GO:0008270|GO:0046872	chr20	32676415	32676464	GGATAAGGGCATACACGCTGCTCCTCGCTTTCTTGTTGCCCGACTTCGTA	EIF2S2	ILMN_1798014	2242	S	NM_003908.3	NM_003908.3	0.00630505	3.24103
11947	3120709	CCNT1	904	Homo sapiens cyclin T1 (CCNT1), mRNA.	GO:0000079|GO:0006350|GO:0006355|GO:0006366|GO:0006468|GO:0007049|GO:0044419|GO:0051301	GO:0005634|GO:0005654|GO:0005654|GO:0005730	GO:0003677|GO:0005515|GO:0017069	chr12	49087125	49087174	CCTACAATGGGTCAGATGCCTGGGCATAGCTCAGACACAAGTGGCCTTTC	CCNT1	ILMN_1692390	2145	S	NM_001240.2	NM_001240.2	0.00634321	0.391904
13314	630086	CCDC23	374969	Homo sapiens coiled-coil domain containing 23 (CCDC23), mRNA.				chr1	43045619	43045668	CCCCAGGTTCAAACCAGATGGGATCCTGAGAGCTTTGAGAGGGTGTTGCC	CCDC23	ILMN_2050023	303	S	NM_199342.1	NM_199342.1	0.00636741	3.83288
11760	1770753	HRAS	3265	Homo sapiens v-Ha-ras Harvey rat sarcoma viral oncogene homolog (HRAS), transcript variant 1, mRNA.	GO:0006897|GO:0006935|GO:0007166|GO:0007265|GO:0007265|GO:0007569|GO:0008284|GO:0008542|GO:0009887|GO:0030036|GO:0032228|GO:0035022|GO:0043524|GO:0048169|GO:0051146|GO:0007264	GO:0000139|GO:0005622|GO:0005624|GO:0005737|GO:0005794|GO:0005886|GO:0005886|GO:0005886|GO:0005886|GO:0005886|GO:0005886|GO:0005622	GO:0000166|GO:0003924|GO:0005525|GO:0008022|GO:0000166|GO:0005525	chr11	532308	532357	GACTGTCTTGAACATCCCAAATGCCACCGGAACCCCAGCCCTTAGCTCCC	HRAS	ILMN_1773751	928	A	NM_005343.2	NM_176795.2	0.00639104	3.1781
15745	2030747	ASB15	142685	Homo sapiens ankyrin repeat and SOCS box-containing 15 (ASB15), mRNA.	GO:0006511|GO:0007242			chr7	123064124	123064173	GTGTCGGTTAAAAATTCGAAGGCTTATGGGTCTCCAGAAACTCTGCCAGC	ASB15	ILMN_1740528	1453	S	NM_080928.2	NM_080928.2	0.00640643	4.89424
9242	3850471	CES2	8824	Homo sapiens carboxylesterase 2 (intestine, liver) (CES2), transcript variant 1, mRNA.	GO:0009056	GO:0005783|GO:0005788	GO:0004091|GO:0016787	chr16	65535889	65535938	CCCCTAATCCCAGCACTTTTGGGAGGTCAAGGTGAGCAGAACACCTGAGG	CES2	ILMN_2362681	3332	A	NM_003869.4	NM_003869.4	0.00645598	0.419947
4953	2000280	HFE2	148738	Homo sapiens hemochromatosis type 2 (juvenile) (HFE2), transcript variant b, mRNA.		GO:0005615|GO:0005886|GO:0009986|GO:0031225		chr1	144128174	144128223	CTGCCAGACTTAGAGAAGCTGCATCTCTTCCCCTCAGATGCTGGGGTTCC	HFE2	ILMN_2367694	1214	A	NM_145277.3	NM_145277.3	0.00645602	4.42693
12500	3830246	LOC100131735	100131735	PREDICTED: Homo sapiens misc_RNA (LOC100131735), miscRNA.							AAGCCGTGGAGCACCAAGAGGTGGTGGCCGTGGACGAAGCCGATCTGATA	LOC100131735	ILMN_3208233	1270	A	XR_038716.1	XR_038716.1	0.00652982	2.61798
8364	6520619	USP53	54532	Homo sapiens ubiquitin specific peptidase 53 (USP53), mRNA.	GO:0006511|GO:0008150	GO:0005575	GO:0004221	chr4	120214121	120214170	GGCAACACACCAAACTGTCCATCCAGCTCCTCAACTAACGATTTTCAGGC	USP53	ILMN_1795275	4043	S	NM_019050.2	NM_019050.1	0.00654963	2.63899
12199	3390735	ADPRHL1	113622	Homo sapiens ADP-ribosylhydrolase like 1 (ADPRHL1), transcript variant 2, mRNA.	GO:0051725		GO:0000287|GO:0003875|GO:0016787	chr13	114076462	114076511	AGAACATAAATGGCCTCCTGCCAGCTCCGGCGTCTCTCTGTGGTCTGCCT	ADPRHL1	ILMN_1760335	1620	I	NM_199162.1	NM_199162.1	0.00656075	5.10138
7712	5420019	MINA	84864	Homo sapiens MYC induced nuclear antigen (MINA), transcript variant 1, mRNA.	GO:0042254	GO:0005634|GO:0005634|GO:0005730|GO:0005737		chr3	99143963	99144012	CCAGGGACACAACATTGGGTATCATCAAAGGCCCACCTTTAACATCAAGG	MINA	ILMN_2322986	4609	A	NM_001042533.1	NM_001042533.1	0.00657098	2.1484
15095	4900273	LOC100130835	100130835	PREDICTED: Homo sapiens misc_RNA (LOC100130835), miscRNA.				chr11	67427262	67427311	GGTTAACAATGATAAAAGCTCGGCCGGGCGCGGGGGCTCACGCCTGTAAT	LOC100130835	ILMN_3265742	467	M	XR_038851.1	XR_038851.1	0.0065931	0.277381
12897	6130674	HERC2	8924	Homo sapiens hect domain and RLD 2 (HERC2), mRNA.	GO:0006464|GO:0006468|GO:0006511|GO:0006886|GO:0030071	GO:0005575|GO:0005622|GO:0005680	GO:0004672|GO:0005085|GO:0005515|GO:0005524|GO:0008270|GO:0016874|GO:0016881|GO:0020037	chr15	28356713	28356762	CCGTGATGGGAATGACAGTGAGAAGGTCCGCCTGTGCGCGTGGAACACTG	HERC2	ILMN_1813475	14757	S	NM_004667.4	NM_004667.3	0.00662921	2.80675
17603	5890241	ZFYVE26	23503	Homo sapiens zinc finger, FYVE domain containing 26 (ZFYVE26), mRNA.			GO:0008270|GO:0046872	chr14	67283266	67283315	CTCCCAGGAAATGTCCTTCTCTGGCGTCTGCTTGCCCTTCTGAGTCTGCC	ZFYVE26	ILMN_1798061	9345	S	NM_015346.2	NM_015346.2	0.00663466	2.13283
21311	1240672	ABHD7	253152	Homo sapiens abhydrolase domain containing 7 (ABHD7), mRNA.		GO:0016020|GO:0016021	GO:0016787	chr1	92301246	92301295	CTGTGGGGAGAGAATGACGCATTCATGGAGGTTGAGATGGCTGAAGTCAC	ABHD7	ILMN_1719498	983	S	NM_173567.3	NM_173567.2	0.00665993	1.51771
16463	6420180	TJAP1	93643	Homo sapiens tight junction associated protein 1 (peripheral) (TJAP1), mRNA.		GO:0005794|GO:0005923|GO:0030054	GO:0005515	chr6	43582165	43582214	GCCTGGCCCCCACTCCCAACCTTGGCTCTAGACTGTTACTCTTAAGCTTT	TJAP1	ILMN_1743763	2616	S	NM_080604.1	NM_080604.1	0.00667701	2.19973
17967	2570296	LOC158376	158376	PREDICTED: Homo sapiens hypothetical protein LOC158376 (LOC158376), mRNA.				chr9	35901013	35901062	TAAACGGTGTGCCTATGATGCTGGTTCTGTTGCCACCTGGGCACGCAGCA	LOC158376	ILMN_1851865	941	S	XM_001129749.1	Hs.302677	0.0066875	2.10554
6114	4210241	PHF20	51230	Homo sapiens PHD finger protein 20 (PHF20), mRNA.	GO:0006350|GO:0006355	GO:0005622|GO:0005634|GO:0005622|GO:0005622	GO:0003677|GO:0005515|GO:0008270|GO:0046872|GO:0003676|GO:0008270|GO:0003676|GO:0008270	chr20	34000989	34001038	CCATGTTGAGGGGCTCCATTCCCAATTCCTGGGTCAAGGTGAATTAACCC	PHF20	ILMN_1813657	5176	S	NM_016436.4	NM_016436.3	0.00671311	2.61814
5656	6760543	UBAP1	51271	Homo sapiens ubiquitin associated protein 1 (UBAP1), mRNA.		GO:0005737		chr9	34241536	34241585	CCCCAGCCTGTTTCTTTTGGCTTGGTTTGGACCACAGTCCTCTGCTACCC	UBAP1	ILMN_1807596	2351	S	NM_016525.3	NM_016525.3	0.00677186	2.52245
7443	3290360	KCMF1	56888	PREDICTED: Homo sapiens potassium channel modulatory factor 1 (KCMF1), mRNA.	GO:0006511	GO:0005622	GO:0008270|GO:0016874|GO:0046872				CCTGTCGCCCTGTTAGTCATCTTGCCTGTGTGGAGCTCAGCCTGTCTCTT	KCMF1	ILMN_1669669	1982	A	XM_001133393.1	XM_942130.1	0.00680585	4.99164
5132	2490577	PLEKHA4	57664	Homo sapiens pleckstrin homology domain containing, family A (phosphoinositide binding specific) member 4 (PLEKHA4), mRNA.	GO:0008150	GO:0005575|GO:0005737|GO:0016020	GO:0005545|GO:0008289	chr19	54032321	54032370	AATCCAGCTTGTAATCCGCCCAAAAGCGGCAGCCAATCGGAGCGCGAGGA	PLEKHA4	ILMN_1755173	2852	S	NM_020904.1	NM_020904.1	0.00682448	0.253365
17319	2750719	DDX21	9188	Homo sapiens DEAD (Asp-Glu-Ala-Asp) box polypeptide 21 (DDX21), mRNA.		GO:0005634|GO:0005730	GO:0000166|GO:0003723|GO:0004004|GO:0005515|GO:0005524|GO:0016787	chr10	70414150	70414199	CAGTTCTGTCCTTGAATCCCGACTAGATATTTCTTGCCCTCTGGTCTCAG	DDX21	ILMN_1735461	4018	S	NM_004728.2	NM_004728.2	0.00684914	2.59382
933	5090484	LOC389342	389342	PREDICTED: Homo sapiens similar to QM protein, transcript variant 11 (LOC389342), mRNA.							CCTAAAAGATATATGCGCTCTTTCCCTTCGGTGTGCCACTGAAGATCCTG	LOC389342	ILMN_3280565	121	M	XM_945799.3	XM_945799.3	0.00684919	3.08899
5064	2320324	C21orf59	56683	Homo sapiens chromosome 21 open reading frame 59 (C21orf59), transcript variant 1, mRNA.		GO:0005634|GO:0005737		chr21	32906572	32906621	TTGCTCTTGGCAACATCCACTTCCGGGAGCGAGTGCCGTTTCCCCCGCTC	C21ORF59	ILMN_1764329	163	I	NM_017835.1	NM_017835.1	0.0068645	2.07735
16056	7380373	C8ORFK36	340359	PREDICTED: Homo sapiens similar to hypothetical protein 8230402K04 (C8ORFK36), misc RNA.				chr8	124734237	124734286	TTGAGGCAGCTCAACAGCTTAAGGCAAAGCAGGATCCTGACTGATGTGAG	C8ORFK36	ILMN_1776367	61	S	XR_001454.1	XR_001454.1	0.00687322	3.43843
16161	1820554	LOC654126	654126	PREDICTED: Homo sapiens similar to leucine rich repeat containing 37B, transcript variant 1 (LOC654126), mRNA.							GACGAGGACGCCAGTTACTCCACGGAAAGCAGCTTCAGCAGCACTCCAGG	LOC654126	ILMN_1709571	105	A	XM_945979.1	XM_945979.1	0.00694723	2.23643
659	3800544	NCK1	4690	Homo sapiens NCK adaptor protein 1 (NCK1), mRNA.	GO:0006417|GO:0007015|GO:0007172|GO:0016477|GO:0030032|GO:0030838|GO:0042102|GO:0042110	GO:0005737|GO:0005783|GO:0012506	GO:0005102|GO:0008093|GO:0030159	chr3	136667468	136667517	CAGTGCATCTGCATAGAACAGTTCCTTATCCTTGGCCTTCTGTTTTATTG	NCK1	ILMN_1698001	1414	S	NM_006153.3	NM_006153.3	0.00695955	3.19835
6087	6330672	MCFD2	90411	Homo sapiens multiple coagulation factor deficiency 2 (MCFD2), mRNA.	GO:0015031|GO:0016192	GO:0005783|GO:0005793|GO:0005794	GO:0005509	chr2	47129265	47129314	GAGAAGAAGCAGCAGATTGTAATTTGGTTTATTGGATGTGATGGACGTTC	MCFD2	ILMN_2202790	3822	S	NM_139279.3	NM_139279.3	0.00696713	2.25446
10674	5490014	ZBED4	9889	Homo sapiens zinc finger, BED-type containing 4 (ZBED4), mRNA.			GO:0003677|GO:0008270|GO:0046872|GO:0046983	chr22	48667634	48667683	GCATCTCCACGCTCTGAAGCTGTCTTTCAAAATGTGTGCACTGACCCCCT	ZBED4	ILMN_1782129	4790	S	NM_014838.2	NM_014838.1	0.00697505	2.23465
14451	4230097	HMGB1	3146	Homo sapiens high-mobility group box 1 (HMGB1), mRNA.	GO:0006355|GO:0006355|GO:0006355|GO:0006268|GO:0006281|GO:0006288|GO:0006310|GO:0006325|GO:0006357|GO:0006916|GO:0007165|GO:0017055	GO:0000785|GO:0005634|GO:0000785|GO:0005634|GO:0005730|GO:0000785|GO:0005634|GO:0000785|GO:0000793|GO:0005634	GO:0003677|GO:0003677|GO:0003677|GO:0008134|GO:0008301	chr13	31033003	31033052	GCTGTGCAAAGGTTGAGAGCTATTGCTGATTAGTTACCACAGTTCTGATG	HMGB1	ILMN_2231242	3252	S	NM_002128.4	NM_002128.4	0.00699272	2.38669
18877	6290546	PURB	5814	Homo sapiens purine-rich element binding protein B (PURB), mRNA.	GO:0006350|GO:0045637|GO:0045892	GO:0005634|GO:0005662	GO:0003690|GO:0003697|GO:0003700|GO:0003729|GO:0008134|GO:0046332	chr7	44916162	44916211	GCAGAGTCCAGACGGGCTGTTGATCTCACTGCCTGTAGGTTGAAGCTCAG	PURB	ILMN_1750079	8749	S	NM_033224.3	NM_033224.3	0.0070191	1.74248
19278	5690576	TBCB	1155	Homo sapiens tubulin folding cofactor B (TBCB), mRNA.	GO:0007275|GO:0007399|GO:0030154	GO:0005737|GO:0005874	GO:0005515|GO:0005515	chr19	36616645	36616694	GGACTTCCCGGAGGAGGACTACGGGTTGGACGAGATATGACACCTAAGGA	TBCB	ILMN_1790953	1271	S	NM_001281.2	NM_001281.2	0.0070652	0.326891
5629	6560195	PRAMEF13	400736	PREDICTED: Homo sapiens PRAME family member 13 (PRAMEF13), mRNA.							TGAGGTGACATCAATGAGAACTTCAGGGACCCGTGTCCTACAGAGTCGGA	PRAMEF13	ILMN_3228189	1625	A	XM_001713933.1	XM_001713933.1	0.0070706	1.77132
16762	3180154	HFE2	148738	Homo sapiens hemochromatosis type 2 (juvenile) (HFE2), transcript variant d, mRNA.		GO:0005615|GO:0005886|GO:0009986|GO:0031225		chr1	144128791	144128840	GCTCTTAGGTGAAGGGAGTCTCTGCTTTTGAAGAATGGCACAGGTAGGAC	HFE2	ILMN_2324584	1271	A	NM_213652.2	NM_213652.2	0.00707881	4.5302
2720	1170278	PRR4	11272	Homo sapiens proline rich 4 (lacrimal) (PRR4), transcript variant 1, mRNA.	GO:0007601	GO:0005576|GO:0005615		chr12	11090974	11091023	ACGAGGACACCGTCAACTCTCTCTACCCCGATTTCCTTCTGTCAGCCTGC	PRR4	ILMN_1753665	653	S	NM_001098538.1	NM_007244.1	0.00709758	3.02331
11530	7330047	EIF5B	9669	Homo sapiens eukaryotic translation initiation factor 5B (EIF5B), mRNA.	GO:0006412|GO:0006446|GO:0006446		GO:0000166|GO:0003743|GO:0003743|GO:0003924|GO:0005515|GO:0005525	chr2	99382540	99382589	CTCCCTTCCCCAACCCTTCTCTACTTGGCTGCTGTTTTAAAGTTTGCCCT	EIF5B	ILMN_1756767	4078	S	NM_015904.3	NM_015904.2	0.0071657	2.49173
18858	430682	NLRP12	91662	Homo sapiens NLR family, pyrin domain containing 12 (NLRP12), transcript variant 1, mRNA.	GO:0006919|GO:0008588|GO:0008588|GO:0031953|GO:0043124|GO:0045381|GO:0045409|GO:0045751|GO:0050711|GO:0050718|GO:0050729	GO:0005737|GO:0005737	GO:0000166|GO:0005515|GO:0005524|GO:0000166|GO:0005515|GO:0005524|GO:0000166|GO:0005515|GO:0005515|GO:0005524|GO:0008656	chr19	59003142	59003191	ATGATCTCACCATGCACTCCAGCCTAGACAACAGGGCAAGGCCCTCTAAA	NLRP12	ILMN_1739815	580	I	NM_033297.1	NM_033297.1	0.00717573	0.401077
1202	3290537	FLJ36131	338999	PREDICTED: Homo sapiens hypothetical protein FLJ36131, transcript variant 2 (FLJ36131), mRNA.							GTAGCTCACGCCTGTAATCCTAGCAATTTGGGAGGCCGAGGTAAATGGAT	FLJ36131	ILMN_3181480	1532	A	XM_001722366.1	XM_001722366.1	0.00717946	0.24339
10376	3310402	PPM1A	5494	Homo sapiens protein phosphatase 1A (formerly 2C), magnesium-dependent, alpha isoform (PPM1A), transcript variant 3, mRNA.	GO:0006470|GO:0043123	GO:0008287	GO:0000287|GO:0004722|GO:0004871|GO:0005515|GO:0005515|GO:0005515|GO:0005515|GO:0016787|GO:0030145	chr14	59819329	59819378	CGTGGTCATTCTTTGCTGTGTATGATGGGCATGCTGGTTCTCAGGTTGCC	PPM1A	ILMN_2410516	470	A	NM_177952.1	NM_177952.1	0.00718525	5.76231
7502	1690746	FEM1B	10116	Homo sapiens fem-1 homolog b (C. elegans) (FEM1B), mRNA.	GO:0006511|GO:0006917|GO:0042981|GO:0051438	GO:0005575|GO:0005737	GO:0004842|GO:0005123|GO:0005123	chr15	66370310	66370359	CTGTGGTGCTGAGGTGAATGCCGTGGACAATGAGGGAAACAGTGCCCTTC	FEM1B	ILMN_1744239	2175	S	NM_015322.3	NM_015322.3	0.00720663	1.76557
1709	7400546	PPP3CB	5532	Homo sapiens protein phosphatase 3 (formerly 2B), catalytic subunit, beta isoform (PPP3CB), mRNA.	GO:0006470|GO:0007507|GO:0030217|GO:0007165	GO:0005955	GO:0004721|GO:0005506|GO:0016787|GO:0004722|GO:0005506|GO:0016787|GO:0004722|GO:0005506|GO:0005509|GO:0005516|GO:0008270|GO:0016787	chr10	74866705	74866754	TTGGTGGCCTGCTTCCCTCATGCCCTGGAATACAACTCAGAGCTCCAGGC	PPP3CB	ILMN_1802669	2931	S	NM_021132.1	NM_021132.1	0.00721444	2.427
18863	1470497	FBXL3	26224	Homo sapiens F-box and leucine-rich repeat protein 3 (FBXL3), mRNA.	GO:0006511|GO:0016567	GO:0000151|GO:0005634|GO:0005737	GO:0004842|GO:0005515	chr13	76477943	76477992	GGGCACTAGTGCTAGTAGATATTACTACCCTCCTGAGGAAATCAGAAATG	FBXL3	ILMN_1794187	2872	S	NM_012158.1	NM_012158.1	0.00726065	2.42654
5200	990703	ZBTB47	92999	Homo sapiens zinc finger and BTB domain containing 47 (ZBTB47), mRNA.	GO:0006350|GO:0006355	GO:0005622|GO:0005634	GO:0003677|GO:0008270|GO:0046872	chr3	42683889	42683938	GCTCATGCTGCCATAGTCTCCACGGTGCCCTTCACAGAGGGCTTGGTAGT	ZBTB47	ILMN_1699440	4013	S	NM_145166.2	NM_145166.2	0.00728996	3.68115
9792	1990762	KIAA1602	57701	Homo sapiens KIAA1602 (KIAA1602), mRNA.				chr12	48471348	48471397	TGCTGCCCTCCTCTGCCCCATGCCTTTGGGGTCTGTTCGTCCGTCTTTTT	KIAA1602	ILMN_1763640	4698	A	NM_020941.1	XM_035497.14	0.0073104	0.428613
10069	6580064	C14orf19	280655	Homo sapiens chromosome 14 open reading frame 19 (C14orf19) on chromosome 14.				chr14	34479011	34479060	CGGAACATGGCCCAAGTCAAAGTATTTGGAGCTGGTTATCCAAGTCTGGC	C14ORF19	ILMN_2157709	133	S	NR_002937.1	NR_002937.1	0.0073232	2.88782
7956	3710270	FAM21D	653450	PREDICTED: Homo sapiens family with sequence similarity 21, member D (FAM21D), mRNA.				chr10	50861578	50861627	GAACAGCTAGCTCATCTTTTACCCAATGTACTTAGTATTTTTCTGCACTG	FAM21D	ILMN_3238452	1039	S	XM_370557.4	XM_370557.4	0.00733105	9.7696
13929	5690411	MAFF	23764	Homo sapiens v-maf musculoaponeurotic fibrosarcoma oncogene homolog F (avian) (MAFF), transcript variant 1, mRNA.	GO:0001701|GO:0006355|GO:0006366|GO:0006950|GO:0007567|GO:0045604|GO:0001701|GO:0006355|GO:0045604|GO:0001701|GO:0006355|GO:0045604	GO:0005634|GO:0005634|GO:0005634	GO:0003700|GO:0043565|GO:0046983|GO:0003700|GO:0043565|GO:0046983|GO:0003700|GO:0043565|GO:0046983	chr22	36942013	36942062	GGGAAAGCCGGAGAGCAACAACAAAAAATGTTTAAGCCGGGCGCGGTGGC	MAFF	ILMN_2322375	1930	A	NM_012323.2	NM_012323.2	0.00733978	0.256577
20161	780608	RNFT1	51136	Homo sapiens ring finger protein, transmembrane 1 (RNFT1), mRNA.		GO:0016020|GO:0016021	GO:0005515|GO:0008270|GO:0046872	chr17	58040308	58040357	TACGGGGTCACTCCCACAGTGAAGCAAGGCTGACTGATGATACTGCCGCA	RNFT1	ILMN_1688606	437	S	NM_016125.3	NM_016125.2	0.00736975	2.27013
17678	1780554	TMUB1	83590	Homo sapiens transmembrane and ubiquitin-like domain containing 1 (TMUB1), mRNA.	GO:0006464	GO:0016020|GO:0016021		chr7	150409212	150409261	TTAGTGTTCTGCCGGAGGACCCAGCCGCCTCCAATCCCTGACAGCTCCTT	TMUB1	ILMN_1666050	1316	S	NM_031434.2	NM_031434.2	0.00740948	2.70465
1893	6480372	IKZF5	64376	Homo sapiens IKAROS family zinc finger 5 (Pegasus) (IKZF5), mRNA.	GO:0006350|GO:0006355	GO:0005622|GO:0005634|GO:0005622	GO:0003677|GO:0008270|GO:0046872|GO:0008270				CAGGTAAATACACTAGAGTGCTAGATGCCTTTTTCCCCTGTCAGTTTGAC	IKZF5	ILMN_1674024	2246	S	NM_022466.3	NM_022466.2	0.00744371	3.38246
14717	3450092	PELI1	57162	Homo sapiens pellino homolog 1 (Drosophila) (PELI1), mRNA.				chr2	64174168	64174217	TGTTTGGTTGGCAGATGAGCACCAATGACTGCAGCGTGGAGTGACGCACT	PELI1	ILMN_1679268	6418	S	NM_020651.2	NM_020651.2	0.00746077	0.270014
14279	2000382	LOC643461	643461	PREDICTED: Homo sapiens hypothetical LOC643461 (LOC643461), mRNA.							CGATAATCCCGGAGCCCGTGGCCGCCCCCGACACCGCCCTGGCCGCCGCG	LOC643461	ILMN_1682588	215	S	XM_001130165.1	XM_931560.1	0.00747928	2.54639
10591	4010424	ANKRD13D	338692	PREDICTED: Homo sapiens ankyrin repeat domain 13 family, member D, transcript variant 7 (ANKRD13D), mRNA.							GGCTTGTCATTGGTGCGGCTGTGTTGGGGGCAGAATCCTTTGTGGGTAGC	ANKRD13D	ILMN_1672356	1093	I	XM_945571.1	XM_945571.1	0.00750587	0.433968
15090	2060452	HDAC3	8841	Homo sapiens histone deacetylase 3 (HDAC3), mRNA.	GO:0006350|GO:0006355|GO:0006916|GO:0016568|GO:0016575	GO:0000118|GO:0005634|GO:0005737	GO:0004407|GO:0008134|GO:0016787	chr5	140980837	140980886	GAACGGGTAGACAAGGACTGAGATTGCCTCTGACTTCCTCCTCCCCTGGG	HDAC3	ILMN_1772455	1674	S	NM_003883.2	NM_003883.2	0.00752295	1.609
8321	2340750	ESCO1	114799	Homo sapiens establishment of cohesion 1 homolog 1 (S. cerevisiae) (ESCO1), mRNA.	GO:0006281|GO:0007049	GO:0005634	GO:0008270|GO:0008415|GO:0016740|GO:0046872	chr18	19109596	19109645	GGCTTTCCTTCTTGGAGAGCTGTAAATGACAAGCATTAGGAAAGGTACCC	ESCO1	ILMN_1682233	4115	S	NM_052911.2	NM_052911.1	0.00760358	2.81262
9808	50202	LOC643836	643836	PREDICTED: Homo sapiens similar to Zinc finger protein 62 homolog (Zfp-62) (ZT3) (LOC643836), mRNA.				chr5	180210349	180210398	CAATTATAGCTCTGTTCTGGACCAGCATAAAAGGATCCACACTGGGGAGA	LOC643836	ILMN_1689234	871	A	XR_017332.1	XM_933736.1	0.00760524	3.23592
15396	4670593	LOC100130764	100130764	PREDICTED: Homo sapiens p150-like (LOC100130764), mRNA.				chr8	28671699	28671748	AACATATGGACACAGGAAGGGGAACATCACACTCTGGGACTGTTGTGGGG	LOC100130764	ILMN_3256926	1952	M	XM_001723713.1	XM_001723713.1	0.00762346	0.209179
14983	1580441	LOC642916	642916	PREDICTED: Homo sapiens hypothetical protein LOC642916 (LOC642916), mRNA.				chr10	11258178	11258227	TCATCAGTGAAACTTTAGCCTCTTCTTGTCCTAAACTCCCTATAGGGAGG	LOC642916	ILMN_1653394	1	S	XM_932043.1	XM_932043.1	0.00762677	2.01086
14182	1190452	SYPL1	6856	Homo sapiens synaptophysin-like 1 (SYPL1), transcript variant 2, mRNA.	GO:0006810|GO:0007268	GO:0005887|GO:0008021|GO:0016020|GO:0030659|GO:0031410|GO:0042470	GO:0005215	chr7	105731442	105731491	GTTTCCTGTCCTTTGTTGCTCATGCTGTTTAAGTGCAGGCTGAGACCCAG	SYPL1	ILMN_2377174	1589	A	NM_182715.1	NM_182715.1	0.00764071	2.98916
19323	2360315	C7orf38	221786	Homo sapiens chromosome 7 open reading frame 38 (C7orf38), mRNA.		GO:0016020|GO:0016021		chr7	99144018	99144067	CAGCAGTGGGAGACCGAGGTGGGCAGATCACTTGAGTTCAAGACCAGCCT	C7ORF38	ILMN_3235912	2120	S	NM_145111.2	NM_145111.2	0.00764402	0.4164
16174	5720100	ZNF562	54811	Homo sapiens zinc finger protein 562 (ZNF562), mRNA.	GO:0006350|GO:0006355	GO:0005622|GO:0005634	GO:0003677|GO:0008270|GO:0046872	chr19	9620408	9620457	GTGGTGATGCATGCCTATAGTTTTAGCTACTTGGGAGGGTGGCCTGAGCC	ZNF562	ILMN_1672940	5406	S	NM_017656.2	NM_017656.1	0.00765419	0.31199
2374	2000019	KLHL8	57563	Homo sapiens kelch-like 8 (Drosophila) (KLHL8), mRNA.			GO:0005515	chr4	88301892	88301941	CAGAGGCAGTTAACCCTGTAGCACTTACTAGACTGGTGACAACTGGCTGG	KLHL8	ILMN_1714083	3872	S	NM_020803.3	NM_020803.3	0.0076616	2.19701
340	7330097	ADARB1	104	Homo sapiens adenosine deaminase, RNA-specific, B1 (RED1 homolog rat) (ADARB1), transcript variant 1, mRNA.	GO:0006396|GO:0006397|GO:0016553	GO:0005622|GO:0005634	GO:0003723|GO:0003725|GO:0003725|GO:0003726|GO:0003726|GO:0003729|GO:0004000|GO:0008270|GO:0016787|GO:0046872	chr21	45470779	45470828	TACACCACACGTTACAACTGCATGAGCTTCCTCTCGCACAAGACCAGCTG	ADARB1	ILMN_1679797	6758	A	NM_001112.2	NM_001033049.1	0.00766934	0.378287
6123	5390070	LOC731777	731777	PREDICTED: Homo sapiens similar to heat shock 70kD protein binding protein (LOC731777), mRNA.							CTGCGTGGTCACGCTGAGCCAGCGCCTGGGCCTGGAACCGGGCTGCAGCC	LOC731777	ILMN_1703102	3	S	XR_015950.1	XM_941946.1	0.00767035	2.93082
5679	4860315	TESK1	7016	Homo sapiens testis-specific kinase 1 (TESK1), mRNA.	GO:0006468|GO:0006468|GO:0007283		GO:0000166|GO:0004713|GO:0005524|GO:0016740|GO:0000166|GO:0000287|GO:0004674|GO:0004713|GO:0005515|GO:0005524|GO:0016740|GO:0030145	chr9	35599746	35599795	AGCCCGTGGTCTCAGGCCTCCAACTTTGGCCTTCAGGACACCCTGTAAGA	TESK1	ILMN_1791067	2224	S	NM_006285.2	NM_006285.2	0.00771476	2.63247
11829	5080592	VWA5A	4013	Homo sapiens von Willebrand factor A domain containing 5A (VWA5A), transcript variant 1, mRNA.				chr11	123522625	123522674	GAAGGGTGGGCTTAATGGGAGCTTTGCCTGGGACCTGAACCTGGAGCACT	VWA5A	ILMN_1764769	3218	I	NM_014622.4	NM_014622.4	0.00774818	0.252707
13840	6520390	PPM1A	5494	Homo sapiens protein phosphatase 1A (formerly 2C), magnesium-dependent, alpha isoform (PPM1A), transcript variant 2, mRNA.	GO:0006470|GO:0043123	GO:0008287	GO:0000287|GO:0004722|GO:0004871|GO:0005515|GO:0005515|GO:0005515|GO:0005515|GO:0016787|GO:0030145	chr14	59819219	59819268	CCAGGGGCAGGGTAATGGGTTGCGATATGGGCTAAGCAGCATGCAAGGCT	PPM1A	ILMN_1690077	498	A	NM_177951.1	NM_177952.1	0.00778823	2.80604
13496	270204	RFNG	5986	PREDICTED: Homo sapiens radical fringe homolog (Drosophila) (RFNG), mRNA.	GO:0007275|GO:0007399|GO:0009887|GO:0030154	GO:0000139|GO:0005576|GO:0005794|GO:0016020|GO:0016021|GO:0016020	GO:0003674|GO:0016757|GO:0033829|GO:0016757				CCGCCTGCTGCACAGCCCCCTCTTCCACTCTCACCTGGAGAACCTGCAGA	RFNG	ILMN_1661427	456	A	XM_941367.1	XM_941367.1	0.00788497	2.35828
267	6380431	RXRB	6257	Homo sapiens retinoid X receptor, beta (RXRB), mRNA.	GO:0006355|GO:0006350|GO:0006355|GO:0006350|GO:0006355	GO:0005634|GO:0005634|GO:0005634	GO:0003700|GO:0003707|GO:0003700|GO:0003707|GO:0005496|GO:0008270|GO:0043565|GO:0046872|GO:0003700|GO:0003706|GO:0003707|GO:0003713|GO:0004886|GO:0005496|GO:0008270|GO:0043565|GO:0046872	chr6	33269394	33269443	TGCTGGGGCTGCATGATTTTTGCCCTGCGTCCCTTCTCTTTGGGGCTCCT	RXRB	ILMN_1774074	2774	S	NM_021976.3	NM_021976.3	0.00789516	1.65298
7889	4560242	DDX19B	11269	Homo sapiens DEAD (Asp-Glu-Ala-As) box polypeptide 19B (DDX19B), transcript variant 3, mRNA.	GO:0006406|GO:0015031|GO:0065002	GO:0005634|GO:0005643|GO:0005737|GO:0016020|GO:0031965	GO:0000166|GO:0003723|GO:0005515|GO:0005524|GO:0008026|GO:0016787	chr16	68915998	68916047	CTTAATTGCCCAATCTCAGTCTGGTACTGGTAAAACAGCTGCCTTCGTGC	DDX19B	ILMN_2330584	425	A	NM_001014449.1	NM_001014449.1	0.00792229	2.45979
20592	5360743	COL16A1	1307	Homo sapiens collagen, type XVI, alpha 1 (COL16A1), mRNA.	GO:0007155|GO:0007155|GO:0007229|GO:0007565	GO:0005576|GO:0005578|GO:0005597	GO:0005198|GO:0005178|GO:0005198|GO:0005515|GO:0005515|GO:0005515	chr1	32118260	32118309	CCATGCCGATGGAGCAGCAGTACCCACCCATGAAAACCATGAAGGGGCCT	COL16A1	ILMN_1684554	5122	S	NM_001856.3	NM_001856.2	0.00797228	0.330752
18747	5130458	DHX29	54505	Homo sapiens DEAH (Asp-Glu-Ala-His) box polypeptide 29 (DHX29), mRNA.			GO:0000166|GO:0003676|GO:0005524|GO:0008026|GO:0016787	chr5	54594458	54594507	CACCGAGAACGTCTTCTTTCTATTGATGGCTGGATCTATTTTCAGGCCCC	DHX29	ILMN_2090123	4036	S	NM_019030.2	NM_019030.2	0.00807266	2.27716
17840	5550603	USP49	25862	Homo sapiens ubiquitin specific peptidase 49 (USP49), mRNA.	GO:0006511|GO:0006511		GO:0004221|GO:0008233|GO:0008234|GO:0008270|GO:0046872|GO:0004221|GO:0008270	chr6	41873670	41873719	TCCTAGCTACTTGGGAGGCTGAGGTGGGAGAATTGCTCAAGCCCAGGAGT	USP49	ILMN_1680279	2818	S	NM_018561.3	NM_018561.3	0.00813327	0.251509
15621	3390435	SCN4A	6329	Homo sapiens sodium channel, voltage-gated, type IV, alpha subunit (SCN4A), mRNA.	GO:0006811|GO:0006814|GO:0006936	GO:0001518|GO:0016020	GO:0005244|GO:0005248|GO:0031402	chr17	62016056	62016105	ATTCTCCTCGGACTGTGTGCAGGTTGCAGAGGAAGAGTAGATGAGCCGGG	SCN4A	ILMN_1731914	7613	S	NM_000334.4	NM_000334.3	0.00814828	2.65716
5583	3800228	NFIC	4782	Homo sapiens nuclear factor I/C (CCAAT-binding transcription factor) (NFIC), transcript variant 2, mRNA.	GO:0006260|GO:0006350|GO:0006355|GO:0006366	GO:0005622|GO:0005634	GO:0003700|GO:0003700	chr19	3384566	3385299	CAGCTCAAAATGCCCAGCCACTGCCTTTCTGCTCAGATGCTGGCACCTCC	NFIC	ILMN_1814402	1323	I	NM_205843.1	NM_205843.1	0.00817276	2.30037
14593	160376	B3GALNT2	148789	Homo sapiens beta-1,3-N-acetylgalactosaminyltransferase 2 (B3GALNT2), mRNA.	GO:0006486|GO:0006486	GO:0000139|GO:0005794|GO:0016020|GO:0016021|GO:0005794|GO:0016020|GO:0016021	GO:0008378|GO:0016757|GO:0008378|GO:0016757	chr1	233680066	233680115	ATCAGGGCAGGCAAACGATAATCTGAGTGCAAGTCTGAGGAGTCCCAGGG	B3GALNT2	ILMN_1780188	1760	S	NM_152490.1	NM_152490.1	0.00818526	3.04513
17213	3610167	FLJ20674	54621	Homo sapiens hypothetical protein FLJ20674 (FLJ20674), mRNA.				chr12	116988173	116988222	GAAGTTGAATCTGGGCTCTGTTGCTTCCTTCTTTCATGGGCTAGAGCACG	FLJ20674	ILMN_1790197	2504	I	NM_019086.3	NM_019086.2	0.00822002	2.1349
13178	5090195	CDH15	1013	Homo sapiens cadherin 15, type 1, M-cadherin (myotubule) (CDH15), mRNA.	GO:0007155|GO:0007156	GO:0005886|GO:0016021|GO:0031594	GO:0005509|GO:0005515	chr16	87789287	87789336	CGGGTCACCTCCCTAGTCCCACCTTTGCCTCCTACCAGTGAACCTCATCT	CDH15	ILMN_1784036	2745	S	NM_004933.2	NM_004933.2	0.00822915	4.61058
6754	2350451	MAP4K5	11183	Homo sapiens mitogen-activated protein kinase kinase kinase kinase 5 (MAP4K5), transcript variant 1, mRNA.	GO:0006468|GO:0006950|GO:0007243|GO:0007257	GO:0005737	GO:0000166|GO:0004674|GO:0005083|GO:0005515|GO:0005524|GO:0016740	chr14	50886775	50886824	GGGTTGTCGTTTTGGAAAGTAGGCCAACAGAAAATCCTACTGCACACAGC	MAP4K5	ILMN_2408908	2773	A	NM_006575.3	NM_006575.3	0.00825718	1.91862
15586	270014	GABBR1	2550	Homo sapiens gamma-aminobutyric acid (GABA) B receptor, 1 (GABBR1), transcript variant 4, mRNA.	GO:0007165|GO:0007194|GO:0007214|GO:0007165|GO:0007186|GO:0007165|GO:0007186|GO:0007165|GO:0007186	GO:0005576|GO:0005886|GO:0005887|GO:0030054|GO:0045202|GO:0045211|GO:0016020|GO:0016021|GO:0016020|GO:0016021|GO:0016020|GO:0016021	GO:0004872|GO:0004930|GO:0004965|GO:0004872|GO:0004930|GO:0004965|GO:0004872|GO:0004930|GO:0004965|GO:0004872|GO:0004930|GO:0004965	chr6	29677986	29678035	GGGGAAGGATCTCCCCGAATCTCAATAAACCAGTGAACAGTGTGACTCGG	GABBR1	ILMN_2395373	4232	A	NM_021905.1	NM_021905.1	0.00827164	0.457268
2436	5270167	GNL3	26354	Homo sapiens guanine nucleotide binding protein-like 3 (nucleolar) (GNL3), transcript variant 3, mRNA.	GO:0042127	GO:0005622|GO:0005634|GO:0005730	GO:0000166|GO:0005515|GO:0005525	chr3	52702064	52702253	GCTGCCAGTGCCATCCTTTCCCAGGCTGATGCTCGACAGGTAGTACTGAA	GNL3	ILMN_2324056	1129	A	NM_206826.1	NM_206826.1	0.00828269	2.35938
16996	5490092	HIPK3	10114	Homo sapiens homeodomain interacting protein kinase 3 (HIPK3), transcript variant 3, mRNA.	GO:0006350|GO:0006355|GO:0006915|GO:0006916|GO:0018105|GO:0018107|GO:0043508	GO:0005634|GO:0005737|GO:0016605	GO:0000166|GO:0004674|GO:0005515|GO:0005524|GO:0016740	chr11	33326830	33326879	TGCCTTCTAACTAGTGCAAGACACGTCTACATTTGGGAAGCCATTCTGTG	HIPK3	ILMN_2337551	4130	A	NM_001048200.1	NM_001048200.1	0.00834939	3.66028
7995	510358	LOC651952	651952	PREDICTED: Homo sapiens hypothetical protein LOC651952 (LOC651952), mRNA.							TGGGGAGGATTTGCACCTACAGACATCGAGGGCAGCGTGGCATGGAAAAA	LOC651952	ILMN_1747054	2	S	XM_941238.1	XM_941238.1	0.00838127	2.16032
6345	5310630	CSNK1G3	1456	Homo sapiens casein kinase 1, gamma 3 (CSNK1G3), transcript variant 3, mRNA.	GO:0006464|GO:0006468|GO:0007165|GO:0016055	GO:0005737	GO:0000166|GO:0004674|GO:0005524|GO:0016740	chr5	122924177	122926127	GTCACTGCCCAGAGGTACTGAGGAAAAAGCAATATGGGTTCGGCAGATGG	CSNK1G3	ILMN_2332267	2543	A	NM_001044722.1	NM_001044722.1	0.00839948	1.99101
14322	4490286	HEXIM1	10614	Homo sapiens hexamethylene bis-acetamide inducible 1 (HEXIM1), mRNA.	GO:0000122|GO:0006350|GO:0006355|GO:0007507|GO:0045736	GO:0005634|GO:0005737	GO:0004861|GO:0005515|GO:0005515|GO:0005515|GO:0016566|GO:0017069	chr17	40584960	40585009	CAGAACCTCTGCAGGGAAGGGGGAAGAAAACCCTCCCATTAGGAAGCATG	HEXIM1	ILMN_1685115	4494	S	NM_006460.2	NM_006460.2	0.0084204	2.42021
14150	3710333	LOC100188947	100188947	Homo sapiens hypothetical LOC100188947 (LOC100188947), non-coding RNA.				chr10	93067093	93067142	GGTCCACCACAAATCCAGCTGAAGAACTGCTCCAAAGTTTAGGTCATGGC	LOC100188947	ILMN_3240072	491	S	NR_024467.1	NR_024467.1	0.00843859	14.7842
11562	6100484	TNNI2	7136	Homo sapiens troponin I type 2 (skeletal, fast) (TNNI2), mRNA.	GO:0003009|GO:0045941	GO:0005634|GO:0005861|GO:0016469	GO:0003779|GO:0005515|GO:0015078|GO:0031014	chr11	1819387	1819436	TGCCCGGCTCCCAGCAGAACATACTAGGGAGATGCACCCAGAGCCTGCCA	TNNI2	ILMN_2169261	603	S	NM_003282.2	NM_003282.2	0.0085234	3.31537
7467	6940202	R3HCC1	203069	PREDICTED: Homo sapiens R3H domain and coiled-coil containing 1 (R3HCC1), mRNA.			GO:0003676|GO:0016765				CAACACCATAAGCCTTCACAGACGCCAGAGCAGCCCCGCACCACCCTCGA	R3HCC1	ILMN_1735474	1496	A	XM_939319.2	XM_114618.6	0.00856741	3.01543
6078	4010014			MR1-GN0172-061100-005-h03 GN0172 Homo sapiens cDNA, mRNA sequence				chr20	32502445	32505929	ACCAACTCAAAGGCTGTCTCTAAAGAAAAACATAGGCCGGGCGCGGTGGC	HS.580797	ILMN_1900734	73	S		Hs.580797	0.00858074	0.233878
20776	3170189	S100PBP	64766	Homo sapiens S100P binding protein (S100PBP), transcript variant 1, mRNA.		GO:0005634	GO:0048306	chr1	33096561	33096610	GTTGGACTGGGGGAGGAGAGAGCTGTTCTCTAGTGGTTAACATGGTATTC	S100PBP	ILMN_1663577	3796	I	NM_022753.2	NM_022753.2	0.00859463	0.521346
4713	3850722	TMEM185B	79134	Homo sapiens transmembrane protein 185B (pseudogene) (TMEM185B), non-coding RNA.		GO:0016020|GO:0016021		chr2	120979262	120979311	GGGTAAGAGACTTGCTTTCCAGGTTCGCACTTTCAGGTGTAGCTGGGGGC	TMEM185B	ILMN_2231020	1673	S	NR_000034.1	NR_000034.1	0.00861399	1.87926
9851	2710653	FBXO38	81545	Homo sapiens F-box protein 38 (FBXO38), transcript variant 1, mRNA.	GO:0006511	GO:0005634|GO:0005737		chr5	147793246	147793405	GCCTTTTTCTTCTTGAGCGAAGCTGTTTGAGTAAACCTGTTGAAGAGTGT	FBXO38	ILMN_2362293	3828	A	NM_030793.3	NM_030793.3	0.00868488	2.12483
5028	6760707	LOC652685	652685	PREDICTED: Homo sapiens similar to PMS1 protein homolog 2 (DNA mismatch repair protein PMS2) (LOC652685), mRNA.							CCCTCAGCCTCTGGAAGGAACCAGCACTGTGGGACTAATTTACATACTGT	LOC652685	ILMN_1732171	2621	S	XM_942289.1	XM_942289.1	0.00868571	2.84086
21104	50450	TMEM179B	374395	Homo sapiens transmembrane protein 179B (TMEM179B), mRNA.		GO:0016020|GO:0016021		chr11	62313981	62314030	CCAGGTCGTGCAGTGGAAGTCTGAAGCCACCCCATACCGGCCTCTGGAGA	TMEM179B	ILMN_3241979	576	S	NM_199337.2	NM_199337.2	0.00875008	0.473203
9899	6450324	2015-03-05	54708	Homo sapiens membrane-associated ring finger (C3HC4) 5 (MARCH5), mRNA.	GO:0006511	GO:0005739|GO:0005741|GO:0016020|GO:0016021	GO:0008270|GO:0016874|GO:0046872	chr10	94102195	94102244	CTGCAAGTGCCTGAGGACCAGAGTGGCCTCTAGCCCCGAATTGAACACTT	2015-03-05	ILMN_1702764	3121	S	NM_017824.4	NM_017824.4	0.00875992	2.46338
11803	4760356	ZZEF1	23140	Homo sapiens zinc finger, ZZ-type with EF-hand domain 1 (ZZEF1), mRNA.	GO:0030071	GO:0005680	GO:0005509|GO:0005515|GO:0008270	chr17	3924263	3924312	AGGAGGCGAAGCCCGCAGAGCAAAGGTGGAAACACGTGCCTACGCTGTAA	ZZEF1	ILMN_1786396	11097	S	NM_015113.3	NM_015113.3	0.00876606	2.0565
7817	6840392	RGS9BP	388531	Homo sapiens regulator of G protein signaling 9 binding protein (RGS9BP), mRNA.	GO:0009968|GO:0050896|GO:0050908	GO:0016020|GO:0016021		chr19	33168900	33168949	GGCATTACTGGCCCACAGAGGTTTTGAGCCAATCAGCTCTGAGACTGGGT	RGS9BP	ILMN_1675172	2588	S	NM_207391.2	NM_207391.1	0.00878367	5.34941
5025	3310546	E2F4	1874	Homo sapiens E2F transcription factor 4, p107/p130-binding (E2F4), mRNA.	GO:0000083|GO:0006350|GO:0006355|GO:0006884|GO:0007049|GO:0008015|GO:0008361|GO:0009887|GO:0042127	GO:0005634|GO:0005654|GO:0005667	GO:0003700|GO:0005515|GO:0005515	chr16	65790107	65790156	AGCCCTGATGATTGGCCCCACCTCCTGCTGCCCCATAACCCTCTCTTCAT	E2F4	ILMN_1761828	1885	S	NM_001950.3	NM_001950.3	0.00880004	2.10585
14049	7560594	2015-03-07	64844	Homo sapiens membrane-associated ring finger (C3HC4) 7 (MARCH7), mRNA.	GO:0006511		GO:0008270|GO:0016874|GO:0046872	chr2	160332978	160333027	CCTGTTTGGATCCTGGTCCTTTTTAACTGTTCCTTGGTAATTCTGAGCAT	2015-03-07	ILMN_1717337	3116	S	NM_022826.2	NM_022826.2	0.00880798	2.09503
17718	3520070	EXOSC9	5393	Homo sapiens exosome component 9 (EXOSC9), transcript variant 1, mRNA.	GO:0006364|GO:0006396|GO:0006955	GO:0000176|GO:0005634|GO:0005730|GO:0005737	GO:0000175|GO:0003723|GO:0004527|GO:0005515|GO:0005515|GO:0016787	chr4	122735084	122735133	CTGGGGTGATCTTGAAGACTCTGAGAAGGAAGATGATGAAGGCGGTGGTG	EXOSC9	ILMN_2312719	1146	A	NM_001034194.1	NM_001034194.1	0.00880957	2.76494
2057	5270605	RASA4P	401331	Homo sapiens RAS p21 protein activator 4 pseudogene (RASA4P), non-coding RNA.				chr7	44068805	44068854	CCGGTCCTCCTCATTAGGGTGCAGGGCCTAGGTCTCTTCCAAGTGGGGGA	RASA4P	ILMN_3249546	1158	S	NR_024116.2	NR_024116.2	0.0088174	0.287752
14047	4860553	INTS12	57117	Homo sapiens integrator complex subunit 12 (INTS12), mRNA.	GO:0016180	GO:0005634|GO:0032039	GO:0005515|GO:0008270|GO:0046872	chr4	106823420	106823469	ACTACTTCAGAATCCAGCAGCTCTCCCTCAGCATCCCTTAAAGGCCCAAC	INTS12	ILMN_1725169	1464	S	NM_020395.2	NM_020395.2	0.00884696	2.77315
15175	7330678	STK25	10494	Homo sapiens serine/threonine kinase 25 (STE20 homolog, yeast) (STK25), mRNA.	GO:0006468|GO:0006979|GO:0007165	GO:0005737|GO:0005794	GO:0000166|GO:0000287|GO:0004674|GO:0005524|GO:0016740|GO:0042802	chr2	242434611	242434660	AGGAGTGTCCTGGCCGCTGTCCTCCCGGGGCCCATGATGGCCATAGATTT	STK25	ILMN_1668090	1912	S	NM_006374.3	NM_006374.3	0.00892212	2.95919
8939	1190246	FBXL10	84678	Homo sapiens F-box and leucine-rich repeat protein 10 (FBXL10), transcript variant 1, mRNA.	GO:0006350|GO:0006355|GO:0006511|GO:0008150|GO:0016568|GO:0055114	GO:0005634	GO:0003677|GO:0005506|GO:0005515|GO:0008270|GO:0016491|GO:0016702|GO:0046872|GO:0051864|GO:0003677|GO:0005515|GO:0008270|GO:0046872|GO:0003677|GO:0008270	chr12	120351411	120351460	TATAAGTGCCATTGTTGTAAGGTGGTGTTTCCTAGACCTTCCCTGATGCG	FBXL10	ILMN_1794260	5097	A	NM_032590.3	NM_032590.3	0.00896984	2.46954
13481	3870433	TAF1D	79101	Homo sapiens TATA box binding protein (TBP)-associated factor, RNA polymerase I, D, 41kDa (TAF1D), mRNA.				chr11	93469303	93469352	ACTGGACAGAGAGGCCTGAAAATGTGACAGGATCATGAATGTCAAAGGTG	TAF1D	ILMN_2063114	1013	S	NM_024116.2	NM_024116.2	0.00897883	2.16675
12918	2140156	ALS2	57679	Homo sapiens amyotrophic lateral sclerosis 2 (juvenile) (ALS2), mRNA.	GO:0001662|GO:0001881|GO:0006979|GO:0007032|GO:0007528|GO:0007626|GO:0008104|GO:0016050|GO:0016197|GO:0032313|GO:0032855|GO:0035022|GO:0035023|GO:0035249|GO:0045860|GO:0048812|GO:0051036	GO:0001726|GO:0001726|GO:0001726|GO:0005622|GO:0005737|GO:0005769|GO:0005813|GO:0005813|GO:0005813|GO:0005829|GO:0014069|GO:0030027|GO:0030027|GO:0042598|GO:0043197|GO:0043234	GO:0005085|GO:0005087|GO:0005515|GO:0005515|GO:0005515|GO:0017112|GO:0017137|GO:0017137|GO:0030676|GO:0042803|GO:0043539	chr2	202273662	202273711	CTCCTACACCGTGGTGAGCATACAGAGTGTCCTGATTTGTGTTAAGTGAC	ALS2	ILMN_1750256	6280	S	NM_020919.2	NM_020919.2	0.00900676	2.32704
9420	580491	FLNC	2318	Homo sapiens filamin C, gamma (actin binding protein 280) (FLNC), mRNA.		GO:0005737|GO:0005737|GO:0005856|GO:0005886	GO:0003779|GO:0005515	chr7	128286512	128286561	CAGCTGGGAGCTGCTTAGGTGGAAAACTCCAAATAAAGTGCGGCTGTCGC	FLNC	ILMN_1715748	9086	S	NM_001458.3	NM_001458.2	0.00900776	3.08352
14847	3130358			Homo sapiens cDNA FLJ38860 fis, clone MESAN2011977				chr7	44989292	44989341	CTTCTGGAAGGAGTCAGGAATTTCCAGTTCTGGGCCTGGGCTGTGGGTCT	HS.25892	ILMN_1898124	2919	S		Hs.25892	0.00901231	0.616782
6824	5910239	UCP3	7352	Homo sapiens uncoupling protein 3 (mitochondrial, proton carrier) (UCP3), nuclear gene encoding mitochondrial protein, transcript variant short, mRNA.	GO:0000303|GO:0006629|GO:0006631|GO:0006810|GO:0006839|GO:0007585|GO:0015992	GO:0005739|GO:0005739|GO:0005743|GO:0016020|GO:0016021	GO:0005215|GO:0005488|GO:0017077	chr11	73392412	73392461	CGAATGTGGCTACCGTGGGTCAACCTGGGATGTAGCGGTGAAGAGTACAG	UCP3	ILMN_1755992	1085	I	NM_022803.1	NM_022803.1	0.0090133	11.7108
11925	6560487	CNTFR	1271	Homo sapiens ciliary neurotrophic factor receptor (CNTFR), transcript variant 2, mRNA.	GO:0008284|GO:0007165|GO:0007399|GO:0008284	GO:0016020|GO:0005886|GO:0019898|GO:0031225	GO:0004872|GO:0004896|GO:0005515|GO:0004872|GO:0004897|GO:0019955	chr9	34552022	34552160	TCCCCTGACCCTGCTCCTATCCCACAGTATTTAATGCCCTGTCAGTCCCT	CNTFR	ILMN_1809456	1775	A	NM_001842.3	NM_147164.1	0.00905238	5.38032
18056	3830170	CBX4	8535	Homo sapiens chromobox homolog 4 (Pc class homolog, Drosophila) (CBX4), mRNA.	GO:0000122|GO:0006333|GO:0006350|GO:0006355|GO:0006511|GO:0006916|GO:0016568	GO:0000785|GO:0005634	GO:0003682|GO:0003714|GO:0051219	chr17	77807340	77807389	GAAATGTATTGTTTGAGCTCAAAAGGCCCGACCACCCCCCTTCGGGCTGC	CBX4	ILMN_1724145	2214	S	NM_003655.2	NM_003655.2	0.00906362	0.396231
18523	5080228	ATP2C1	27032	Homo sapiens ATPase, Ca++ transporting, type 2C, member 1 (ATP2C1), transcript variant 4, mRNA.	GO:0006812|GO:0006816|GO:0006816|GO:0006828|GO:0006874|GO:0008152|GO:0008544|GO:0016339|GO:0030026|GO:0031532|GO:0032468|GO:0032472|GO:0043123	GO:0000139|GO:0005794|GO:0005794|GO:0005802|GO:0016020|GO:0016021	GO:0000166|GO:0000287|GO:0004871|GO:0005388|GO:0005388|GO:0005388|GO:0005388|GO:0005388|GO:0005509|GO:0005509|GO:0005509|GO:0005509|GO:0005524|GO:0005524|GO:0005524|GO:0015410|GO:0016787|GO:0016820|GO:0030145	chr3	130712843	130712892	AGGCTGCAGACATTGGAGTTGCGATGGGCCAGACTGGTACAGATGTTTGC	ATP2C1	ILMN_2340565	2138	A	NM_001001486.1	NM_001001486.1	0.0090809	3.79328
18872	6220672	B4GALT4	8702	Homo sapiens UDP-Gal:betaGlcNAc beta 1,4- galactosyltransferase, polypeptide 4 (B4GALT4), transcript variant 2, mRNA.	GO:0005975|GO:0006643	GO:0005794|GO:0016020|GO:0016021	GO:0003945|GO:0008378|GO:0016757|GO:0030145|GO:0046872	chr3	120414191	120417798	GGCAATGAGGTGAACGCAGAACGGATGAAGCTCTTACACCAAGTGTCACG	B4GALT4	ILMN_2380688	1299	A	NM_003778.3	NM_003778.3	0.00911021	1.69153
5061	2750184	CALM3	808	Homo sapiens calmodulin 3 (phosphorylase kinase, delta) (CALM3), mRNA.				chr19	47113880	47113929	CAGCCAAGAGCTGAGGGTAAGGGCAGGTAGGCGTGAGGCTGTGGACATTT	CALM3	ILMN_1666385	2100	S	NM_005184.2	NM_005184.2	0.00911457	3.00328
7396	6130458	LOC400986	400986	PREDICTED: Homo sapiens protein immuno-reactive with anti-PTH polyclonal antibodies (LOC400986), mRNA.							GACAGTGACTTCTGAGAAACCAGCAGGCTTGAAGGCTACAAGTGACGAGG	LOC400986	ILMN_1811117	732	A	XM_001126815.1	NM_001010914.1	0.00913847	0.317778
1975	6770707	SQRDL	58472	Homo sapiens sulfide quinone reductase-like (yeast) (SQRDL), nuclear gene encoding mitochondrial protein, mRNA.	GO:0055114	GO:0005739|GO:0005743	GO:0016491	chr15	43768692	43770496	GGAATATGATGCTAAGGGGTTACTGGGGAGGACCAGCGTTTCTGCGCAAG	SQRDL	ILMN_1667199	1348	S	NM_021199.2	NM_021199.2	0.00924629	2.36074
8145	5260731	MRE11A	4361	Homo sapiens MRE11 meiotic recombination 11 homolog A (S. cerevisiae) (MRE11A), transcript variant 1, mRNA.	GO:0000019|GO:0006303|GO:0007004|GO:0007004|GO:0007126|GO:0007131|GO:0007131	GO:0005634|GO:0005654|GO:0005730	GO:0000014|GO:0003677|GO:0003690|GO:0008022|GO:0008408|GO:0016787|GO:0030145	chr11	94179001	94179050	GGTCTGGAGACTTCTACCCGTAGCAGGAACTCAAAGACTGCTGTGTCAGC	MRE11A	ILMN_1709483	1981	I	NM_005591.3	NM_005591.3	0.00932908	1.99607
1308	5570730	TICAM1	148022	Homo sapiens toll-like receptor adaptor molecule 1 (TICAM1), transcript variant 2, mRNA.	GO:0002281|GO:0002756|GO:0006915|GO:0006954|GO:0006955|GO:0008624|GO:0030890|GO:0031663|GO:0032481|GO:0032496|GO:0032755|GO:0032760|GO:0043123|GO:0043330|GO:0043496|GO:0045080|GO:0045359|GO:0045429|GO:0051092|GO:0051607	GO:0005829|GO:0005829|GO:0005829|GO:0005829|GO:0005829	GO:0004871	chr19	4767045	4767094	GACAAAACGGGCGCGATGATGCCCTGGCTTTCAGGGTGGTCAGAACTGGA	TICAM1	ILMN_1724863	2357	I	NM_182919.1	NM_182919.1	0.00933089	3.71804
3650	6480121	CRCP	27297	Homo sapiens CGRP receptor component (CRCP), transcript variant 1, mRNA.	GO:0006350|GO:0006383|GO:0007340|GO:0044237	GO:0005575|GO:0005634|GO:0005886|GO:0009360	GO:0000166|GO:0003824|GO:0003899|GO:0004948	chr7	65256392	65256441	GGAATCGCTTGAACCGGGGAGGCAGAGGTTGCAGTGAGCCAGATCGTGCA	CRCP	ILMN_2381537	2205	A	NM_014478.4	NM_014478.4	0.00937403	0.274523
15424	1260615	SETD2	29072	Homo sapiens SET domain containing 2 (SETD2), mRNA.	GO:0006350|GO:0006355|GO:0016568	GO:0005634	GO:0003677|GO:0005515|GO:0008168|GO:0016491|GO:0016740|GO:0018024|GO:0046914	chr3	47033281	47033330	GACCTGACTCCACTCTTAAACCTGGGTCTTCTCCTTGGCGGTGCTGTCAG	SETD2	ILMN_1769473	7566	A	NM_014159.4	NM_012271.1	0.00937819	1.88922
13426	6220551	DYRK1A	1859	Homo sapiens dual-specificity tyrosine-(Y)-phosphorylation regulated kinase 1A (DYRK1A), transcript variant 5, mRNA.	GO:0007399|GO:0018108|GO:0046777	GO:0005634|GO:0016607	GO:0000166|GO:0004674|GO:0004715|GO:0005524|GO:0016740|GO:0043621	chr21	37808612	37808661	CCTCTGCCGATAACCTGTTTAAGATGACTCAGCAGAACACCGCGTTTCAT	DYRK1A	ILMN_1664560	4151	A	NM_130438.1	NM_130438.1	0.00945514	3.20231
16123	2680020	DAGLB	221955	Homo sapiens diacylglycerol lipase, beta (DAGLB), mRNA.	GO:0016042	GO:0005886|GO:0016021	GO:0004806|GO:0005509|GO:0016787	chr7	6415293	6415342	CTGGCTCTGGGGTCGGCCAGTGGATTCAGGAGTTGAAACAATAAAGCGCG	DAGLB	ILMN_1658885	2781	S	NM_139179.1	NM_139179.1	0.00946957	2.83586
11210	2030209	MTF1	4520	Homo sapiens metal-regulatory transcription factor 1 (MTF1), mRNA.	GO:0006350|GO:0006979|GO:0045944|GO:0046686	GO:0005622|GO:0005634	GO:0003700|GO:0003713|GO:0008270|GO:0042156|GO:0046872	chr1	38280019	38280068	GATCACTGTCCTTGCCTTCCTGGTTCTTTCTCTCGGTTGGTTGCCAGGGC	MTF1	ILMN_1763828	3142	S	NM_005955.2	NM_005955.1	0.00948561	0.558866
10361	7400050	CCM2	83605	Homo sapiens cerebral cavernous malformation 2 (CCM2), transcript variant 1, mRNA.	GO:0001570|GO:0007229|GO:0051403	GO:0005737	GO:0005515	chr7	45080511	45081928	AGAGCCAGTCCTGTCGGCTGGGCCCTTGGACGGCTGTCAGTTTTGCACAT	CCM2	ILMN_1784352	2001	A	NM_001029835.1	NM_031443.3	0.00954272	2.13351
5879	4050128	SULF2	55959	Homo sapiens sulfatase 2 (SULF2), transcript variant 1, mRNA.	GO:0008152|GO:0030201	GO:0005615|GO:0005783|GO:0005794|GO:0009986	GO:0004065|GO:0005509|GO:0016787	chr20	45719769	45719818	ATCCCTCGCAGTTGTGGACATTTCTGTTCCTGTCCAGATACCATTTCTCC	SULF2	ILMN_2345142	3637	A	NM_018837.2	NM_018837.2	0.00957382	0.306366
15713	3990259	TMEM91	641649	Homo sapiens transmembrane protein 91 (TMEM91), mRNA.		GO:0016020|GO:0016021|GO:0016021					CCACCGCTCTTCGGGCGGCAGCAACCTGAGATTAAACACCAGACACCCTT	TMEM91	ILMN_2211065	914	S	NM_001042595.1	NM_001042595.1	0.00958439	0.275152
13332	3870646	PDCL3	79031	Homo sapiens phosducin-like 3 (PDCL3), mRNA.	GO:0006915|GO:0044419	GO:0005737	GO:0005515	chr2	100559358	100559407	ATGAAGAGGGACAGCGATTCCGAGGGTGACTGAGGCTACAGCTTCTATCA	PDCL3	ILMN_1702806	791	S	NM_024065.3	NM_024065.3	0.00958772	3.27568
3280	6840347	OGFRL1	79627	Homo sapiens opioid growth factor receptor-like 1 (OGFRL1), mRNA.		GO:0016020	GO:0004872	chr6	72006481	72011098	GGGCTGTTAACTGGCAGGAAAGATTTCAGCATCTGAATGAGTCCCAGCAC	OGFRL1	ILMN_2095759	816	S	NM_024576.3	NM_024576.3	0.0096027	3.08266
18575	2850255	ALDOA	226	Homo sapiens aldolase A, fructose-bisphosphate (ALDOA), transcript variant 3, mRNA.	GO:0006000|GO:0006096|GO:0006941|GO:0008152	GO:0005634|GO:0005737	GO:0004332|GO:0005515|GO:0016829	chr16	29983138	29983187	CACCATCACCGCAGGGAGTCAAGGGAGGAGGGAGATTAGAGAAGGAGCCA	ALDOA	ILMN_2251253	38	I	NM_184043.1	NM_184043.1	0.00964585	10.1207
4067	5310427	PATL1	219988	Homo sapiens protein associated with topoisomerase II homolog 1 (yeast) (PATL1), mRNA.		GO:0005737		chr11	59161004	59161053	GCTGTCCTGTTCTCCATCTCCATTTCTTCCCATGCTGTAACCCCAGGCTC	PATL1	ILMN_1680782	3352	S	NM_152716.1	NM_152716.1	0.00966726	2.75002
10973	7650433	TIMP1	7076	Homo sapiens TIMP metallopeptidase inhibitor 1 (TIMP1), mRNA.	GO:0008284|GO:0043249|GO:0051045	GO:0005576|GO:0005578|GO:0005576|GO:0005578|GO:0005578|GO:0005576|GO:0005604|GO:0005576|GO:0005578	GO:0004857|GO:0005515|GO:0008191|GO:0005515|GO:0008191|GO:0005515|GO:0008191|GO:0005515|GO:0008191|GO:0005515|GO:0008191	chrX	47331009	47331058	AGTCCCTGCGGTCCCAGATAGCCTGAATCCTGCCCGGAGTGGAAGCTGAA	TIMP1	ILMN_1711566	791	S	NM_003254.2	NM_003254.2	0.00969145	0.132465
2731	3120403	TMEFF1	8577	Homo sapiens transmembrane protein with EGF-like and two follistatin-like domains 1 (TMEFF1), mRNA.	GO:0007275	GO:0005886|GO:0016021		chr9	102379010	102379059	CCACTTCTTCCACAATGACCACAGCAAATGACCAAGCATGAACTAAAGGT	TMEFF1	ILMN_1729498	1560	S	NM_003692.2	NM_003692.2	0.0097128	2.20191
20310	6550750	ARMC8	25852	Homo sapiens armadillo repeat containing 8 (ARMC8), transcript variant 1, mRNA.			GO:0005488	chr3	137960657	137960706	GGAGAGATTACTAGAGGAGAGAGTTGAAGGAGCTGAGACACTTGCCTATC	ARMC8	ILMN_2385318	1195	A	NM_014154.2	NM_014154.2	0.00976124	2.75593
18945	5810167	C17orf44	284029	Homo sapiens chromosome 17 open reading frame 44 (C17orf44), mRNA.				chr17	8064965	8065014	TGCTCAACAGACCCATCAAGTCACGCTGTTGGACAGGCCTCGTGGCGCAA	C17ORF44	ILMN_1681252	1752	S	NM_173621.1	NM_173621.1	0.00980101	1.94091
17757	940097	STAG1	10274	Homo sapiens stromal antigen 1 (STAG1), mRNA.	GO:0007049|GO:0007059|GO:0007067|GO:0051301	GO:0005634	GO:0005515|GO:0005488	chr3	137539145	137539194	CATCTCTGCCAAAAACCACACACCCTCTGTGGATATGGATATGAATTCCC	STAG1	ILMN_1792435	4660	S	NM_005862.2	NM_005862.2	0.00982905	2.61491
14812	3930601	PARP10	84875	PREDICTED: Homo sapiens poly (ADP-ribose) polymerase family, member 10 (PARP10), mRNA.		GO:0005626|GO:0005634|GO:0005737|GO:0043292	GO:0003950|GO:0016757				GCCGATGGCCATAAGGCGGTGTTCGTGGCACGGGTGCTGACTGGCGACTA	PARP10	ILMN_1710844	2887	A	XM_001127571.1	XM_937629.1	0.00992317	0.441256
7337	3180181	UBE2G1	7326	Homo sapiens ubiquitin-conjugating enzyme E2G 1 (UBC7 homolog, yeast) (UBE2G1), mRNA.	GO:0006511|GO:0043687|GO:0051246		GO:0004842|GO:0016874	chr17	4216338	4216387	CTATGCTGGCAGACCCTAATGGAGACTCACCTGCTAATGTTGATGCTGCG	UBE2G1	ILMN_1814465	735	I	NM_003342.4	NM_003342.4	0.00995084	3.69906
3144	4290537	TMED2	10959	Homo sapiens transmembrane emp24 domain trafficking protein 2 (TMED2), mRNA.	GO:0015031|GO:0016192	GO:0000139|GO:0005792|GO:0005793|GO:0005794|GO:0016020|GO:0016021|GO:0030659|GO:0031410|GO:0042589	GO:0005515	chr12	122648119	122648168	GGCCTTTGGGCCACTGTTCAGGGTACTGACCATCAGTGTCAGCATTAGGG	TMED2	ILMN_1654939	1604	S	NM_006815.3	NM_006815.2	0.00998573	2.59051
8397	7040068	LOC653566	653566	Homo sapiens similar to Signal peptidase complex subunit 2 (Microsomal signal peptidase 25 kDa subunit) (SPase 25 kDa subunit) (LOC653566), mRNA.							AGTGGCCGTAGCGGCTTGTTGGATAAGTGGAAGATAGATGATAAGCCTGT	LOC653566	ILMN_2408645	135	A	NM_001080536.1	NM_001080536.1	0.0101063	3.89254
10954	5720682	TMEM176A	55365	Homo sapiens transmembrane protein 176A (TMEM176A), mRNA.		GO:0016020|GO:0016021		chr7	150133038	150133087	AGCAGCACTTGCCCATTCCTTACACCCCTTCCCCATCCTGCTCCGCTTCA	TMEM176A	ILMN_1791511	935	S	NM_018487.2	NM_018487.2	0.0101269	0.323772
3519	2710402	ZCCHC14	23174	Homo sapiens zinc finger, CCHC domain containing 14 (ZCCHC14), mRNA.	GO:0007154		GO:0003676|GO:0005515|GO:0008270|GO:0035091|GO:0046872	chr16	87440216	87440265	CATCCGCCGCGGCCTCACGTGCGTTGTAACAAGCCCTCATCACATGTGTG	ZCCHC14	ILMN_1743456	6497	S	NM_015144.2	NM_015144.1	0.0101322	2.04368
13404	6480609	RRP1B	23076	Homo sapiens ribosomal RNA processing 1 homolog B (S. cerevisiae) (RRP1B), mRNA.	GO:0006364	GO:0005634|GO:0005829|GO:0030688	GO:0005515	chr21	43939706	43939755	GTCCTATAAATGCACCTCCTGTCAAAACCATGCCTGAGAGGTCCCGGCTG	RRP1B	ILMN_1812973	4405	S	NM_015056.2	NM_015056.1	0.0101706	2.03158
6157	6370025	EPN1	29924	Homo sapiens epsin 1 (EPN1), mRNA.	GO:0006897	GO:0005634|GO:0005737|GO:0005886|GO:0005886|GO:0005886|GO:0005886|GO:0005905	GO:0008289	chr19	60898855	60898904	CCCTCACGCACCCGCTCACGCACCCTCGGTGAATCCTTGGTGATGATTTT	EPN1	ILMN_1772981	2285	S	NM_013333.2	NM_013333.2	0.0101738	2.45436
9363	4480523	PIK3CB	5291	Homo sapiens phosphoinositide-3-kinase, catalytic, beta polypeptide (PIK3CB), mRNA.	GO:0000187|GO:0001952|GO:0006874|GO:0006935|GO:0007156|GO:0007165|GO:0007186|GO:0030168|GO:0040016|GO:0046854|GO:0048015	GO:0005829|GO:0005942	GO:0004428|GO:0005488|GO:0016303|GO:0016740|GO:0016773|GO:0043560|GO:0046934	chr3	139856945	139856994	GAGGCGCTCAGGGAAAGCTGGACTACTAAAGTGAACTGGATGGCCCACAC	PIK3CB	ILMN_1763347	3139	S	NM_006219.1	NM_006219.1	0.0101779	3.74334
15277	1400209	ALKBH5	54890	Homo sapiens alkB, alkylation repair homolog 5 (E. coli) (ALKBH5), mRNA.		GO:0016020|GO:0016021	GO:0016491	chr17	18053811	18053860	CTCTCAGGGGCCAGAACTCCTTTGCCAGCGTGGATTTCTCAAGTCGGGAC	ALKBH5	ILMN_1657283	3252	S	NM_017758.3	NM_017758.2	0.0101882	2.49473
5267	6960037	EDC4	23644	Homo sapiens enhancer of mRNA decapping 4 (EDC4), mRNA.	GO:0008150	GO:0005634|GO:0005737	GO:0003674|GO:0005515|GO:0005515	chr16	66475745	66475794	AGGTATTGCGCCTGCTTGGGTTCTGCCATGCCTGGAGCATGACCCTGAGA	EDC4	ILMN_1665212	4565	S	NM_014329.3	NM_014329.3	0.0101933	2.18312
14352	4290494	PALMD	54873	Homo sapiens palmdelphin (PALMD), mRNA.	GO:0008360	GO:0005737|GO:0016020		chr1	100155352	100155401	CTTAGGCAGCCCTGTCCACCATTCCCCATTTGATGCTCAGACAACTGGAG	PALMD	ILMN_3307906	1979	S	NM_017734.4	NM_017734.4	0.0102186	2.63038
7084	3310041	PELP1	27043	Homo sapiens proline, glutamic acid and leucine rich protein 1 (PELP1), mRNA.	GO:0006350	GO:0005634|GO:0005737		chr17	4521562	4521770	GGAGACAGAGACAGAGGCCGAAGCTCTCCAGGAAAAGGAGCAGGATGACA	PELP1	ILMN_1728684	3264	S	NM_014389.1	NM_014389.1	0.0102343	2.52082
16614	1850402	LOC731007	731007	PREDICTED: Homo sapiens similar to Adenylate kinase isoenzyme 4, mitochondrial (Adenylate kinase 3-like 1) (ATP-AMP transphosphorylase) (LOC731007), mRNA.							AATGCCCAGTCAGGTCTGAATCGTCAGTGCATTATATTGACTCTGAGCAC	LOC731007	ILMN_1777499	2741	S	XM_001132080.1	XM_938196.1	0.0102465	2.06692
12144	5420373	FUT6	2528	Homo sapiens fucosyltransferase 6 (alpha (1,3) fucosyltransferase) (FUT6), transcript variant 1, mRNA.	GO:0006486|GO:0042355	GO:0005794|GO:0016020|GO:0016021	GO:0016757|GO:0017060|GO:0046920	chr19	5830898	5830947	CCAGATGTAATACTGCAAAGAAAACCGATGATGAGGCCGGGTGCGGTGGC	FUT6	ILMN_2312228	2826	A	NM_000150.2	NM_000150.2	0.0102765	0.361772
2155	2760390	NCOA3	8202	Homo sapiens nuclear receptor coactivator 3 (NCOA3), transcript variant 1, mRNA.	GO:0007165|GO:0030521|GO:0045893	GO:0005634|GO:0005634|GO:0005737	GO:0003713|GO:0003713|GO:0003713|GO:0004402|GO:0004871|GO:0008415|GO:0016740|GO:0030528|GO:0046966|GO:0046966|GO:0047485|GO:0050681	chr20	45718934	45718983	CCACATGAAATGACTTATGGGGGATGGTGAGCTGTGACTGCTTTGCTGAC	NCOA3	ILMN_1708805	7846	A	NM_181659.1	NM_006534.2	0.0103013	2.78278
7790	6350112	PRRT2	112476	Homo sapiens proline-rich transmembrane protein 2 (PRRT2), mRNA.	GO:0009607	GO:0016020|GO:0016021		chr16	29734492	29734541	AGGAGGCGGGGACCGAGCTACAACGCGGTTCGGATTTGGCGGGGGTTTTT	PRRT2	ILMN_1724424	2246	S	NM_145239.1	NM_145239.1	0.0103212	0.304074
15505	5900053	ZNF652	22834	Homo sapiens zinc finger protein 652 (ZNF652), mRNA.	GO:0006350|GO:0006355	GO:0005622|GO:0005634	GO:0003677|GO:0005515|GO:0008270|GO:0046872	chr17	44727535	44727584	TAAGAATATTCACAACATTGAACCCAGGAGGCGGAGCTTGCAGTGAGCCG	ZNF652	ILMN_2155322	5329	S	NM_014897.1	NM_014897.1	0.0103237	0.325348
5332	60136	CPVL	54504	Homo sapiens carboxypeptidase, vitellogenic-like (CPVL), transcript variant 1, mRNA.	GO:0006508		GO:0004185|GO:0008233	chr7	29105688	29105737	CTGACAGTGAAGTGGCTGGTTACATCCGGCAAGCGGGTGACTTCCATCAG	CPVL	ILMN_2400759	1390	A	NM_031311.3	NM_031311.3	0.0103291	0.0542314
10245	3390561	HOOK3	84376	Homo sapiens hook homolog 3 (Drosophila) (HOOK3), mRNA.	GO:0031122|GO:0051645	GO:0005737|GO:0005794|GO:0005801|GO:0005856|GO:0005874	GO:0005515|GO:0008017	chr8	42993833	42993882	TTATGGCAGATCTCTTTACGTTTTTTCTCACATCTATCTGCTAGTCCAGG	HOOK3	ILMN_2062001	3434	S	NM_032410.2	NM_032410.2	0.0103606	2.37627
14817	7160475	C6orf160	387066	PREDICTED: Homo sapiens chromosome 6 open reading frame 160, transcript variant 4 (C6orf160), mRNA.							GCAGCTCTGAAGATGCAAAGTGAGGGTCGCTGTCTGCCCATTGATAGAGG	C6ORF160	ILMN_1653794	344	A	XM_943699.1	XM_943699.1	0.0103636	5.11976
5940	7100519	CEP57	9702	Homo sapiens centrosomal protein 57kDa (CEP57), mRNA.	GO:0000060|GO:0000060|GO:0007286|GO:0007286|GO:0008543	GO:0005634|GO:0005634|GO:0005737|GO:0005794|GO:0005813|GO:0005874	GO:0005515|GO:0017134|GO:0042803	chr11	95205149	95205198	CTAGTACTTAGTTGCCACACTCATGCTTACATAGAAAGAGAGCCCAAGAA	CEP57	ILMN_1791568	2805	S	NM_014679.3	NM_014679.3	0.010394	2.90617
18883	1710113	PPP1R3E	90673	PREDICTED: Homo sapiens protein phosphatase 1, regulatory (inhibitor) subunit 3E (PPP1R3E), mRNA.	GO:0005975|GO:0005977			chr14	22835098	22835147	CCCCAAATCCATTGTTGTCACCAGGCCCTCCCAGAACCTCCTCAGTTCCT	PPP1R3E	ILMN_1735064	4317	A	XM_927029.2	XM_940069.1	0.010469	0.552058
4855	5890204	PLXNA2	5362	Homo sapiens plexin A2 (PLXNA2), mRNA.	GO:0007165|GO:0007275|GO:0007165	GO:0005622|GO:0016020|GO:0016021|GO:0005622	GO:0004872	chr1	208195985	208196034	CCTTCATCTTGGCATGGAAGGTGGCAGGCAGAATGGAAATACTCCCCCCA	PLXNA2	ILMN_1844408	10996	S	NM_025179.3	Hs.350065	0.0104787	2.23819
10645	770706	LOC441714	441714	PREDICTED: Homo sapiens misc_RNA (LOC441714), miscRNA.							GGGTTCAACACTGTGGTTGGAGAAAAGGGTGTTCTCCTCTCAGGTGGGCA	LOC441714	ILMN_3291778	946	M	XR_019458.2	XR_019458.2	0.0104984	3.17342
11451	2750187	NEXN	91624	Homo sapiens nexilin (F actin binding protein) (NEXN), mRNA.	GO:0030334|GO:0051493	GO:0005737|GO:0005856|GO:0005924|GO:0030054	GO:0051015	chr1	78181249	78181298	TCTGTGGCGGGGCCAAAAAAGGAAACCAGGAGTGCCACTATGCTGACTTC	NEXN	ILMN_1783276	2472	S	NM_144573.3	NM_144573.1	0.0105082	3.50336
12054	2710086	LOC100128269	100128269	PREDICTED: Homo sapiens misc_RNA (LOC100128269), miscRNA.				chr7	156683458	156683507	CCTGGAGCTTCAGTGCCTTGTTCATGGTGGCCAAGTGAATTGGGATATGG	LOC100128269	ILMN_3176790	407	A	XR_038661.1	XR_038661.1	0.0105258	1.85457
3770	4390164	RBMX2	51634	Homo sapiens RNA binding motif protein, X-linked 2 (RBMX2), mRNA.			GO:0000166|GO:0003723	chrX	129374741	129374790	GGCTCTTGAACCCATAGACCCCAGTTGAAGATGGAATTTTCAGGAAAGGG	RBMX2	ILMN_2056551	1271	S	NM_016024.2	NM_016024.2	0.0105512	1.49224
13130	380672	ZC3H12C	85463	Homo sapiens zinc finger CCCH-type containing 12C (ZC3H12C), mRNA.			GO:0008270|GO:0046872	chr11	109547274	109547323	CTTTTCCTTTCAGGGTTTTGTCCTCCCAAACCAGAGTCATATGCTGCTAG	ZC3H12C	ILMN_3237956	8305	S	NM_033390.1	NM_033390.1	0.0105717	2.425
13152	3370110	RPS6KA3	6197	Homo sapiens ribosomal protein S6 kinase, 90kDa, polypeptide 3 (RPS6KA3), mRNA.	GO:0006468|GO:0006468|GO:0006468|GO:0001501|GO:0006468|GO:0007165|GO:0007243|GO:0007417	GO:0005840|GO:0005840|GO:0005634|GO:0005654|GO:0005654|GO:0005737	GO:0004672|GO:0005524|GO:0000166|GO:0004674|GO:0005524|GO:0016740|GO:0000166|GO:0004674|GO:0005524|GO:0000166|GO:0000287|GO:0004674|GO:0004674|GO:0004867|GO:0005524|GO:0016740	chrX	20194387	20194436	GATTCACCTGGCATTCCACCTAGTGCTAATGCACATCAGCTTTTTCGGGG	RPS6KA3	ILMN_1806294	1102	A	NM_004586.2	NM_004586.2	0.0106466	3.53975
14583	4200152	IFRD2	7866	Homo sapiens interferon-related developmental regulator 2 (IFRD2), mRNA.	GO:0008283|GO:0030154	GO:0005575	GO:0005488	chr3	50300870	50300919	ACATCTTTGGCCTGGGCCCTGTGCTGTTGCTGGATGCCACTGCCCTGAAG	IFRD2	ILMN_1742031	1386	S	NM_006764.3	NM_006764.3	0.0106747	2.12409
13839	6100128	PPM1A	5494	Homo sapiens protein phosphatase 1A (formerly 2C), magnesium-dependent, alpha isoform (PPM1A), transcript variant 2, mRNA.	GO:0006470|GO:0043123	GO:0008287	GO:0000287|GO:0004722|GO:0004871|GO:0005515|GO:0005515|GO:0005515|GO:0005515|GO:0016787|GO:0030145	chr14	59823078	59823127	ATCGCATGCAAGCATTGACCTACCACACCTACATCCCACTGTGCCTGCAT	PPM1A	ILMN_1727127	2271	I	NM_177951.1	NM_177951.1	0.0106932	2.5128
10812	3930671	C6orf170	221322	Homo sapiens chromosome 6 open reading frame 170 (C6orf170), mRNA.	GO:0032313	GO:0005622|GO:0016020|GO:0016021	GO:0005097	chr6	121586155	121600273	TGAAATTAGCTGGGTGCAGTGATGCGCCTGTAGTCCCTGCTACTTGGGAG	C6ORF170	ILMN_2228196	4226	S	NM_152730.4	NM_152730.4	0.0106934	0.351545
16413	4220520	TMEM57	55219	Homo sapiens transmembrane protein 57 (TMEM57), mRNA.		GO:0005634|GO:0016020|GO:0016021		chr1	25697492	25697541	GCCCCTCTGGACTTGACCCCAATGCCTCTGTTTACCAGCCCCTGAAGAAA	TMEM57	ILMN_1718831	2114	S	NM_018202.3	NM_018202.2	0.0107408	2.9959
6364	1470358	C19orf43	79002	Homo sapiens chromosome 19 open reading frame 43 (C19orf43), mRNA.				chr19	12841880	12842204	GCCCTCAAGACGGGAATAGTAGCCAAGAAGCAGAAGACGGAGGATGAGGT	C19ORF43	ILMN_1784299	434	S	NM_024038.2	NM_024038.2	0.010744	1.99445
5416	2760068			Homo sapiens cDNA FLJ13116 fis, clone NT2RP3002659				chr5	523647	523696	TCCGGACAGGGAGGGCCCATCACCGAAATCCTGAATGATTACTAGACCAA	HS.481464	ILMN_1836218	2481	S		Hs.481464	0.0107511	3.46465
73	2320343	MAMLD1	10046	Homo sapiens mastermind-like domain containing 1 (MAMLD1), mRNA.	GO:0008150	GO:0005575	GO:0003674	chrX	149432768	149432817	GCTTGTGTGCACCCTCGTGGGGTTAAGGCGAGCTGTTCCTGGTTTAAAGC	MAMLD1	ILMN_1680856	4269	S	NM_005491.2	NM_005491.1	0.0107525	2.67698
4601	5960343	PRIC285	85441	Homo sapiens peroxisomal proliferator-activated receptor A interacting complex 285 (PRIC285), transcript variant 2, mRNA.	GO:0006350|GO:0006355	GO:0005622|GO:0005634	GO:0000166|GO:0003677|GO:0003713|GO:0003723|GO:0004386|GO:0004540|GO:0005524|GO:0008270|GO:0016787|GO:0017111|GO:0046872	chr20	61660011	61660060	AGCCTGCTCGGCTGTATGTTTCTCGCACGCTCACCCGCTTCAGTGCGGCT	PRIC285	ILMN_1787509	7329	S	NM_033405.2	NM_033405.2	0.010769	0.296324
12678	2650554	NR2C1	7181	Homo sapiens nuclear receptor subfamily 2, group C, member 1 (NR2C1), transcript variant 2, mRNA.	GO:0006350|GO:0006355|GO:0006350|GO:0006355|GO:0006508	GO:0005634|GO:0005634	GO:0003700|GO:0003707|GO:0008270|GO:0043565|GO:0046872|GO:0003700|GO:0003707|GO:0004252|GO:0008270|GO:0043565|GO:0046872	chr12	93949388	93958424	CAATGCACTGGGCACTTTCGATTCCTTCTTTCCAGGCTCTAGGGCAAGAA	NR2C1	ILMN_2326675	1419	A	NM_001032287.1	NM_001032287.1	0.0108178	3.74996
733	3930615	NCKAP1	10787	Homo sapiens NCK-associated protein 1 (NCKAP1), transcript variant 2, mRNA.	GO:0006915|GO:0007417	GO:0005886|GO:0016021|GO:0042995	GO:0005515|GO:0005515|GO:0005515	chr2	183822303	183826914	GCACAGAACAGTGTACCCTTAGTGACCAGTTGCTACCCAAGCATTGTGCC	NCKAP1	ILMN_2409451	2273	A	NM_205842.1	NM_205842.1	0.0108523	5.08742
20623	830674	LOC100134189	100134189	PREDICTED: Homo sapiens similar to cofactor required for Sp1 transcriptional activation, subunit 8, 34kDa, transcript variant 2 (LOC100134189), mRNA.							GGCTCAGCCCACAACTCTTGTCCTACCACCTCAGTGAGTGATGGATTTGA	LOC100134189	ILMN_3232219	464	I	XM_001722214.1	XM_001722214.1	0.0109093	1.98075
13150	6370484	POLR1D	51082	Homo sapiens polymerase (RNA) I polypeptide D, 16kDa (POLR1D), transcript variant 1, mRNA.	GO:0006350	GO:0005634|GO:0005654|GO:0005654|GO:0005654	GO:0003677|GO:0003899|GO:0046983	chr13	27095480	27095529	ACTCTGTCCTTCAGAAAGGCGTGATTCTAGCTGTTGACCCCTTGCAGCTG	POLR1D	ILMN_1767422	587	S	NM_015972.2	NM_015972.1	0.010918	3.08269
14290	1030241	ADK	132	Homo sapiens adenosine kinase (ADK), transcript variant ADK-short, mRNA.	GO:0006166|GO:0009156		GO:0000287|GO:0004001|GO:0016301|GO:0016740	chr10	76019072	76030182	CCACTGATGGAAGAGCTGAAAACACAAGCCCAGGAGTGCAGACACTGCCC	ADK	ILMN_2358626	1219	A	NM_001123.2	NM_001123.2	0.0109831	3.22152
11838	7200575	ATF1	466	Homo sapiens activating transcription factor 1 (ATF1), mRNA.	GO:0006350|GO:0006355	GO:0005634|GO:0005667	GO:0003700|GO:0003700|GO:0043565|GO:0046983	chr12	49499981	49500030	GAGGAGAAAGTGGAAAATGACCTCAAGGAAGCTACGGGCACAACTGGAAG	ATF1	ILMN_1801923	1246	S	NM_005171.3	NM_005171.2	0.0109956	2.94519
8767	3060523	NAMPT	10135	Homo sapiens nicotinamide phosphoribosyltransferase (NAMPT), mRNA.	GO:0007165|GO:0007267|GO:0008284|GO:0009435	GO:0005737|GO:0005829	GO:0005125|GO:0016757|GO:0047280|GO:0047280	chr7	105925277	105925326	AATCCTGCGGCAGAAGCCGAGTTCAACATCCTCCTGGCCACCGACTCCTA	NAMPT	ILMN_1753111	312	A	NM_005746.2	NM_182790.1	0.0110129	3.08704
18311	6510402	SMARCC2	6601	Homo sapiens SWI/SNF related, matrix associated, actin dependent regulator of chromatin, subfamily c, member 2 (SMARCC2), transcript variant 2, mRNA.	GO:0006333|GO:0006338|GO:0006338|GO:0006350|GO:0006357|GO:0045892|GO:0045893	GO:0000785|GO:0005622|GO:0005634|GO:0005654|GO:0016514|GO:0017053	GO:0003677|GO:0003682|GO:0003713|GO:0008022	chr12	54843578	54843627	AAGGAAAGCTCCTTCCGCCCCTCCAAAGCCCTCACCATGCCTAACAGAGG	SMARCC2	ILMN_1773620	3537	A	NM_139067.1	NM_003075.2	0.0110159	2.55878
11714	2630246	LOC100128288	100128288	Homo sapiens hypothetical protein LOC100128288 (LOC100128288), non-coding RNA.				chr17	8261978	8262027	GAGAGATATAAAACCAATGCACCTGGGTGCGGTGGCTCACGCCTGTAATC	LOC100128288	ILMN_3235637	1832	S	NR_024447.1	NR_024447.1	0.0110307	0.281017
5640	3130669	SATB1	6304	Homo sapiens SATB homeobox 1 (SATB1), mRNA.	GO:0000122|GO:0006325|GO:0006355	GO:0005634	GO:0003690|GO:0003700|GO:0043565	chr3	18366012	18366061	TCTCCAGCAGAGTCAGATGAGGAAAACCGACAGAAGACCCGGCCACGAAC	SATB1	ILMN_1690646	2142	S	NM_002971.2	NM_002971.2	0.0110487	2.6144
7138	6940484	ASPSCR1	79058	Homo sapiens alveolar soft part sarcoma chromosome region, candidate 1 (ASPSCR1), mRNA.	GO:0008150	GO:0005575|GO:0012505|GO:0016020	GO:0003674	chr17	77568525	79935428	GGACCACCTCCTCTGCCAGCAGGAATAAAGACTTGTGCATCCCTCAAAAA	ASPSCR1	ILMN_1660749	1797	I	NM_024083.2	NM_024083.2	0.0111143	2.58559
7565	60427	NUCB2	4925	Homo sapiens nucleobindin 2 (NUCB2), mRNA.		GO:0005576|GO:0005615|GO:0005634|GO:0005640|GO:0005737|GO:0005783|GO:0005793|GO:0005794|GO:0005829|GO:0005886	GO:0003677|GO:0005509	chr11	17304383	17304432	TCAACTGGAGGCTCAGAAGCTGGAATATCATCAGGTCATACAGCAGATGG	NUCB2	ILMN_1655913	1385	S	NM_005013.2	NM_005013.1	0.0111426	2.4403
16240	4390121	ADRM1	11047	Homo sapiens adhesion regulating molecule 1 (ADRM1), transcript variant 2, mRNA.	GO:0006368|GO:0043248	GO:0000502|GO:0005624|GO:0005634|GO:0005737|GO:0005829|GO:0005887	GO:0008538	chr20	60317118	60317167	TTGCCAAAGCCATGCAGAACAACGCCAAGCCCGAGCAGAAAGAGGGCGAC	ADRM1	ILMN_1760143	1206	A	NM_175573.1	NM_007002.2	0.011205	2.82955
4418	6370593	BCL7B	9275	Homo sapiens B-cell CLL/lymphoma 7B (BCL7B), transcript variant 2, mRNA.	GO:0008150	GO:0005575	GO:0003779	chr7	72588782	72588831	GGTTCTGACAACAGTACCCATCCCCCACAGTACCCCTTCAGCTCAGTTTC	BCL7B	ILMN_2367275	977	A	NM_138707.1	NM_138707.1	0.0112293	2.66531
21163	6280273	LOC729102	729102	PREDICTED: Homo sapiens misc_RNA (LOC729102), miscRNA.				chr3	42906734	42906783	CCACAAAACCAAGGTGGCTATGGCGGTTCCAGTAGCAGCAGTAGATATGT	LOC729102	ILMN_3304022	912	M	XR_015895.2	XR_015895.2	0.011281	2.75067
12582	3460309	ATF4	468	Homo sapiens activating transcription factor 4 (tax-responsive enhancer element B67) (ATF4), transcript variant 1, mRNA.	GO:0006094|GO:0006350|GO:0006355|GO:0006520|GO:0006950|GO:0045944|GO:0045944	GO:0005634|GO:0005737|GO:0005886	GO:0003700|GO:0003704|GO:0016563|GO:0016563|GO:0016563|GO:0043565|GO:0046983	chr22	38248549	38248598	CCTAGTTGAGGATAGTCAGGAGCGTCAATGTGCTTGTACATAGAGTGCTG	ATF4	ILMN_1672128	1934	A	NM_001675.2	NM_001675.2	0.0113146	2.20837
20880	3870110	EIF2S1	1965	Homo sapiens eukaryotic translation initiation factor 2, subunit 1 alpha, 35kDa (EIF2S1), mRNA.	GO:0006417|GO:0043558	GO:0005634|GO:0005737|GO:0005829|GO:0005829|GO:0005844|GO:0005850|GO:0005851	GO:0003723|GO:0003743|GO:0005515	chr14	66922877	66922926	CTGTTGATTAAGGGGAGGTCCAAGCATTTGTACTTGGCAGGAATGCTGGC	EIF2S1	ILMN_1739821	4056	S	NM_004094.4	NM_004094.4	0.0113311	1.81689
6233	5570553	LOC100132510	100132510	PREDICTED: Homo sapiens similar to hCG1979388 (LOC100132510), mRNA.							CCTGTCCATACTGCAGGAGGGCCCAAGAGATCCTCAGTCAATTGTCCACC	LOC100132510	ILMN_3280402	65	M	XM_001725190.1	XM_001725190.1	0.011396	4.00495
16650	2140403	C8orf76	84933	Homo sapiens chromosome 8 open reading frame 76 (C8orf76), mRNA.			GO:0005488|GO:0005488	chr8	124301627	124301676	TCACCCAGAGGTGAAGTGTGTTGGCTCCGTAGCCCTGACTGCCTTGGTGA	C8ORF76	ILMN_1742074	1021	S	NM_032847.1	NM_032847.1	0.011462	3.00875
19018	7550133	TSR1	55720	Homo sapiens TSR1, 20S rRNA accumulation, homolog (S. cerevisiae) (TSR1), mRNA.	GO:0042255	GO:0005634|GO:0005730	GO:0005515	chr17	2226688	2226737	GTCAGGTTCCCGTGGGTCACTTGCTACTCCTAAGGGAAGTTTCTTCTGCC	TSR1	ILMN_1775761	4124	S	NM_018128.4	NM_018128.4	0.0114853	2.87393
19103	1820398	HNRNPAB	3182	Homo sapiens heterogeneous nuclear ribonucleoprotein A/B (HNRNPAB), transcript variant 1, mRNA.	GO:0001837|GO:0043193	GO:0005634|GO:0005737	GO:0000166|GO:0003700|GO:0003729|GO:0005515|GO:0043565	chr5	177569828	177569877	TACGACTACTCGCCCTATGGCTATTACGGCTACGGCCCCGGCTACGACTA	HNRNPAB	ILMN_1696485	1134	I	NM_031266.2	NM_031266.2	0.0115215	1.96221
7642	5960053	SMYD2	56950	Homo sapiens SET and MYND domain containing 2 (SMYD2), mRNA.		GO:0005634	GO:0005515|GO:0008270|GO:0046872	chr1	212574234	212576678	GCCTGGAACACAAAGCCGCAGGGGAGAAAGCCCTGAAGAAGGCCATTGCA	SMYD2	ILMN_1721605	1203	A	NM_020197.1	NM_020197.1	0.0115364	3.77445
6969	4050195	FAM10A4	145165	Homo sapiens family with sequence similarity 10, member A4 pseudogene (FAM10A4), non-coding RNA.		GO:0005737	GO:0005488	chr13	49645209	49645258	GGTGGCCTTCCAGGATGTGGCTCAGAACCCAGCAAATATGTCAAAGTACC	FAM10A4	ILMN_1726308	1055	S	NR_002183.1	NR_002183.1	0.0115543	3.01282
18801	3180309	KIAA0251	23042	PREDICTED: Homo sapiens KIAA0251 protein (KIAA0251), mRNA.							CCTGTAGTGGGCTCCGTGCTGAATTGGTTTTCTCCGGTCCAGGCTTTACA	KIAA0251	ILMN_1703969	535	A	XM_001125924.1	NM_015027.1	0.0115545	2.89993
7944	6940402	CUTL1	1523	Homo sapiens cut-like 1, CCAAT displacement protein (Drosophila) (CUTL1), transcript variant 1, mRNA.				chr7	101679507	101679556	GTGATTTCCACAGGTTCTGGAATAACTCTTACAGCTTTGCCTTGTGTCCT	CUTL1	ILMN_2278636	5021	I	NM_181552.1	NM_181552.1	0.0115655	2.95718
20048	2360689	LIN7B	64130	Homo sapiens lin-7 homolog B (C. elegans) (LIN7B), mRNA.	GO:0006887|GO:0007269|GO:0015031	GO:0005886|GO:0005923|GO:0016323|GO:0019717|GO:0030054|GO:0045202|GO:0045211	GO:0005515|GO:0005515	chr19	49619709	49621140	CTGTTGTCGGTGAACGGTGTGAGCGTTGAGGGTGAGCAGCATGAGAAGGC	LIN7B	ILMN_1663444	462	S	NM_022165.2	NM_022165.2	0.0115938	3.83986
3980	270546	PIP4K2B	8396	Homo sapiens phosphatidylinositol-5-phosphate 4-kinase, type II, beta (PIP4K2B), mRNA.	GO:0007166|GO:0046488	GO:0005783|GO:0005789|GO:0005886	GO:0000166|GO:0005057|GO:0005515|GO:0005524|GO:0016301|GO:0016308|GO:0016309|GO:0016740	chr17	36934043	36934625	GGGTTCTACGGTTGCCAGAGAAGCGAGCGACAAGGAGAAGGCCAAGGACT	PIP4K2B	ILMN_1741017	1135	A	NM_003559.4	NM_138687.1	0.0115944	4.97427
21145	2120338	TANK	10010	Homo sapiens TRAF family member-associated NFKB activator (TANK), transcript variant 1, mRNA.	GO:0007165	GO:0005737	GO:0005515|GO:0008270|GO:0046872	chr2	161800626	161800675	GGATTTCTAGTGAGAGCTGTTGAATTTGGTGATGTCAAATGTTTCTAGGG	TANK	ILMN_2292387	1787	I	NM_004180.2	NM_004180.2	0.0115993	2.88746
12650	3170220	LOC100133019	100133019	PREDICTED: Homo sapiens similar to hCG1983765 (LOC100133019), mRNA.							GTTCGAGACCAACCAGTCTGGGCAACACAGCAAGACTCTGTCTCTCCACC	LOC100133019	ILMN_3201643	1962	A	XM_001715216.1	XM_001715216.1	0.0116192	0.374155
1649	20164	YIPF1	54432	Homo sapiens Yip1 domain family, member 1 (YIPF1), mRNA.		GO:0016020|GO:0016021|GO:0030133		chr1	54317514	54317563	CTACCTGGGGGATCCTCTTCTCTCCAAATGTTAGCCATCCTGAAGTAGCC	YIPF1	ILMN_2052163	1646	S	NM_018982.3	NM_018982.3	0.0116311	2.1726
20257	1030274			EST368678 MAGE resequences, MAGD Homo sapiens cDNA, mRNA sequence				chr16	29512663	29512712	GTCCGGAAACTGGCCAGATAATGTAGAACGCACAAGTTGTTGAGAAGCCC	HS.259679	ILMN_1854384	165	S		Hs.259679	0.0116624	2.27546
20290	3930497	LOC732425	732425	PREDICTED: Homo sapiens similar to Breakpoint cluster region protein (NY-REN-26 antigen) (LOC732425), mRNA.							TGGTCCTTGGAGGTCATGTCCCAGGTCGAGGTGCTGCTGTACTTCTTGCG	LOC732425	ILMN_1675482	112	S	XM_001133480.1	XM_928425.1	0.0116673	0.525439
2587	7040707	KIF1B	23095	Homo sapiens kinesin family member 1B (KIF1B), transcript variant 1, mRNA.	GO:0007018|GO:0007270|GO:0007274|GO:0008089|GO:0047497	GO:0005737|GO:0005739|GO:0005856|GO:0005874|GO:0005875|GO:0030659|GO:0031410	GO:0000166|GO:0003777|GO:0005515|GO:0005515|GO:0005524|GO:0016887|GO:0019894	chr1	10364165	10364214	ATCTAACTGTGTGTGGTAACCTTGCGTCACGGAGCTGTTAGTGAACGAGG	KIF1B	ILMN_1735552	10431	I	NM_015074.2	NM_015074.2	0.0117744	7.46716
16585	6510725	MAPKAPK5	8550	Homo sapiens mitogen-activated protein kinase-activated protein kinase 5 (MAPKAPK5), transcript variant 2, mRNA.	GO:0006468|GO:0007165	GO:0005634|GO:0005737	GO:0000166|GO:0004674|GO:0004708|GO:0005515|GO:0005524|GO:0016740	chr12	110811136	110811185	GCCTTGGAAAAACTCCGAGATGTGATTGCTCAGTGTATTCTCCCCCAGGC	MAPKAPK5	ILMN_1699082	1424	A	NM_139078.1	NM_139078.1	0.0117846	2.27825
15278	7040497	ART3	419	Homo sapiens ADP-ribosyltransferase 3 (ART3), mRNA.	GO:0006471|GO:0006471	GO:0005886|GO:0005887|GO:0031225	GO:0003956|GO:0003950|GO:0003956|GO:0016757	chr4	77252563	77252612	CTCCAGGTCCAGTTCCTGTTCCAGGTCCCAAAAGCCATCCTTCTGCATCC	ART3	ILMN_1693218	1123	S	NM_001179.3	NM_001179.2	0.0118086	3.43634
1209	3140445	ARHGAP18	93663	Homo sapiens Rho GTPase activating protein 18 (ARHGAP18), mRNA.	GO:0007165	GO:0005622	GO:0005096|GO:0005515	chr6	129941134	129941183	CCCAGGGATTTTAATGCACAAACCATATTGTGACAAGAGATGAGCCTCTG	ARHGAP18	ILMN_1791186	3123	S	NM_033515.2	NM_033515.2	0.0118562	2.15113
5936	3400458	MSRB3	253827	Homo sapiens methionine sulfoxide reductase B3 (MSRB3), transcript variant 1, mRNA.				chr12	64145826	64145875	CTCAGCCATCAGCGTCCAGACCATCCTAGAAGTCTTTCCCAATCTCACAG	MSRB3	ILMN_2332553	3097	A	NM_198080.2	NM_198080.2	0.0118815	3.30029
16896	2600463	TNFRSF10B	8795	Homo sapiens tumor necrosis factor receptor superfamily, member 10b (TNFRSF10B), transcript variant 1, mRNA.	GO:0006919|GO:0007166|GO:0007250|GO:0007250|GO:0008625|GO:0008633|GO:0042981|GO:0043123	GO:0005886|GO:0005886|GO:0016021	GO:0004872|GO:0008656|GO:0045569	chr8	22933755	22933804	TTAGGCTTTGCTATATCCCCAGGCCAAATAGCATGTGACACAGGACAGCC	TNFRSF10B	ILMN_1699265	3932	A	NM_003842.3	NM_003842.3	0.011883	0.391412
13658	4850630	CNN1	1264	Homo sapiens calponin 1, basic, smooth muscle (CNN1), mRNA.	GO:0006940|GO:0031032		GO:0003779|GO:0005516	chr19	11521806	11521855	TAGTGCTACAGGGTCCAACATAGAGCCGGGTGTCCCCAACAGCGCCCAAA	CNN1	ILMN_1810054	1254	S	NM_001299.4	NM_001299.4	0.011949	0.171392
21202	990731	DHX40	79665	Homo sapiens DEAH (Asp-Glu-Ala-His) box polypeptide 40 (DHX40), mRNA.			GO:0000166|GO:0003676|GO:0005524|GO:0008026|GO:0016787	chr17	55020080	55020129	TTCCTTTGCCTCCACATCTGACATGTGCAGTAATAAAAGCTGCTTCCCTG	DHX40	ILMN_1653047	1613	I	NM_024612.3	NM_024612.3	0.011987	1.60426
16518	2600278	C1orf54	79630	Homo sapiens chromosome 1 open reading frame 54 (C1orf54), mRNA.		GO:0005576		chr1	148518689	148518738	GAACGATGCCGTGTCCAGTTTGCGAAGTCCTATTCCCCTCCTCCTGTCGC	C1ORF54	ILMN_1702231	335	S	NM_024579.2	NM_024579.1	0.0120024	0.267164
14458	7510470	CREB1	1385	Homo sapiens cAMP responsive element binding protein 1 (CREB1), transcript variant A, mRNA.	GO:0006355|GO:0006468|GO:0007165|GO:0007409|GO:0007595|GO:0008361|GO:0021983|GO:0030879|GO:0040018|GO:0044419|GO:0046887	GO:0005634|GO:0005634|GO:0005654|GO:0005654|GO:0005654|GO:0005667	GO:0003700|GO:0003700|GO:0003712|GO:0043565|GO:0046983	chr2	208171507	208171556	TGTTAGGTTATAATTTCTCATTTGGAGCCGGGCGCAGTGGCTCACGCCTG	CREB1	ILMN_2334242	2645	A	NM_004379.2	NM_004379.2	0.0120069	0.303996
427	4890463	EXOSC10	5394	Homo sapiens exosome component 10 (EXOSC10), transcript variant 1, mRNA.	GO:0000184|GO:0006139|GO:0006364|GO:0006396	GO:0000176|GO:0005622|GO:0005634|GO:0005730|GO:0005737	GO:0003723|GO:0004674|GO:0008408|GO:0016787|GO:0042802	chr1	11126760	11128068	GACAGAGGCTTCAGGTACAACTGGCCACAGAGATAGTCCTGGAAGACACG	EXOSC10	ILMN_1670796	2673	A	NM_001001998.1	NM_002685.2	0.012016	2.16917
1902	6040592	LOC728105	728105	PREDICTED: Homo sapiens misc_RNA (LOC728105), miscRNA.				chr3	199440770	199440819	GCCAGGCGTGATGGTGTGCACCTGTAGTCCTTGCTACTCAGAAAGCTGAG	LOC728105	ILMN_3235006	5128	S	XR_015328.2	XR_015328.2	0.0120642	0.289852
3175	780113			BX100093 Soares_pregnant_uterus_NbHPU Homo sapiens cDNA clone IMAGp998M121115, mRNA sequence				chrX	100776960	100777009	CCACCCACTGAGGCACCTTATTTTCCCACTGCCCCCGACTCCAAAAATAG	HS.303060	ILMN_1866935	430	S		Hs.303060	0.012108	2.71306
807	7040280	CLINT1	9685	Homo sapiens clathrin interactor 1 (CLINT1), mRNA.	GO:0006897	GO:0005737|GO:0005794|GO:0016020|GO:0031410	GO:0005515|GO:0008289	chr5	157214041	157214090	TGGCAAGGCTTCCTTCCGTGTTTATCCCTGTAGCCATCATTTAAGTCAGG	CLINT1	ILMN_1745076	2862	S	NM_014666.2	NM_014666.2	0.0121417	3.15647
5944	2100577	LOC729992	729992	PREDICTED: Homo sapiens misc_RNA (LOC729992), miscRNA.							TGTTCTGCACACCGAGGAAATGTGCTTCCTGAGGGAGTGGGTGGAGAGCC	LOC729992	ILMN_3227994	144	A	XR_039754.1	XR_039754.1	0.0121773	2.80053
1832	2750544	MIOS	54468	Homo sapiens missing oocyte, meiosis regulator, homolog (Drosophila) (MIOS), mRNA.				chr7	7606701	7607284	TTGCAGGCACGGTGGACATGCTGGACATATGCTTAGTTGGTTCAGGGACC	MIOS	ILMN_1680644	2795	S	NM_019005.3	NM_019005.2	0.0121935	2.34305
14074	6020014	KIAA1310	55683	Homo sapiens KIAA1310 (KIAA1310), transcript variant 1, mRNA.				chr2	97258957	97259006	ACCACTAGAACAGTCTTGGGCTGGATGGGTTATAGAGCTGAGCGGCTGTG	KIAA1310	ILMN_3187852	5124	A	NM_001115016.1	NM_001115016.1	0.0122195	2.6424
20183	2230193	LOC650494	650494	PREDICTED: Homo sapiens hypothetical protein LOC650494 (LOC650494), mRNA.							GCCTCTCTTCATGGCATTTAAACAGCCCTCACATCTCCCCTTTTACTGAG	LOC650494	ILMN_1757183	1337	S	XM_944224.1	XM_944224.1	0.012252	3.27295
17604	2360494			Homo sapiens cDNA: FLJ22515 fis, clone HRC12122, highly similar to AF052101 Homo sapiens clone 23872 mRNA sequence				chr6	34355824	34355873	CTCAGGCTTCCTTCACACCTCCTTCTCATGGGTGCGGCTGGCAGTACAGT	HS.485155	ILMN_1854833	2170	S		Hs.485155	0.0122756	3.35873
3328	5390494	EIF4B	1975	Homo sapiens eukaryotic translation initiation factor 4B (EIF4B), mRNA.	GO:0006412|GO:0006446	GO:0005829|GO:0005829|GO:0016281	GO:0000166|GO:0003723|GO:0003743	chr12	51721753	51721802	GATTAGGCCCTGTTCAGCCATGCAGGGGTGTTGGTTTATGCGTGCTGCAG	EIF4B	ILMN_1655497	3521	S	NM_001417.4	NM_001417.2	0.0122834	2.53609
2400	3890465	POGZ	23126	Homo sapiens pogo transposable element with ZNF domain (POGZ), transcript variant 3, mRNA.	GO:0007275|GO:0045449	GO:0005622|GO:0005634|GO:0005634|GO:0005737	GO:0003677|GO:0005515|GO:0008270|GO:0046872	chr1	151399790	151399839	GCTGTTGTGGTGGGGAAGCAGCCACAGATACATAAACGAATGAGCATGGC	POGZ	ILMN_1733441	1843	I	NM_145796.2	NM_145796.2	0.0122839	0.583391
17507	5900152	NOX4	50507	Homo sapiens NADPH oxidase 4 (NOX4), mRNA.	GO:0000902|GO:0006800|GO:0006954|GO:0007569|GO:0008285|GO:0042554|GO:0055114	GO:0005634|GO:0005783|GO:0005789|GO:0005886|GO:0016021|GO:0030054	GO:0000166|GO:0005506|GO:0009055|GO:0016174|GO:0016491|GO:0019826|GO:0020037|GO:0050660	chr11	88699220	88699269	TGAGGAGCTGAACTTGCTCAATCTAAGGCTGATTGTCGTGTTCCTCTTTA	NOX4	ILMN_1735996	2278	S	NM_016931.2	NM_016931.2	0.012291	0.213503
21103	5080020	UBE2J1	51465	Homo sapiens ubiquitin-conjugating enzyme E2, J1 (UBC6 homolog, yeast) (UBE2J1), mRNA.	GO:0006511|GO:0043687|GO:0051246	GO:0005783|GO:0005789|GO:0016020|GO:0016021	GO:0004842|GO:0016874	chr6	90093122	90093171	AGGTTTTATGGGAGGCTGTGCATTGCTCAAAAGCTGTTGGGAACGCCTTC	UBE2J1	ILMN_1713759	4233	S	NM_016021.2	NM_016021.2	0.0123041	1.99559
6690	4830010	USP30	84749	Homo sapiens ubiquitin specific peptidase 30 (USP30), mRNA.	GO:0006511		GO:0004221|GO:0008233|GO:0008234	chr12	108008264	108008313	TGGGAGCCAGCCCCAGTTCACACCAAACCAGGCTCCCTGAACAGTCCTGT	USP30	ILMN_1741455	1792	S	NM_032663.2	NM_032663.2	0.0123404	2.06449
17798	2940066	LOC388275	388275	PREDICTED: Homo sapiens similar to Heterogeneous nuclear ribonucleoprotein A1 (Helix-destabilizing protein) (Single-strand binding protein) (hnRNP core protein A1) (HDP-1) (Topoisomerase-inhibitor suppressed) (LOC388275), mRNA.				chr18	28246234	28246283	ACTCTGGCCCCTATGGCGGTGGAGGCCAGTACTTTGCAAAACCACGAAAC	LOC388275	ILMN_1676091	761	A	XM_928429.1	XM_928429.1	0.0123615	2.95344
21132	4200400	CA14	23632	Homo sapiens carbonic anhydrase XIV (CA14), mRNA.	GO:0006730	GO:0016020|GO:0016021	GO:0004089|GO:0008270|GO:0016829|GO:0046872	chr1	148503763	148503812	GGCCAGAAACACTGTAGGAGTAGTAAGCAGATGTCCTCCTTCCCCTGGAC	CA14	ILMN_1742358	1403	S	NM_012113.1	NM_012113.1	0.0123741	0.104575
4286	2900136	HFE2	148738	Homo sapiens hemochromatosis type 2 (juvenile) (HFE2), transcript variant a, mRNA.		GO:0005615|GO:0005886|GO:0009986|GO:0031225		chr1	144126175	144126224	TCCCATGGCAGTCCCCCAACTCTAAGCACTCTCACTCTCCTGCTGCTCCT	HFE2	ILMN_1760985	275	I	NM_213653.2	NM_213653.2	0.0124234	4.0276
18498	1260719	BCAM	4059	Homo sapiens basal cell adhesion molecule (Lutheran blood group) (BCAM), transcript variant 1, mRNA.	GO:0007155|GO:0007155|GO:0007165	GO:0005886|GO:0016021|GO:0005886|GO:0005887|GO:0009986	GO:0005055|GO:0005055	chr19	45324403	45324452	GGAATGTGACTCTCCCAGGCCCCAGAATAGCTCCTGGACCCAAGCCCAAG	BCAM	ILMN_1790455	2156	I	NM_005581.3	NM_005581.3	0.012437	0.405632
3697	3610592	KIF16B	55614	Homo sapiens kinesin family member 16B (KIF16B), mRNA.	GO:0007018|GO:0007154|GO:0007154	GO:0005874|GO:0005875	GO:0000166|GO:0003777|GO:0005515|GO:0005524|GO:0035091|GO:0005515|GO:0035091	chr20	16359820	16359869	TCGTCCCCTGTGGCAAGATAGATGTGGTTGGGCCATCGTGGGTTCCCTGA	KIF16B	ILMN_1772786	4395	S	NM_024704.3	NM_024704.3	0.012457	2.12196
14700	5310044	NBPF20	400818	Homo sapiens neuroblastoma breakpoint family, member 20 (NBPF20), mRNA.		GO:0005737		chr1	146620225	146620274	CCTTCCAGTTGTCTTGAACAGCCTGACTCCTGGCAGCCCTATGGAAGTTC	NBPF20	ILMN_2115490	2454	S	NM_001037675.1	NM_001037675.1	0.0125014	0.0803574
8677	6200066	CUL3	8452	Homo sapiens cullin 3 (CUL3), mRNA.	GO:0000082|GO:0006511|GO:0007050|GO:0008284|GO:0008629	GO:0005634|GO:0005794|GO:0031461	GO:0005515|GO:0031625	chr2	225043272	225043321	GCTCAGTTTTAGGGTCTAAGTTGACCTCGAGTGAGCCATGCAAAAATAGC	CUL3	ILMN_1653670	6579	S	NM_003590.2	NM_003590.2	0.0125081	3.01358
18552	2070088	HLA-G	3135	Homo sapiens HLA-G histocompatibility antigen, class I, G (HLA-G), mRNA.	GO:0006955|GO:0019882|GO:0006955|GO:0019882|GO:0006955|GO:0019882|GO:0006955|GO:0019882|GO:0006955|GO:0019882|GO:0002474|GO:0006955|GO:0006968|GO:0019882	GO:0016020|GO:0016021|GO:0042612|GO:0016020|GO:0042612|GO:0016020|GO:0016021|GO:0042612|GO:0016020|GO:0016021|GO:0042612|GO:0016020|GO:0042612|GO:0016020|GO:0016021|GO:0042612	GO:0032393	chr6	29906620	29906669	CCACCATGACCCTCTTCCTCATGCTGAACTGCATTCCTTCCCCAATCACC	HLA-G	ILMN_1656670	1603	S	NM_002127.3	NM_002127.3	0.0125098	0.28354
20984	6180452	LOC646674	646674	PREDICTED: Homo sapiens misc_RNA (LOC646674), miscRNA.				chr2	130467973	130468022	AGTATTAGCAATCCTCCAGGCACCCCTCGAGATGACGGAGAGTTAGGAGG	LOC646674	ILMN_3206064	1042	A	XR_042303.1	XR_042303.1	0.0125419	0.407889
14917	6650201	CCDC97	90324	Homo sapiens coiled-coil domain containing 97 (CCDC97), mRNA.				chr19	41830373	41830422	AGATGTCCTCAGACGGGAAGGTTTGAGAAGGGTCAGATGGTAGGCGGGCC	CCDC97	ILMN_1801600	2907	S	NM_052848.1	NM_052848.1	0.0126235	2.20333
6099	1580082	LOC158572	158572	Homo sapiens hypothetical protein LOC158572 (LOC158572), mRNA.				chrX	49529711	49529760	GAGAGGGGGCCTAAACTACAGGACACACTCCCAAGACCCTTAAGCCCTGG	LOC158572	ILMN_1762545	356	S	NM_001025449.1	NM_001025449.1	0.0126466	2.27211
4524	6130484	EGLN3	112399	Homo sapiens egl nine homolog 3 (C. elegans) (EGLN3), mRNA.	GO:0006915|GO:0019538|GO:0055114	GO:0005634|GO:0005737	GO:0005506|GO:0005515|GO:0016491|GO:0016702|GO:0016706|GO:0031418|GO:0046872	chr14	34393467	34393516	GCAACATACTCTCAGCACCTAAAATAGTGCCGGGAACATAGTAAGGGCTC	EGLN3	ILMN_1667626	2626	S	NM_022073.3	NM_022073.2	0.0126998	0.367659
5199	4250392	LOC283412	283412	PREDICTED: Homo sapiens similar to 60S ribosomal protein L29 (Cell surface heparin-binding protein HIP) (LOC283412), mRNA.							TTGCCCACCCCAAGCTTGGGAAGCGTGTTTGTGCCTGTATTGCCAAGGGG	LOC283412	ILMN_1675460	337	S	XM_938790.2	XM_497352.2	0.0127033	1.96441
8975	1770717	HIRIP3	8479	Homo sapiens HIRA interacting protein 3 (HIRIP3), mRNA.	GO:0006333	GO:0005634		chr16	30004374	30004423	GCAGCTCCCAAGGACACAAGCTGTTGGGATGCTACTTCTCAGCTTCACGC	HIRIP3	ILMN_1678037	2236	S	NM_003609.2	NM_003609.2	0.012735	1.91186
8958	2570450	TIMM23B	653252	PREDICTED: Homo sapiens translocase of inner mitochondrial membrane 23 homolog B (yeast) (TIMM23B), mRNA.	GO:0065002	GO:0005739|GO:0005741|GO:0005744|GO:0016020|GO:0016021	GO:0008565|GO:0015450				CGGCAACAAAACCACAGGGGGATTGGCCGGCTTTTTCGGAGCCGGCGGAG	TIMM23B	ILMN_3226669	163	A	XM_001715214.1	XM_001715214.1	0.0127816	2.5396
17957	2450338	TUSC1	286319	Homo sapiens tumor suppressor candidate 1 (TUSC1), mRNA.				chr9	25677385	25677434	GCTAGTTTCCCTGGAGAGAGGCCTAGCCAACAACGAAGGGACGGATTTTA	TUSC1	ILMN_1707350	1422	S	NM_001004125.2	NM_001004125.1	0.0128021	2.76716
11576	6580433	RHBDL2	54933	Homo sapiens rhomboid, veinlet-like 2 (Drosophila) (RHBDL2), mRNA.	GO:0007165	GO:0016020|GO:0016021	GO:0004252|GO:0008233	chr1	39351904	39351953	AAGAAGGGTAGTAAAAACTAGAGATTGGGGCCAGGCGCAGTGGCTCACGC	RHBDL2	ILMN_2053536	1362	S	NM_017821.3	NM_017821.3	0.0128605	0.337884
3070	3830520	LOC652458	652458	PREDICTED: Homo sapiens similar to Transcriptional regulator ATRX (ATP-dependent helicase ATRX) (X-linked helicase II) (X-linked nuclear protein) (XNP) (Znf-HX) (LOC652458), mRNA.							ATGACTTATCAACAAGCAACACTGGGTCACCACATGATGCCAAAGCCCCC	LOC652458	ILMN_1718353	418	S	XM_941907.1	XM_941907.1	0.0128716	2.54965
18927	3310093	PIGX	54965	Homo sapiens phosphatidylinositol glycan anchor biosynthesis, class X (PIGX), mRNA.	GO:0016254	GO:0005783|GO:0005789|GO:0016020|GO:0016021		chr3	197945714	197945763	CCAGCTAATTGGAAGGGTGAGGCGGGAGGATCGCTTGAACCTGGGAGGCG	PIGX	ILMN_1769508	1410	S	NM_017861.1	NM_017861.1	0.0128863	0.302691
10618	1110228	TMEM136	219902	Homo sapiens transmembrane protein 136 (TMEM136), mRNA.		GO:0016020|GO:0016021		chr11	119706365	119706414	CCATGCTTGGAGAAGCAGGCGGAGTGAGGAACGGCAGCTGAAACACAACG	TMEM136	ILMN_1815346	694	S	NM_174926.1	NM_174926.1	0.0129423	0.591916
9433	6370682	GRIPAP1	56850	Homo sapiens GRIP1 associated protein 1 (GRIPAP1), transcript variant 2, mRNA.	GO:0008150	GO:0005575|GO:0005769	GO:0003674	chrX	48834013	48834062	CGTCACCATTATAAATTCTTAGTTCAGGGCTGGGCGCGGTGGCTCATGCC	GRIPAP1	ILMN_2235745	2513	I	NM_207672.1	NM_207672.1	0.0129735	0.325428
261	5090543	TBCD	6904	Homo sapiens tubulin folding cofactor D (TBCD), mRNA.	GO:0007025	GO:0005874	GO:0005488|GO:0051087|GO:0005488	chr17	78490565	78490614	ACATTGCTCACCTACAGTGACGTCGTGGGCGCGGATGTGCTGGACGAGGT	TBCD	ILMN_1795400	3533	I	NM_005993.4	NM_005993.3	0.0129967	0.339406
13352	840195	LOC653829	653829	PREDICTED: Homo sapiens similar to Williams Beuren syndrome chromosome region 19, transcript variant 6 (LOC653829), mRNA.							GTTTTGGAGGTCATGGTGGGAGGATCACCTGAGGCCAGGAGTTTGAGGCC	LOC653829	ILMN_1743476	3711	A	XM_935802.1	XM_935802.1	0.0130561	0.287875
6126	830259	GSPT1	2935	Homo sapiens G1 to S phase transition 1 (GSPT1), mRNA.	GO:0000082|GO:0000184|GO:0006412	GO:0005622	GO:0000166|GO:0003747|GO:0003924|GO:0005515|GO:0005515|GO:0005515|GO:0005525	chr16	11874081	11874130	AGTATTTTTCCCCCAGGCCAGATCATTCGTGAGTGTGCGAGTGTGTGTGC	GSPT1	ILMN_1750130	2491	S	NM_002094.2	NM_002094.1	0.0130764	2.81436
18616	10044	BCAP29	55973	Homo sapiens B-cell receptor-associated protein 29 (BCAP29), transcript variant 1, mRNA.	GO:0006886|GO:0006886|GO:0006886	GO:0005783|GO:0016021|GO:0005783|GO:0016021|GO:0005783|GO:0016021	GO:0004872|GO:0004872	chr7	107021675	107021724	CCATTGAGAAGAGCTCCACCAGCAGACCTGATGCCTATGAACACACACAG	BCAP29	ILMN_1697642	284	A	NM_001008405.1	NM_001008406.1	0.0130768	3.39936
6394	2510750	FBXL11	22992	Homo sapiens F-box and leucine-rich repeat protein 11 (FBXL11), mRNA.	GO:0006350|GO:0006355|GO:0006511|GO:0016568|GO:0055114	GO:0005634	GO:0003677|GO:0005506|GO:0005515|GO:0008270|GO:0016491|GO:0016702|GO:0046872|GO:0051864	chr11	66781477	66781526	TGGGGGACAGAGGAACCTGGGGAGTCCATCGCATGTCCTACAATCTGCTC	FBXL11	ILMN_3237966	5970	S	NM_012308.1	NM_012308.1	0.0130789	2.09237
8648	3140520	TMOD1	7111	Homo sapiens tropomodulin 1 (TMOD1), mRNA.	GO:0006979|GO:0030239	GO:0005856|GO:0005856|GO:0005737|GO:0005856|GO:0030016	GO:0005523|GO:0005523|GO:0003779|GO:0004601|GO:0005523|GO:0020037	chr9	99402093	99402142	AGCCCCAGGAGCCCAGTTTCAATGGCCTTGCTGTGTGGTGTTTCAAGTGC	TMOD1	ILMN_1736911	1406	S	NM_003275.2	NM_003275.1	0.0131459	2.59952
4058	3130400	WDR43	23160	PREDICTED: Homo sapiens WD repeat domain 43, transcript variant 8 (WDR43), mRNA.		GO:0005634					GAAGACCTCCAGACGAATAGCTTTCCAGTTCTTCTTACCCAGGGCTTAGA	WDR43	ILMN_1671442	1384	A	XM_944889.1	XM_944889.1	0.0131476	1.4548
12499	540615	ZNF777	27153	Homo sapiens zinc finger protein 777 (ZNF777), mRNA.	GO:0006350|GO:0006355	GO:0005622|GO:0005634	GO:0003677|GO:0008270|GO:0046872	chr7	149128609	149128658	GGAGGGCGCGGACCTGGGGAACCCTTTCGGGCTGTTAATTTCCTTGACAA	ZNF777	ILMN_3235517	2867	S	NM_015694.2	NM_015694.2	0.0132097	1.99975
2368	20154	AFAP1L1	134265	Homo sapiens actin filament associated protein 1-like 1 (AFAP1L1), mRNA.			GO:0005515	chr5	148701168	148701217	GCCTCTAATGACCAGCTGGGTGACCTTGGGAAAGTCACTTGATTGCTCTG	AFAP1L1	ILMN_1694140	3763	S	NM_152406.1	NM_152406.1	0.013237	5.25047
21290	7570546	LOC100129269	100129269	PREDICTED: Homo sapiens hypothetical protein LOC100129269 (LOC100129269), mRNA.				chr1	111943623	111943672	GGCCAGTGTTTTAATTAATCATGTGGCCAGGCGTGGTGGCTCACGCCTGT	LOC100129269	ILMN_3180420	1021	A	XM_001719843.1	XM_001719843.1	0.0132388	0.316611
6658	5690239	TRIL	9865	Homo sapiens TLR4 interactor with leucine rich repeats (TRIL), mRNA.				chr7	28993097	28993146	GGCCTCTGGTTCTCCTCACCACCCACCTTTTCAGCCATAGAACATCACTG	TRIL	ILMN_1778755	4883	S	NM_014817.3	NM_014817.2	0.0133393	0.46489
14381	6380255	RPS3A	6189	Homo sapiens ribosomal protein S3A (RPS3A), mRNA.	GO:0006413|GO:0006414|GO:0006917	GO:0005622|GO:0005634|GO:0005730|GO:0005737|GO:0005829|GO:0005829|GO:0005840|GO:0022627|GO:0022627	GO:0003723|GO:0003735|GO:0005515|GO:0005515	chr4	152024142	152024191	CCAACAGGTCCGCCAAATCCGGAAGAAGATGATGGAAATCATGACCCGAG	RPS3A	ILMN_2139943	525	S	NM_001006.3	NM_001006.3	0.0133504	1.76751
4060	2030079	RUFY1	80230	Homo sapiens RUN and FYVE domain containing 1 (RUFY1), mRNA.	GO:0015031|GO:0030100	GO:0005737|GO:0005768|GO:0016020|GO:0031901	GO:0005515|GO:0008270|GO:0008289|GO:0008565|GO:0046872|GO:0005515|GO:0008270|GO:0046872	chr5	178969230	178969279	AATTTCTTGCCCGGTCACTGGCATTCCAGAAGACAGCGTGCCGGAACCGG	RUFY1	ILMN_1659777	2215	S	NM_025158.2	NM_025158.2	0.0133691	1.76936
7386	5310735	EIF3L	51386	Homo sapiens eukaryotic translation initiation factor 3, subunit L (EIF3L), mRNA.				chr22	36614474	36614523	TTGCTACCGTGAAACCTTTACCTAGATCAGCCATCAGCCTGTCAACTCAG	EIF3L	ILMN_3240740	1839	S	NM_016091.2	NM_016091.2	0.0134003	1.95701
124	3930132	TUBA3D	113457	Homo sapiens tubulin, alpha 3d (TUBA3D), mRNA.				chr2	131956719	131956768	AGTTCGATCTCATGTATGCCAAGCGGGCCTTTGTGCACTGGTACGTGGGC	TUBA3D	ILMN_2215640	1260	S	NM_080386.1	NM_080386.1	0.0134192	6.2442
4921	6370288	C17orf68	80169	PREDICTED: Homo sapiens chromosome 17 open reading frame 68 (C17orf68), mRNA.		GO:0016020|GO:0016021					TATGTCCTCTGATTGGGACAAGGCACCTGCATTCACAGGCGGCCCTGAGC	C17ORF68	ILMN_1702676	3496	A	XM_938283.2	NM_025099.2	0.0134409	0.518832
9408	5910128	VAMP8	8673	Homo sapiens vesicle-associated membrane protein 8 (endobrevin) (VAMP8), mRNA.	GO:0016192	GO:0005624|GO:0005769|GO:0016020|GO:0016021	GO:0005515	chr2	85662555	85662604	TGGCTGCATTTCTTGGGTCCTTAGAGTGGGCTGGAGAGACCTAGAGGGCC	VAMP8	ILMN_2190084	561	S	NM_003761.2	NM_003761.2	0.0134585	0.364391
636	5490360	ATP2A1	487	Homo sapiens ATPase, Ca++ transporting, cardiac muscle, fast twitch 1 (ATP2A1), transcript variant a, mRNA.	GO:0006200|GO:0006812|GO:0006816|GO:0006816|GO:0006816|GO:0006816|GO:0006942|GO:0008152|GO:0015992|GO:0031448|GO:0045988	GO:0005789|GO:0005793|GO:0016020|GO:0016020|GO:0016021|GO:0016529|GO:0031673|GO:0031674|GO:0033017|GO:0048471	GO:0000166|GO:0000287|GO:0005388|GO:0005388|GO:0005388|GO:0005388|GO:0005509|GO:0005509|GO:0005509|GO:0005515|GO:0005515|GO:0005515|GO:0005524|GO:0005524|GO:0016787|GO:0016820	chr16	28822145	28822194	ATGATCTTCAAGCTCCGGGCCCTGGACCTCACCCAGTGGCTCATGGTCCT	ATP2A1	ILMN_1674460	3047	S	NM_173201.2	XM_942375.1	0.0134797	2.51504
3128	1710204	ADAT1	23536	Homo sapiens adenosine deaminase, tRNA-specific 1 (ADAT1), mRNA.	GO:0006396|GO:0008033		GO:0003723|GO:0008251|GO:0008270|GO:0016787|GO:0046872	chr16	75633443	75633492	GGGACTGCCGGTGGCCATCTTTTCCTACTACCTAGAGAAAGCCAGCAAAG	ADAT1	ILMN_1657139	2232	S	NM_012091.2	NM_012091.2	0.0134934	0.479444
13889	5130487	SRRD	402055	Homo sapiens SRR1 domain containing (SRRD), mRNA.	GO:0048511	GO:0005737|GO:0005783		chr22	25217672	25217721	AGAAGCTGCCACCAGAGACTAAAGGGAAGGCTGCTATGGAGGAACTACAG	SRRD	ILMN_1666306	1061	S	NM_001013694.2	NM_001013694.1	0.0134989	3.37773
16655	940424	RYK	6259	Homo sapiens RYK receptor-like tyrosine kinase (RYK), transcript variant 1, mRNA.	GO:0006468|GO:0007165|GO:0007409|GO:0048705	GO:0005624|GO:0005886|GO:0005887	GO:0000166|GO:0004714|GO:0004872|GO:0005524|GO:0016740|GO:0017147|GO:0042813	chr3	135359635	135359684	ACTCCTCTCCAATCCCACACCATCAGGAAGAAGGTGCCTGTCGGGGCTCA	RYK	ILMN_1658526	1923	A	NM_001005861.2	XM_940269.1	0.0135206	2.63332
20565	1450647	ATG4D	84971	Homo sapiens ATG4 autophagy related 4 homolog D (S. cerevisiae) (ATG4D), mRNA.	GO:0000045|GO:0006508|GO:0006511|GO:0006612|GO:0006623|GO:0006914|GO:0015031	GO:0005737|GO:0005829|GO:0005875	GO:0004197|GO:0005515|GO:0008017|GO:0008233	chr19	10523998	10524607	AGGGTCCTCAGCTCCTCCTCAGCCACAGAGCGGTACCCCATGTTCACCCT	ATG4D	ILMN_1801905	1360	S	NM_032885.4	NM_032885.4	0.0135639	1.92375
19646	7210554	ARPP-21	10777	Homo sapiens cyclic AMP-regulated phosphoprotein, 21 kD (ARPP-21), transcript variant 1, mRNA.				chr3	35698291	35698340	AAGTCTGGATGAAGAGGAGAAACTGGAACTGCAGAGGCGGCTGGAGGCTC	ARPP-21	ILMN_1671402	360	A	NM_016300.4	NM_001025068.1	0.0135662	0.103802
6027	7160025	ING2	3622	Homo sapiens inhibitor of growth family, member 2 (ING2), mRNA.	GO:0001558|GO:0006355|GO:0007165|GO:0016568|GO:0045941	GO:0005634|GO:0005694|GO:0016602	GO:0003677|GO:0003682|GO:0005515|GO:0008270|GO:0016563|GO:0046872	chr4	184431716	184431765	CCCCGCAGGCAGCGGACCAGTGAAAGCCGTGATTTATGTCACATGGCAAA	ING2	ILMN_1671265	583	S	NM_001564.2	NM_001564.2	0.0135815	2.90984
4892	2600445	LOC729438	729438	PREDICTED: Homo sapiens similar to opposite strand transcription unit to Stag3 (LOC729438), mRNA.				chr7	74652543	74662132	AGGAAGGATTCCTAGAGCTGCCCTCCTCGGAGCACCTGAGTGTGGCAGAT	LOC729438	ILMN_3228094	662	A	XM_001717397.1	XM_001717397.1	0.0136092	2.5935
15142	450561	LOC100133772	100133772	PREDICTED: Homo sapiens similar to MCT (LOC100133772), mRNA.							GCGCACATGTAATCCCAGCTACTCGGGAGGTTGAGGTGGGAGGATCACTC	LOC100133772	ILMN_3240943	1816	S	XM_001715145.1	XM_001715145.1	0.0136626	0.364036
19971	6660041	LOC123688	123688	Homo sapiens similar to RIKEN cDNA C630028N24 gene (LOC123688), mRNA.				chr15	76607888	76607937	GCATTAAGTACTGGTCAAAGGCAAGGAACTGGCTGGGTGTGGTGGCTCCC	LOC123688	ILMN_2091707	1870	S	NM_001013619.1	NM_001013619.1	0.013663	0.222728
10395	3610619	TRA2A	29896	Homo sapiens transformer 2 alpha homolog (Drosophila) (TRA2A), mRNA.	GO:0000398|GO:0008380	GO:0005634|GO:0005634	GO:0000166|GO:0003723|GO:0042802	chr7	23545878	23547080	GCGCACACACCAACACCAGGCATCTACATGGGCAGACCAACTCATAGTGG	TRA2A	ILMN_1731043	812	S	NM_013293.3	NM_013293.2	0.0136662	0.509237
8560	360064	ANKRD28	23243	Homo sapiens ankyrin repeat domain 28 (ANKRD28), mRNA.		GO:0005634	GO:0005515	chr3	15711077	15711126	GCTGTTACCAAAAACATTAAGGTAGTTCTTGCGAATGCCACCCCACTAAG	ANKRD28	ILMN_1697594	5769	S	NM_015199.2	NM_015199.2	0.0136918	2.79424
2287	1240039	TMEM30A	55754	Homo sapiens transmembrane protein 30A (TMEM30A), mRNA.		GO:0016020|GO:0016021		chr6	76019500	76019549	GGAGGGTGGAGGGAGTAGGGAAGTGGTCCTTTTACAAGAATTTTGATGCA	TMEM30A	ILMN_1735680	4212	S	NM_018247.2	NM_018247.2	0.0138272	0.40703
18319	3190291	ASB10	136371	Homo sapiens ankyrin repeat and SOCS box-containing 10 (ASB10), mRNA.	GO:0006511|GO:0007242			chr7	150503734	150503783	GCTCTCCTGAGGCCCCCTTCTAGCCTGTGCAAACCCTGTATGTGCATTAA	ASB10	ILMN_1781148	1754	S	NM_080871.2	NM_080871.2	0.0138688	2.95784
7657	3420563	LOC100131970	100131970	PREDICTED: Homo sapiens misc_RNA (LOC100131970), miscRNA.				chr8	7067129	7067178	ACCTGGCCGGGGTGGGGAGGAGGTGCAGGGCATTGCCAGAGAGGGCCTGT	LOC100131970	ILMN_3240490	220	S	XR_038401.1	XR_038401.1	0.0138977	2.35017
18501	5670482	USP14	9097	Homo sapiens ubiquitin specific peptidase 14 (tRNA-guanine transglycosylase) (USP14), transcript variant 2, mRNA.	GO:0006464|GO:0006511|GO:0006464|GO:0006511|GO:0006464|GO:0006511|GO:0007268	GO:0005737|GO:0005737|GO:0005625|GO:0005737|GO:0019717	GO:0004221|GO:0008233|GO:0008234|GO:0004221|GO:0008233|GO:0008234|GO:0004197|GO:0004221|GO:0008193|GO:0008233	chr18	202552	202601	TCCTGAATGTGCCTTATATGCTGTGCCACTCACACCGAGGCCATCATCTC	USP14	ILMN_2402947	3851	A	NM_001037334.1	NM_001037334.1	0.0139636	2.33835
8474	5090368	HSPA4	3308	Homo sapiens heat shock 70kDa protein 4 (HSPA4), transcript variant 2, mRNA.	GO:0006950|GO:0006986	GO:0005737	GO:0000166|GO:0005524|GO:0000166|GO:0005524	chr5	132467973	132468022	CACAGCTGTGCCTTCGGATTCAGACAAGAAGCTTCCTGAAATGGACATTG	HSPA4	ILMN_2395043	674	A	NM_198431.1	NM_198431.1	0.0139864	2.67677
8847	3930356	SNX8	29886	Homo sapiens sorting nexin 8 (SNX8), mRNA.	GO:0007154|GO:0015031		GO:0005515|GO:0035091	chr7	2296649	2297039	ACCTCCCACATCCTCCGCGCCTTCGTCAACTCTCAGATCCAAGGGCACAA	SNX8	ILMN_1804051	1274	S	NM_013321.1	NM_013321.1	0.0139885	2.53748
9765	6560468	INTS9	55756	Homo sapiens integrator complex subunit 9 (INTS9), mRNA.	GO:0016180	GO:0005634|GO:0032039	GO:0005515	chr8	28681197	28681246	CTCGGCCAGGGGAGCCAGCCTTTGGTTTCGTTTACTTGCCTACAGTGCTG	INTS9	ILMN_1777118	2392	S	NM_018250.1	NM_018250.1	0.013996	2.18344
17729	6560148	TCEB3	6924	Homo sapiens transcription elongation factor B (SIII), polypeptide 3 (110kDa, elongin A) (TCEB3), mRNA.	GO:0006357	GO:0005634|GO:0005654|GO:0005737|GO:0016021	GO:0003677|GO:0005515|GO:0030528	chr1	23958800	23958849	AACCTGCGTGCCACAGCCCCGCCTCCCTGCCTGGAGCACACTTTAGAATT	TCEB3	ILMN_1808110	2501	S	NM_003198.1	NM_003198.1	0.0140213	2.32578
19078	3800327	FLJ10081	55683	Homo sapiens hypothetical protein FLJ10081 (FLJ10081), mRNA.				chr2	96622967	96623016	GTTCTACAACTTGCACAGGGTAACAGAGGAAGTGGCTGAGGCCTAGAGTC	FLJ10081	ILMN_1745217	4870	S	NM_017991.3	NM_017991.3	0.0140545	2.9134
5925	4250646	SCAPER	49855	Homo sapiens S phase cyclin A-associated protein in the ER (SCAPER), mRNA.		GO:0005622|GO:0005634|GO:0005783	GO:0008270|GO:0046872	chr15	74428066	74428115	CCAAGACTATCTTGAGCTGGCTAACAGATTTCCTCAGCAGGCCTGGGAAG	SCAPER	ILMN_1811178	4150	S	NM_020843.1	NM_020843.1	0.0140936	2.57521
8508	1690180	CBLL1	79872	Homo sapiens Cas-Br-M (murine) ecotropic retroviral transforming sequence-like 1 (CBLL1), mRNA.	GO:0006511	GO:0005622	GO:0005515|GO:0008270|GO:0016874|GO:0046872	chr7	107186777	107186826	GATTGCAGGGTCCGCCTTCTCAAACCCCACTTCCTGGACCACATCATCCA	CBLL1	ILMN_1705433	1417	S	NM_024814.1	NM_024814.1	0.014119	2.25624
14288	650563	FAHD1	81889	Homo sapiens fumarylacetoacetate hydrolase domain containing 1 (FAHD1), nuclear gene encoding mitochondrial protein, transcript variant 1, mRNA.	GO:0008152|GO:0008152	GO:0005739|GO:0005743	GO:0000287|GO:0005509|GO:0005515|GO:0016787|GO:0016787	chr16	1817806	1817855	CGCCAAAGGGAGTTGGACCGGTTAAAGAAAACGATGAGATCGAGGCTGGC	FAHD1	ILMN_1701457	576	A	NM_001018104.1	NM_001018104.1	0.0141303	3.91673
2657	6420398	AKAP11	11215	Homo sapiens A kinase (PRKA) anchor protein 11 (AKAP11), mRNA.	GO:0007243	GO:0005737|GO:0005813	GO:0008157|GO:0051018	chr13	41794724	41794773	CCCTGTCCACCTGTCACCAGCACAAGAGAATTAGAGCTTCAGTGAGAATT	AKAP11	ILMN_1693220	9241	I	NM_016248.2	NM_016248.2	0.0141442	3.29345
5057	1240576	HSPC268	154791	Homo sapiens hypothetical protein HSPC268 (HSPC268), mRNA.				chr7	138681223	138681272	TAAAAGTAGTACAAGCCTTAGCCAGGCACGGTGGCTCACGCCTGTAATCC	HSPC268	ILMN_2078547	631	S	NM_197964.1	NM_197964.1	0.0141474	0.439689
8836	4040373	TSC1	7248	Homo sapiens tuberous sclerosis 1 (TSC1), transcript variant 1, mRNA.	GO:0001822|GO:0001843|GO:0001952|GO:0006407|GO:0006813|GO:0007399|GO:0008285|GO:0009790|GO:0017148|GO:0021766|GO:0021987|GO:0030030|GO:0031397|GO:0032007|GO:0032862|GO:0032868|GO:0042552|GO:0043666|GO:0045786|GO:0045792|GO:0045859|GO:0050808|GO:0051492|GO:0051894|GO:0055007|GO:0001822|GO:0001843|GO:0006813|GO:0007399|GO:0008285|GO:0009790|GO:0021766|GO:0021987|GO:0030030|GO:0042552|GO:0045792|GO:…	GO:0005624|GO:0005737|GO:0005829|GO:0005829|GO:0005829|GO:0005884|GO:0005938|GO:0016020|GO:0030027|GO:0033596|GO:0005737	GO:0047485|GO:0047485|GO:0051087	chr9	134756707	134756756	ACTTTCCCGCCTCAATCCTAAAAGCATGTCAACAATCCACATCAGATGCC	TSC1	ILMN_2246510	8415	I	NM_000368.3	NM_000368.3	0.0141559	1.82338
4893	3710609	TSPAN17	26262	Homo sapiens tetraspanin 17 (TSPAN17), transcript variant 1, mRNA.	GO:0016567	GO:0000151|GO:0016020|GO:0016021	GO:0004842|GO:0005515	chr5	176018591	176018640	TCCTGGGCCCCTGACAGGCGCTGGCTGTGAGTGGTTTGTACATGCTACAA	TSPAN17	ILMN_1777881	2514	A	NM_012171.1	NM_012171.1	0.0141822	2.58389
13389	5270768	PDPK1	5170	Homo sapiens 3-phosphoinositide dependent protein kinase-1 (PDPK1), transcript variant 2, mRNA.	GO:0006468|GO:0007242|GO:0008286|GO:0030036|GO:0006468	GO:0005737|GO:0005829|GO:0005886|GO:0005886|GO:0005886|GO:0005886|GO:0005886|GO:0005886|GO:0005886|GO:0005886|GO:0005886|GO:0005886|GO:0005886|GO:0005886|GO:0005886|GO:0005886	GO:0000166|GO:0004676|GO:0005515|GO:0005524|GO:0016740|GO:0004672|GO:0005524	chr16	2592935	2592984	CATGTTCGGGGCCACGTTGTTGTATGTATTGATGTACAGCCTTGAATGTG	PDPK1	ILMN_2387799	6600	A	NM_031268.4	NM_031268.4	0.0141861	2.03048
6761	940148	ABTB2	25841	Homo sapiens ankyrin repeat and BTB (POZ) domain containing 2 (ABTB2), mRNA.	GO:0001558	GO:0005575	GO:0003674|GO:0003677|GO:0005509|GO:0005515	chr11	34173798	34173847	AAGAGGCCTTTCTGCTGTGTCCCCTCACGGCCTTGCCCTCGAATTCTGCA	ABTB2	ILMN_1753370	3752	S	NM_145804.1	NM_145804.1	0.014192	3.85676
7481	4860500	LOC652968	652968	Homo sapiens hypothetical protein LOC652968 (LOC652968), mRNA.				chr22	29011462	29011511	CTGTTCTGCTGGGGACCCTCGTTCCGCTCTCTGTATGTAAGCTGCGTGCA	LOC652968	ILMN_2098418	1103	S	NM_001037666.1	NM_001037666.1	0.0141923	0.531065
12688	1940064	PHACTR4	65979	Homo sapiens phosphatase and actin regulator 4 (PHACTR4), transcript variant 1, mRNA.			GO:0003779|GO:0004864	chr1	28699120	28699169	CCTGAGCTACTTGTTCGCCTTCTGTGCGTCACCAAGTAATCTGGTTCATC	PHACTR4	ILMN_1736548	5863	S	NM_001048183.1	NM_023923.2	0.0141937	1.98436
111	1410398	CCNYL1	151195	Homo sapiens cyclin Y-like 1 (CCNYL1), mRNA.				chr2	208326913	208326962	GGCTCCCATCCTACACACAGATATTTGCTTACTGTGTGGGCCGATAGCTG	CCNYL1	ILMN_1810069	1431	S	NM_152523.1	NM_152523.1	0.0142199	3.11246
20508	3060615	FAF1	11124	Homo sapiens Fas (TNFRSF6) associated factor 1 (FAF1), mRNA.	GO:0007253|GO:0008219|GO:0031334|GO:0042176|GO:0043065|GO:0043161	GO:0005634|GO:0005829|GO:0031265|GO:0048471	GO:0008605|GO:0019901|GO:0030191|GO:0031072|GO:0051059	chr1	51026364	51026413	TCCTTGAAGCAAAAGAGTAAACACGGCCCAGCGGTGGAACCAGCCATTCC	FAF1	ILMN_1667016	2387	A	NM_007051.2	NM_131917.1	0.014225	2.49306
6225	5360242	SMTNL2	342527	Homo sapiens smoothelin-like 2 (SMTNL2), mRNA.				chr17	4457983	4458032	CTGGGCCACTGCCAGGAAACAGAGAGACCGCTTAATCAGCAGCTTGACAA	SMTNL2	ILMN_1740728	1539	S	NM_198501.1	NM_198501.1	0.0142573	3.71717
13103	5310711	FAM160B1	57700	Homo sapiens family with sequence similarity 160, member B1 (FAM160B1), transcript variant 2, mRNA.				chr10	116620577	116620626	CACGAGTACCTTTTGGATCCTTACGTGAACCTCGCTCCTGGCTGTAGATC	FAM160B1	ILMN_3182275	2352	A	NM_001135051.1	NM_001135051.1	0.0142587	3.95369
17818	2360630	FDFT1	2222	Homo sapiens farnesyl-diphosphate farnesyltransferase 1 (FDFT1), mRNA.	GO:0006695|GO:0008299|GO:0055114	GO:0005783|GO:0005789|GO:0005789|GO:0016020|GO:0016021	GO:0000287|GO:0004310|GO:0004310|GO:0005515|GO:0016491|GO:0016740	chr8	11696232	11696281	CGCTGTGTGGCTGGGACCTTTAGGAAAGTGAAATGCAGGTGAGAAGAACC	FDFT1	ILMN_1741096	1520	S	NM_004462.3	NM_004462.3	0.0142852	2.62515
17538	2940450	MYO3B	140469	Homo sapiens myosin IIIB (MYO3B), mRNA.	GO:0006468|GO:0007601|GO:0050896	GO:0005737|GO:0005856|GO:0016459	GO:0000166|GO:0003774|GO:0003779|GO:0004674|GO:0005524|GO:0016740	chr2	171219085	171219134	AATATGTGGTAGATAGTATGCAAGAAAAGCCGGGTGCGGTGGCTCAGGCC	MYO3B	ILMN_2096970	5408	S	NM_138995.1	NM_138995.1	0.0143116	0.292104
18850	4040360	ZNF483	158399	Homo sapiens zinc finger protein 483 (ZNF483), transcript variant 2, mRNA.	GO:0006350|GO:0006355|GO:0006355|GO:0006355	GO:0005622|GO:0005634|GO:0005634|GO:0005622|GO:0005634	GO:0003700|GO:0008270|GO:0046872|GO:0003700|GO:0003676|GO:0003700	chr9	113379637	113379686	GCCAGAAAGTATAAGCTAATACCCATCAGGCTGGGTGTGGTGGCTCACGC	ZNF483	ILMN_2279834	2125	I	NM_001007169.1	NM_001007169.1	0.0143226	0.21884
20276	5900112	CCDC16	91603	Homo sapiens coiled-coil domain containing 16 (CCDC16), mRNA.				chr17	30313628	30313677	GCAGATAGAGTGTTACCGACGGGTGGAAAAGCTACGGAATCGCCAGGATG	CCDC16	ILMN_1795922	940	S	NM_052857.2	NM_052857.2	0.0143294	0.459047
19654	2370110	MATR3	9782	Homo sapiens matrin 3 (MATR3), transcript variant 2, mRNA.		GO:0005634|GO:0005622|GO:0005634|GO:0005637|GO:0016363	GO:0000166|GO:0003676|GO:0008270|GO:0000166|GO:0003723|GO:0005198|GO:0005515|GO:0008270|GO:0046872	chr5	138629424	138629473	ATTGTGGGAGTCTCCGCGTCCCGCTCGCTGGGAGAGAGGTACCTCTCCTT	MATR3	ILMN_1660179	70	I	NM_018834.4	NM_018834.4	0.0143337	2.09555
17787	1690543	LOC145814	145814	PREDICTED: Homo sapiens hypothetical protein LOC145814, transcript variant 2 (LOC145814), mRNA.				chr15	97329208	97329257	CCATGGTCCTTCCAGCCAAAGGGAACTGACCGGGGGATTGCTCCTCTAGA	LOC145814	ILMN_1679780	769	A	XM_927974.2	XM_927974.1	0.0143358	6.84242
2922	3850594	NAIF1	203245	Homo sapiens nuclear apoptosis inducing factor 1 (NAIF1), mRNA.	GO:0006915|GO:0006917	GO:0005634	GO:0003674	chr9	130823803	130823852	CTCTGTGGAGGCATTCGTGCAGTGCCAGCTAAAAGGGAGGTGAAGGGGGA	NAIF1	ILMN_3245620	3057	S	NM_197956.3	NM_197956.3	0.014336	2.19883
12936	3830768	SOBP	55084	Homo sapiens sine oculis binding protein homolog (Drosophila) (SOBP), mRNA.			GO:0008270|GO:0046872	chr6	107980149	107980198	CAGGAAGAAGCCGCCCCTCCTCTGGGGCCATATTTTTCTGCTGGGTCACA	SOBP	ILMN_1666502	4945	S	NM_018013.3	NM_018013.2	0.0143699	2.23083
1413	5490470	MX2	4600	Homo sapiens myxovirus (influenza virus) resistance 2 (mouse) (MX2), mRNA.	GO:0006952|GO:0009615	GO:0005634|GO:0005737	GO:0003924|GO:0005525|GO:0000166|GO:0003924|GO:0005525	chr21	41702511	41702560	GGCCTTGGACATTTAGTGACTGTTAGCCGGTCCCTTTCAGATCCAGTGGC	MX2	ILMN_2231928	2733	S	NM_002463.1	NM_002463.1	0.014394	0.279005
8298	3850435	AGPAT3	56894	Homo sapiens 1-acylglycerol-3-phosphate O-acyltransferase 3 (AGPAT3), mRNA.	GO:0008152|GO:0008654	GO:0005783|GO:0005829|GO:0005886|GO:0016021	GO:0003841|GO:0008415|GO:0016740|GO:0046027|GO:0008415|GO:0016740	chr21	44227446	44227495	AGCTCCTTTGTCGCTCTCATGGCTGTCAGATCCTGGTCCCTCCACACTGG	AGPAT3	ILMN_1654010	2098	S	NM_020132.3	NM_020132.3	0.0144044	1.81286
14862	4120072	KLC4	89953	Homo sapiens kinesin light chain 4 (KLC4), transcript variant 1, mRNA.		GO:0005871|GO:0005874|GO:0005871	GO:0003777|GO:0005515|GO:0003777|GO:0005488	chr6	43033411	43034064	TGAGGAGGAAGAGGACCCCAGCAATGGCTTGTCCCGTGGTCAAGGTGCTA	KLC4	ILMN_1727199	620	A	NM_201521.1	NM_138343.2	0.0144075	2.22437
11900	6180064	NR1H2	7376	Homo sapiens nuclear receptor subfamily 1, group H, member 2 (NR1H2), mRNA.	GO:0006355|GO:0016481|GO:0044255	GO:0005634|GO:0005737	GO:0003700|GO:0003707|GO:0005515|GO:0008270|GO:0043565|GO:0046872	chr19	55577694	55577743	AGCCTTGCCTGACCACCCTCCAGCAGATAGACGCCGGCACCCCTTCCTCT	NR1H2	ILMN_1678032	1664	S	NM_007121.2	NM_007121.2	0.0145108	2.27129
18267	6520059	SNF8	11267	Homo sapiens SNF8, ESCRT-II complex subunit, homolog (S. cerevisiae) (SNF8), mRNA.	GO:0006350|GO:0006357|GO:0015031	GO:0005634|GO:0005737	GO:0003702	chr17	47007765	47007814	GCAGCAGGCAGGGAGGAGGCGGAGGTGGCAAATAAACCTGGGCAATTTTG	SNF8	ILMN_1766171	857	S	NM_007241.2	NM_007241.2	0.0145623	2.46421
15454	270022	CEP135	9662	Homo sapiens centrosomal protein 135kDa (CEP135), mRNA.		GO:0005813	GO:0005515	chr4	56593856	56593905	GCCCTTTTTAGTGTGTATTAGGATGTGGGCTGGTTTGCTTTTCTACCACC	CEP135	ILMN_1693766	5242	S	NM_025009.3	NM_025009.3	0.0145748	0.548836
7616	1070358	HEXIM2	124790	Homo sapiens hexamthylene bis-acetamide inducible 2 (HEXIM2), mRNA.	GO:0000122|GO:0006350|GO:0006355|GO:0045736	GO:0005634|GO:0005737	GO:0004861|GO:0005515|GO:0005515|GO:0016564|GO:0017069	chr17	40603019	40603068	AGCTGGGTCTCAAGGAGGCAGGTGGCAGATGAAAACCACCGTCAACACCC	HEXIM2	ILMN_1701006	1160	S	NM_144608.1	NM_144608.1	0.0146001	4.03109
17468	1660246	GNB4	59345	Homo sapiens guanine nucleotide binding protein (G protein), beta polypeptide 4 (GNB4), mRNA.	GO:0007165|GO:0009755		GO:0004871	chr3	180600368	180600417	CTCTTACTAGAAGTCCCCCACGACCAAGTTAAAGATACTTTTCCTGTTGG	GNB4	ILMN_1733249	2580	S	NM_021629.3	NM_021629.2	0.014606	0.555059
6019	1770044	SEC14L1	6397	Homo sapiens SEC14-like 1 (S. cerevisiae) (SEC14L1), transcript variant 1, mRNA.	GO:0006810	GO:0005622|GO:0005794|GO:0016020	GO:0005215|GO:0005488	chr17	72721073	72721122	TTCCCCGGGTGGACGACGTGCTTGCGTCCCTGCAGGTCTCTTCGCACAAG	SEC14L1	ILMN_2391912	2166	A	NM_003003.2	NM_003003.2	0.0146232	1.90399
8437	4260431	SNORD22	9304	Homo sapiens small nucleolar RNA, C/D box 22 (SNORD22), small nucleolar RNA.				chr11	62620413	62620462	CCAGAGCCTGTAAAGGTGAACCACTGGGACTGGCTGGGGGAGAAGAGGAA	SNORD22	ILMN_1724884	45	S	NR_000008.1	NR_000008.1	0.0146345	2.00216
9797	1990615	FAM164A	51101	Homo sapiens family with sequence similarity 164, member A (FAM164A), mRNA.				chr8	79772263	79773219	CCGCAGCCAAGTGGCGCTGGCAAAACTGTTGTAGGTGTTCCTTCAGGTAA	FAM164A	ILMN_1789558	625	S	NM_016010.1	NM_016010.1	0.0146689	0.530644
15340	4120753	ZZZ3	26009	Homo sapiens zinc finger, ZZ-type containing 3 (ZZZ3), mRNA.	GO:0006350|GO:0006355	GO:0005634	GO:0003677|GO:0008270|GO:0046872	chr1	77802908	77802957	TTAGTCTGCACAGTGAGCAAGGGTTCACATGCATTCTTTTATACTGCTGG	ZZZ3	ILMN_2137536	4143	S	NM_015534.3	NM_015534.3	0.0146729	1.92544
9766	2340072	PARP12	64761	Homo sapiens poly (ADP-ribose) polymerase family, member 12 (PARP12), mRNA.		GO:0005634	GO:0003676|GO:0003950|GO:0008270|GO:0016740|GO:0046872	chr7	139723786	139723835	GTCACATTGTCAGAACAGGTGGCTGCTGTGTGGTGCCATCGAGTCCCTGC	PARP12	ILMN_1718558	3504	S	NM_022750.2	NM_022750.2	0.0146943	0.357467
20027	4830689	MAZ	4150	Homo sapiens MYC-associated zinc finger protein (purine-binding transcription factor) (MAZ), transcript variant 2, mRNA.	GO:0006350|GO:0006355|GO:0006367|GO:0006369	GO:0005622|GO:0005634	GO:0003677|GO:0003723|GO:0008270|GO:0046872	chr16	29729124	29729173	CTTTTCCCACCAACTCCTATTTCCCTACCAACCAAGGAGCCTCCAGAAGG	MAZ	ILMN_2409793	1898	A	NM_001042539.1	NM_001042539.1	0.0148063	2.44706
16797	3400681	SMARCD3	6604	Homo sapiens SWI/SNF related, matrix associated, actin dependent regulator of chromatin, subfamily d, member 3 (SMARCD3), transcript variant 3, mRNA.	GO:0003007|GO:0006357|GO:0016568|GO:0042692|GO:0043393|GO:0045893	GO:0005634|GO:0005654|GO:0016514	GO:0003713|GO:0005102|GO:0008134|GO:0030528|GO:0035257	chr7	150945590	150945639	GGACGAAGTTGCCGGAGGGGCGCGCAAAGCCACGAAAAGCAAACTTTTTG	SMARCD3	ILMN_1693244	110	I	NM_001003801.1	NM_001003801.1	0.014843	3.138
8962	7210433	ZNF763	284390	Homo sapiens zinc finger protein 763 (ZNF763), mRNA.				chr19	11952053	11952102	AGGCGTGGTGGCCTGCTTCTGTAATCCTAGCTAGTTGGGAGGCTGGCACA	ZNF763	ILMN_1727183	2478	S	NM_001012753.1	NM_001012753.1	0.014875	0.505423
16901	990072	SRGAP2	23380	Homo sapiens SLIT-ROBO Rho GTPase activating protein 2 (SRGAP2), transcript variant 1, mRNA.	GO:0007165|GO:0007165	GO:0005622|GO:0005743|GO:0005622|GO:0005743	GO:0005096|GO:0005515|GO:0005515	chr1	204704367	206516205	AGCAGCCTGTAAACTGGAAACACTGGTCTCAGCCAACCTCCTCAGGGCGC	SRGAP2	ILMN_1759549	5935	A	NM_015326.2	XM_936300.1	0.0148845	1.97973
9048	620725	UCK2	7371	Homo sapiens uridine-cytidine kinase 2 (UCK2), mRNA.	GO:0008152	GO:0005575|GO:0005829	GO:0000166|GO:0003674|GO:0004849|GO:0005524|GO:0016301|GO:0016740|GO:0016773	chr1	164143621	164143670	TCTCAACGGCTACACCCCTTCACGCAAGAGGCAGGCATCGGAGTCCAGCA	UCK2	ILMN_1768662	904	S	NM_012474.3	NM_012474.3	0.014888	0.523684
19920	1570520	DHX16	8449	Homo sapiens DEAH (Asp-Glu-Ala-His) box polypeptide 16 (DHX16), mRNA.	GO:0006397|GO:0008380	GO:0005634	GO:0000166|GO:0003676|GO:0003724|GO:0005524|GO:0008026|GO:0016787|GO:0003676|GO:0005524|GO:0008026|GO:0003676|GO:0005524|GO:0008026|GO:0000166|GO:0003676|GO:0005524|GO:0008026|GO:0016787|GO:0003676|GO:0005524|GO:0008026	chr6	30729083	30730467	GAGACAGGTACTGGAGATTGAGAGCAGTTGGCTTCTGGAGGTGGCTCCCC	DHX16	ILMN_1716922	3130	S	NM_003587.3	NM_003587.3	0.0148952	1.9509
3063	4640066	VAMP3	9341	Homo sapiens vesicle-associated membrane protein 3 (cellubrevin) (VAMP3), mRNA.	GO:0016192|GO:0017156|GO:0006461|GO:0006904|GO:0006944	GO:0016021|GO:0016020|GO:0016021|GO:0019717|GO:0030054|GO:0045202		chr1	7763820	7763869	ACTGTTGAAGAGATGCCTTGCGGTGTGGCCAGCTGTGAGGAGAAAGCAGC	VAMP3	ILMN_1714527	1946	S	NM_004781.3	NM_004781.3	0.0148955	1.88705
10014	1230307	RRBP1	6238	Homo sapiens ribosome binding protein 1 homolog 180kDa (dog) (RRBP1), transcript variant 1, mRNA.	GO:0006412|GO:0007165|GO:0015031|GO:0065002|GO:0015031	GO:0005783|GO:0005789|GO:0005840|GO:0016020|GO:0016021|GO:0030176|GO:0030176	GO:0004872|GO:0004872	chr20	17599298	17600300	TTGGAGAAGCTCCGCACAGCCGGCCCCCTAGAGTCTTCAGAAACAGAGGA	RRBP1	ILMN_1803810	3040	S	NM_001042576.1	NM_004587.1	0.0149446	0.498925
11094	2650746	TMEM184C	55751	Homo sapiens transmembrane protein 184C (TMEM184C), mRNA.		GO:0016020|GO:0016021		chr4	148556204	148556253	ACTTCCTACCACTGCTGCATGAGTATAATGCTCCGGAATTATCAGAAAGC	TMEM184C	ILMN_3237779	2505	S	NM_018241.2	NM_018241.2	0.0149506	2.38503
14655	3940593	MFSD11	79157	Homo sapiens major facilitator superfamily domain containing 11 (MFSD11), mRNA.	GO:0008150	GO:0005575|GO:0016020|GO:0016021	GO:0003674	chr17	72286774	72286823	GCAGAGATGTGTTGGGTTTGGTGGTGCATGCCTGTGATCCTAGCTGCTGG	MFSD11	ILMN_1756152	2349	S	NM_024311.2	NM_024311.2	0.0149554	0.392421
10690	4590397	LOC100133836	100133836	PREDICTED: Homo sapiens hypothetical protein LOC100133836, transcript variant 1 (LOC100133836), mRNA.				chr5	69458379	69458428	CGGCAGTGGTGGCGGCGTCCCGGAGCAGGAGGATTCCGTGCTGTTCCGGC	LOC100133836	ILMN_3215206	181	A	XM_001713608.1	XM_001713608.1	0.0149792	3.07582
2804	7160148	ZNF329	79673	Homo sapiens zinc finger protein 329 (ZNF329), mRNA.	GO:0006350|GO:0006355	GO:0005622|GO:0005634	GO:0003677|GO:0008270|GO:0046872	chr19	63329684	63329733	CCCCACCACTACCTCCATGGTTGTTCATTTAGGATGCTTCTAATTCAGCC	ZNF329	ILMN_1689059	3186	S	NM_024620.3	NM_024620.3	0.014991	0.373371
4330	450161	FAHD1	81889	Homo sapiens fumarylacetoacetate hydrolase domain containing 1 (FAHD1), transcript variant 2, mRNA.	GO:0008152|GO:0008152	GO:0005739|GO:0005743	GO:0000287|GO:0005509|GO:0005515|GO:0016787|GO:0016787	chr16	1818816	1818865	CACCTGTTTACTTAGGGTATCTACCCAGACCCATCGATTCTGAGTTCGGG	FAHD1	ILMN_2246661	1591	I	NM_031208.1	NM_031208.1	0.0150153	3.52525
14063	1660181	LOC440145	440145	Homo sapiens similar to RIKEN cDNA 2410129H14 (LOC440145), mRNA.				chr13	72180882	72180931	GCCTGGCATCTTTACCAACCAAGTAAACTGGAAGATCTGTTACTGGTAGA	LOC440145	ILMN_2226415	1863	S	NM_001071775.1	NM_001071775.1	0.0150243	3.74105
10935	3450195	MYO1G	64005	Homo sapiens myosin IG (MYO1G), mRNA.		GO:0016459	GO:0000166|GO:0003774|GO:0003779|GO:0005516|GO:0005524	chr7	44968959	44969008	ACCCTGGAGGTTCGCGTCTCCGACTGCATCCCACTAAGCCATCGCGGGGT	MYO1G	ILMN_1692295	3019	S	NM_033054.1	NM_033054.1	0.0150246	0.298812
2205	5560010	CPSF4	10898	Homo sapiens cleavage and polyadenylation specific factor 4, 30kDa (CPSF4), transcript variant 2, mRNA.	GO:0006397|GO:0044419	GO:0005634	GO:0003723|GO:0008270|GO:0046872	chr7	98892836	98892885	TGTGAAACTGTCTCCTGCAACCTGCTGGGCATGTGGGCCTGGCTGTGTTC	CPSF4	ILMN_1660426	1655	S	NM_001081559.1	NM_006693.1	0.0150601	1.88511
3089	5490730	BTF3L4	91408	Homo sapiens basic transcription factor 3-like 4 (BTF3L4), mRNA.				chr1	52326118	52326167	TCCTCAACCACTCTCCTACTCTTGGCCTTGAACCTACCTCTGGGTTGGAT	BTF3L4	ILMN_1759359	1669	S	NM_152265.2	NM_152265.1	0.0151386	2.58226
15862	4290072	SERTAD1	29950	Homo sapiens SERTA domain containing 1 (SERTAD1), mRNA.	GO:0000079|GO:0006355|GO:0008284|GO:0045941		GO:0005515|GO:0016563	chr19	45620407	45620456	GAATCTAGTCCTGGGCAACTTCACATCCGTCCTCCTGTCTCAGGGCTGGC	SERTAD1	ILMN_1794017	996	S	NM_013376.3	NM_013376.1	0.0151761	0.264578
7694	60022	C3orf39	84892	Homo sapiens chromosome 3 open reading frame 39 (C3orf39), mRNA.				chr3	43121194	43121243	AAGGGACCTGACTTCCCCTTCTCCCATCCTGAACATTTGTACCCCTGGAG	C3ORF39	ILMN_1792415	2261	S	NM_032806.4	NM_032806.4	0.015224	2.33135
9709	5080121	ZXDC	79364	Homo sapiens ZXD family zinc finger C (ZXDC), transcript variant 2, mRNA.	GO:0006350|GO:0006355	GO:0005622|GO:0005634	GO:0003676|GO:0008270|GO:0042802|GO:0046872	chr3	127661216	127661265	GTGGGGGCTCAGCAAGAACTGATTACCGAGCCATTCAACTAGCCAAGGAA	ZXDC	ILMN_2348512	3983	A	NM_001040653.1	NM_001040653.1	0.0152501	2.00025
10534	1090427	CLTCL1	8218	Homo sapiens clathrin, heavy chain-like 1 (CLTCL1), mRNA.	GO:0006886|GO:0006898|GO:0009653|GO:0016192	GO:0016020|GO:0030130|GO:0030132|GO:0030659|GO:0031410	GO:0004871|GO:0005198|GO:0005515	chr22	17555106	17555155	GTTCAGGTGCATTGCGGCCTATCTGTACAAGGGCAATAACTGGTGGGCCC	CLTCL1	ILMN_1694584	4593	I	NM_007098.2	NM_007098.1	0.0152636	3.15511
99	6650592	UEVLD	55293	Homo sapiens UEV and lactate/malate dehyrogenase domains (UEVLD), transcript variant 1, mRNA.	GO:0006096|GO:0006511|GO:0008152|GO:0015031|GO:0043687|GO:0044262|GO:0051246|GO:0006096|GO:0006464|GO:0015031|GO:0044262|GO:0055114		GO:0005488|GO:0016491|GO:0016616|GO:0019787|GO:0005488|GO:0016491|GO:0016616	chr11	18553471	18553520	CTGTTCTTTAAATCTACAGCAGGGGTAAACATTCATCTGCAGTGTGCATC	UEVLD	ILMN_2408968	1718	A	NM_001040697.1	NM_001040697.1	0.0153369	1.85608
11491	4480164	LOC643534	643534	PREDICTED: Homo sapiens similar to hCG37526 (LOC643534), mRNA.							GTCTGTTGGTGGTCATTTGTTTGCTGGCTACACAGACAACCTGGTGTGAG	LOC643534	ILMN_3200070	549	A	XM_936822.2	XM_936822.2	0.0153715	1.34356
8348	610367	HECA	51696	Homo sapiens headcase homolog (Drosophila) (HECA), mRNA.	GO:0007275|GO:0030323	GO:0005575	GO:0003674	chr6	139501029	139501078	TCATTGGAGGTTGGGAAGGAAGTGAGGAGAAAGTGTTCTTGTTTAGTGTT	HECA	ILMN_1770667	5260	S	NM_016217.2	NM_016217.2	0.0153901	2.41144
18107	1050612	SULT1A1	6817	Homo sapiens sulfotransferase family, cytosolic, 1A, phenol-preferring, member 1 (SULT1A1), transcript variant 3, mRNA.	GO:0006584|GO:0006629|GO:0008202|GO:0009308	GO:0005737	GO:0004062|GO:0016740	chr16	28616984	28617033	ATCCCAGCAATTTGGAGGCTGAGGTGGGAGGATCATTTGAGCCCAGGAGT	SULT1A1	ILMN_2404795	1270	A	NM_177530.1	NM_177530.1	0.0154421	0.362168
2092	4250193	FCAR	2204	Homo sapiens Fc fragment of IgA, receptor for (FCAR), transcript variant 9, mRNA.	GO:0006955	GO:0005576|GO:0005886|GO:0005887	GO:0004872|GO:0019862	chr19	60092082	60092131	AGAAAACACAACCTGCCTGGCCGGGCGTGGTGGCGTGAGCCTGTCGTCCC	FCAR	ILMN_2279367	1455	I	NM_133279.1	NM_133279.1	0.0154514	0.28793
12486	6840598	DTNBP1	84062	Homo sapiens dystrobrevin binding protein 1 (DTNBP1), transcript variant 3, mRNA.	GO:0006996|GO:0007601|GO:0050896	GO:0005634|GO:0005737|GO:0030424|GO:0042383|GO:0005737|GO:0005737	GO:0042802|GO:0005515|GO:0005515	chr6	15735558	15735607	GCTCCAGCAGCTCCCAGCTTTAATCGCAGACTTAGAATCCATGACAGCAA	DTNBP1	ILMN_2408240	516	A	NM_183041.1	NM_183041.1	0.0154921	2.21811
19933	510747	ATXN3	4287	Homo sapiens ataxin 3 (ATXN3), transcript variant 2, mRNA.	GO:0006289|GO:0006350|GO:0006355|GO:0007268|GO:0007399|GO:0008219	GO:0005634|GO:0005654|GO:0005737|GO:0016363	GO:0005515|GO:0016787	chr14	91600504	91607073	GAAAGGCCAGCCACCAGTTCAGGAGCACTTGGGAGTGATCTAGGTGATGC	ATXN3	ILMN_2393497	842	A	NM_030660.2	NM_030660.2	0.015497	0.384393
19418	6580364	NEK7	140609	Homo sapiens NIMA (never in mitosis gene a)-related kinase 7 (NEK7), mRNA.	GO:0006468|GO:0006468	GO:0005737	GO:0000166|GO:0000287|GO:0004674|GO:0004713|GO:0005515|GO:0005524|GO:0016740|GO:0000166|GO:0004672|GO:0005524	chr1	196555203	196555252	GTGCATCAACCCAGATCCAGAGAAGCGACCAGACGTCACCTATGTTTATG	NEK7	ILMN_1758548	865	S	NM_133494.1	NM_133494.1	0.015502	2.66666
17455	5910563	ZNF174	7727	Homo sapiens zinc finger protein 174 (ZNF174), transcript variant 2, mRNA.	GO:0000122|GO:0006350|GO:0006355	GO:0005622|GO:0005634|GO:0005730|GO:0005737|GO:0005856	GO:0003700|GO:0005515|GO:0008270|GO:0046872	chr16	3394970	3395019	GGCTGAGTTTCATTGCTTAAAATGCTCCTCTGTTTAGAGGGGCCTGGTAG	ZNF174	ILMN_1719202	1447	I	NM_001032292.1	NM_001032292.1	0.0155033	1.80115
21048	6110187	CSNK2A2	1459	Homo sapiens casein kinase 2, alpha prime polypeptide (CSNK2A2), mRNA.	GO:0006468|GO:0016055|GO:0051726		GO:0000166|GO:0004674|GO:0005524|GO:0016740|GO:0047485	chr16	58192025	58192074	AGGCTCACTTGCCTTTGGCTTCCTGTTGACTTCTTCCCGACCCAGAAAGC	CSNK2A2	ILMN_1723843	1395	S	NM_001896.2	NM_001896.2	0.0155463	2.22379
16729	7330730	C10orf75	90271	PREDICTED: Homo sapiens misc_RNA (C10orf75), miscRNA.				chr10	102131108	102131157	GTCGCCCTCACTCCGTGAGGAGATCCACCTATGATCTCAGGTCCTCAGAC	C10ORF75	ILMN_3268880	593	M	XR_041972.1	XR_041972.1	0.0155975	0.451777
4952	1440753	LOC550643	550643	Homo sapiens hypothetical LOC550643 (LOC550643), non-coding RNA.				chrX	56843886	56843935	TGCCTGTGAGATGGTCCTGCAGCAGCCAACCAGTGAACTCTTTTGGTGAC	LOC550643	ILMN_3247645	576	S	NR_015367.2	NR_015367.2	0.0156076	0.308166
2564	6900048	LOC648210	648210	PREDICTED: Homo sapiens similar to Heterogeneous nuclear ribonucleoprotein A1 (Helix-destabilizing protein) (Single-strand RNA-binding protein) (hnRNP core protein A1) (HDP) (LOC648210), mRNA.							AGAAGCATTGTTAAAGTCTCTCTTCACCCTGCCGTCATGTCTAAGTCAGA	LOC648210	ILMN_1732074	32	A	XR_018923.1	XM_933604.1	0.0156337	3.04644
5972	2190563	BRD9	65980	Homo sapiens bromodomain containing 9 (BRD9), transcript variant 1, mRNA.				chr5	916886	916935	TGATGAGCCTGGGAAAGGAGTGTGTTCTGCCTGCCCGTTACAGTGGAGCG	BRD9	ILMN_1651405	2763	A	NM_023924.3	NM_023924.2	0.0156748	1.96177
15111	1690220	LOC389676	389676	PREDICTED: Homo sapiens hypothetical LOC389676 (LOC389676), mRNA.				chr8	94215550	94215599	GGAACCCCAGTTACATTTGGTCAGAGTGTGGCGAGGGGAACCTTCTCAGG	LOC389676	ILMN_1745851	488	A	XM_374276.3	XM_374276.2	0.0157095	2.47841
7907	4900086	HAPLN3	145864	Homo sapiens hyaluronan and proteoglycan link protein 3 (HAPLN3), mRNA.	GO:0007155	GO:0005576|GO:0005578	GO:0005488|GO:0005540	chr15	89420751	89420800	TCCGGAGCTGGGCTTTGGGCCTCTCCTGCCCACCTCTACTTCTCTGTGAA	HAPLN3	ILMN_1654319	1611	S	NM_178232.2	NM_178232.2	0.0157845	0.49122
8842	870349	ACBD6	84320	Homo sapiens acyl-Coenzyme A binding domain containing 6 (ACBD6), mRNA.			GO:0000062|GO:0005488	chr1	178524159	178524208	GAGACCAGGATGGCTGCCTGCCAGAGGAGGTGACAGGCTGCAAAACAGTT	ACBD6	ILMN_1684271	839	S	NM_032360.2	NM_032360.2	0.0158166	1.97346
19438	3520711	MPV17	4358	Homo sapiens MpV17 mitochondrial inner membrane protein (MPV17), nuclear gene encoding mitochondrial protein, mRNA.	GO:0000002|GO:0006800|GO:0042592	GO:0005739|GO:0005743|GO:0005779|GO:0016020|GO:0016021	GO:0003674	chr2	27532630	27532679	TGGGTTGCCGGTCAGAGCTTAAGAGGACTAGCACCCTGCAATGCCCCTCT	MPV17	ILMN_1691090	687	S	NM_002437.4	NM_002437.3	0.0158565	0.449241
4825	1340047	PHRF1	57661	Homo sapiens PHD and ring finger domains 1 (PHRF1), mRNA.				chr11	601931	601980	TCGGGTTCCTGCGCTGACACCTGGTCTGTGCACCTGTGTTGCTCACAGTT	PHRF1	ILMN_3245476	5232	S	NM_020901.1	NM_020901.1	0.0158843	2.23807
4946	5560338	IVNS1ABP	10625	Homo sapiens influenza virus NS1A binding protein (IVNS1ABP), mRNA.	GO:0006383|GO:0008380|GO:0009615|GO:0044419	GO:0005634|GO:0005667|GO:0005681|GO:0005737|GO:0005856	GO:0005515|GO:0005515	chr1	185265823	185265872	CAGAAGATGAAGCACACAGGAACCTAATGGGCCAACTGGGATGAGGTGAC	IVNS1ABP	ILMN_1717877	3846	A	NM_006469.4	NM_006469.4	0.015892	2.18719
9120	3610053	LOC100128936	100128936	PREDICTED: Homo sapiens similar to ribosomal protein L10a (LOC100128936), mRNA.							CAGATTCCACGAATCCTCGGCCCAGGTCTAAATAAGGCAGGAAAGTTCCC	LOC100128936	ILMN_3267760	130	M	XM_001721819.1	XM_001721819.1	0.0159077	2.1091
2027	6180671	ANXA7	310	Homo sapiens annexin A7 (ANXA7), transcript variant 2, mRNA.	GO:0006874|GO:0007599|GO:0008283|GO:0008360|GO:0009651|GO:0009992|GO:0006874|GO:0007599|GO:0008283|GO:0008360|GO:0009651|GO:0009992	GO:0005625|GO:0005626|GO:0005634|GO:0005635|GO:0005829|GO:0005886|GO:0031982|GO:0005625|GO:0005626|GO:0005634|GO:0005635|GO:0005829|GO:0005886|GO:0031982	GO:0005509|GO:0005515|GO:0005544|GO:0005509|GO:0005515|GO:0005544|GO:0005509|GO:0005544	chr10	74818176	74825854	TTTTCTTCCTATCCTGTTTTCTCTCCTGTTTCTTTGGATTATAGCAGTGA	ANXA7	ILMN_1662322	511	I	NM_004034.1	NM_004034.1	0.0159281	4.56337
14808	4670121	ZFPL1	7542	Homo sapiens zinc finger protein-like 1 (ZFPL1), mRNA.	GO:0045449	GO:0005634|GO:0016020|GO:0016021	GO:0003677|GO:0005515|GO:0008270|GO:0046872	chr11	64612248	64612297	CACTGCCCCTCTCCCTCAAGCCTAAGACACTAAGACCCCAGACCCAAAGC	ZFPL1	ILMN_1693039	1184	S	NM_006782.3	NM_006782.3	0.0159403	2.02512
15024	4220180	WDR68	10238	Homo sapiens WD repeat domain 68 (WDR68), transcript variant 2, mRNA.		GO:0005737	GO:0005515	chr17	59020208	59020257	CTCAGCCCGACTGGATCGCCATCTGCTACAACAACTGCCTGGAGATACTC	WDR68	ILMN_1706706	1188	A	NM_001003725.1	NM_001003725.1	0.0159923	2.27839
13558	5810367	N4BP2	55728	Homo sapiens Nedd4 binding protein 2 (N4BP2), mRNA.		GO:0005737	GO:0000166|GO:0004519|GO:0005515|GO:0005524|GO:0016787|GO:0046404	chr4	39833337	39833386	ACCGCTTAAACCTGGGAGGTGGAGGTTGCAGTGACCCGAGATCGAGATCA	N4BP2	ILMN_2222101	6512	S	NM_018177.2	NM_018177.2	0.0160427	0.270032
11236	5050341	ZNF583	147949	Homo sapiens zinc finger protein 583 (ZNF583), mRNA.	GO:0006350|GO:0006355	GO:0005622|GO:0005634	GO:0003677|GO:0008270|GO:0046872	chr19	61627651	61627700	GGTCTCCTTGTACTCACCATTGTCTCTGTCAGATGTCCACATTGCAACCA	ZNF583	ILMN_3248301	2005	S	NM_152478.1	NM_152478.1	0.0160431	1.8762
8107	60243	C16orf52	146174	Homo sapiens chromosome 16 open reading frame 52 (C16orf52), mRNA.				chr16	22005881	22005930	GAATTTCCCCATGGACTCCAGATCCTTTACTACTGAACTCACAGGGCTGT	C16ORF52	ILMN_1717324	884	S	NM_173501.1	NM_173501.1	0.0161133	2.13325
18932	4670563	LOC255167	255167	Homo sapiens hypothetical LOC255167 (LOC255167), non-coding RNA.				chr5	6588267	6588316	TTGAAGCCAGGAGTTCAAGACCAGCCTGGCCAACATGGAGAAACCCTCTC	LOC255167	ILMN_3206804	2686	A	NR_024424.1	NR_024424.1	0.0161196	0.405351
11727	6550288	KTELC1	56983	Homo sapiens KTEL (Lys-Tyr-Glu-Leu) containing 1 (KTELC1), mRNA.		GO:0005783|GO:0005788		chr3	120694625	120694674	GGATTTCAGGTTCCCTTTTTGTGCCTTCATGCCCTACTTCTTAATGCCTC	KTELC1	ILMN_1811104	1899	A	NM_020231.3	NM_020231.3	0.0161281	0.363071
7387	2190221	EIF3L	51386	Homo sapiens eukaryotic translation initiation factor 3, subunit L (EIF3L), mRNA.				chr22	36604034	36604083	CAAGATGAAGAACCTCGTGTGGACCAGCGGTATCTCAGCCCTGGATGGTG	EIF3L	ILMN_1762725	1572	S	NM_016091.2	NM_016091.2	0.0161627	2.25481
15251	3830605	DNLZ	728489	Homo sapiens DNL-type zinc finger (DNLZ), mRNA.			GO:0008270|GO:0046872	chr9	139256412	139256461	TCCTGCGCTCCCCGGCACTGTGGGACTTCGGCCTTCCAGAAGGAGGTTTT	DNLZ	ILMN_2112049	614	S	NM_001080849.1	NM_001080849.1	0.016233	4.86705
2163	240524	PHC3	80012	Homo sapiens polyhomeotic homolog 3 (Drosophila) (PHC3), mRNA.	GO:0007275	GO:0005634	GO:0003677|GO:0008270|GO:0046872	chr3	171297715	171297764	CTAGGCCCAGCCCTGAAGATCTGTGCACGCATCAACTCTCTGAAGGAATC	PHC3	ILMN_2179873	2906	S	NM_024947.2	NM_024947.2	0.0162488	2.14765
8813	3830138	THRA	7067	Homo sapiens thyroid hormone receptor, alpha (erythroblastic leukemia viral (v-erb-a) oncogene homolog, avian) (THRA), transcript variant 2, mRNA.	GO:0001502|GO:0001503|GO:0006355|GO:0006366|GO:0008016|GO:0009887|GO:0016481	GO:0005634	GO:0003700|GO:0003707|GO:0004887|GO:0005515|GO:0005515|GO:0008270|GO:0016564|GO:0043565|GO:0046872	chr17	35499036	35499085	ACCTGCTGGCGTTCGAGCACTACGTCAACCACCGCAAACACAACATTCCG	THRA	ILMN_1661683	1517	A	NM_003250.4	NM_199334.2	0.0162876	2.6323
20092	1820253	PRKRIR	5612	Homo sapiens protein-kinase, interferon-inducible double stranded RNA dependent inhibitor, repressor of (P58 repressor) (PRKRIR), mRNA.	GO:0006950|GO:0007165|GO:0008285		GO:0003677|GO:0008270|GO:0046872|GO:0046983	chr11	76061293	76061342	GCCTGCTGTTGTTCCACATCTCGTTGCTGTTTACATTCCTTTGTGGAGCC	PRKRIR	ILMN_1655622	2851	S	NM_004705.2	NM_004705.2	0.0163123	1.88929
13811	2940541	BLZF1	8548	Homo sapiens basic leucine zipper nuclear factor 1 (BLZF1), mRNA.	GO:0001558|GO:0006357|GO:0008283|GO:0015031|GO:0016192	GO:0005634|GO:0005737|GO:0005794|GO:0005796|GO:0005794	GO:0003700|GO:0005515|GO:0005515	chr1	167632109	167632158	GGGTATGTTAGAAAAACAAAAAGGAGGCTGGGCATGGTGGCTCATGCCTC	BLZF1	ILMN_2106656	2021	S	NM_003666.2	NM_003666.2	0.0163162	0.409054
5588	730626	LOC285074	285074	Homo sapiens hypothetical protein LOC285074 (LOC285074), mRNA.				chr2	87130227	87130276	GAGTGCGCATCCTGTCCGTGTCAATGTAGTGCAGTACCCAGAGCTCAGTG	LOC285074	ILMN_1729269	734	S	NM_001012626.1	XM_942146.1	0.0163167	2.35641
14035	7100546	LRWD1	222229	Homo sapiens leucine-rich repeats and WD repeat domain containing 1 (LRWD1), mRNA.			GO:0005515	chr7	101900431	101900480	CCAATGCCTCCTTCACCTACCTCACCGCCCTGACGGACTCCAACATCGTA	LRWD1	ILMN_1682368	2012	S	NM_152892.1	NM_152892.1	0.0163194	2.4466
8013	3890681	SLC41A3	54946	Homo sapiens solute carrier family 41, member 3 (SLC41A3), transcript variant 2, mRNA.	GO:0006812|GO:0006812|GO:0006812|GO:0006979|GO:0008152	GO:0005886|GO:0016021	GO:0008324|GO:0008324|GO:0004601|GO:0008324|GO:0020037	chr3	127207987	127208036	GGGGCCTCATACAACCCTTCATCTGCACTCAACATTTAATCGTGTCCTTG	SLC41A3	ILMN_2356111	2202	A	NM_017836.3	NM_017836.3	0.0163512	2.93962
2533	7550243	TMEM38B	55151	Homo sapiens transmembrane protein 38B (TMEM38B), mRNA.	GO:0006811|GO:0006813|GO:0015672	GO:0005783|GO:0005789|GO:0016020|GO:0016021|GO:0016020	GO:0005267|GO:0030955|GO:0005261	chr9	107576093	107576142	CCTTCCAATGGCGTTGGGTCATTGGCCTCAAAGCCGGTAGATGTTGCCTC	TMEM38B	ILMN_1669940	904	S	NM_018112.1	NM_018112.1	0.0163544	5.02172
8617	1820470	NOL7	51406	Homo sapiens nucleolar protein 7, 27kDa (NOL7), mRNA.		GO:0005634		chr6	13620647	13620696	GTTCCTGTCTCTTGCCAACAAGAGGTTACCAGTGAAAAGAGCTGCTGTCC	NOL7	ILMN_1803853	662	S	NM_016167.3	NM_016167.3	0.0163789	2.94226
14866	4150215	TXNDC15	79770	Homo sapiens thioredoxin domain containing 15 (TXNDC15), mRNA.	GO:0045454	GO:0016020|GO:0016021		chr5	134235824	134235873	GTATGTAACCAGAATTGGTTAGTGTGACCCCCTCAAGTAGCAAGTGATGG	TXNDC15	ILMN_1662848	2190	S	NM_024715.3	NM_024715.2	0.0163893	2.14314
3473	2570288	SH3YL1	26751	Homo sapiens SH3 domain containing, Ysc84-like 1 (S. cerevisiae) (SH3YL1), mRNA.				chr2	208188	208237	GGGGCTACATTTGTTCATTTCCAGCAGTAGCATAAACTTACGGTGACATG	SH3YL1	ILMN_1712231	1882	S	NM_015677.1	NM_015677.1	0.016408	1.99319
19559	6330176	KBTBD4	55709	Homo sapiens kelch repeat and BTB (POZ) domain containing 4 (KBTBD4), transcript variant 1, mRNA.			GO:0005515|GO:0005515|GO:0005515	chr11	47550799	47550848	GCCTGTTCTCTGCCATTCCCTAGTCATCCTGTGCCTCACCACAGCTTGCT	KBTBD4	ILMN_1687092	1832	A	NM_018095.3	NM_018095.3	0.0164175	2.11495
19543	4390113	UNC84A	23353	Homo sapiens unc-84 homolog A (C. elegans) (UNC84A), mRNA.		GO:0005634|GO:0005737|GO:0012505|GO:0016020|GO:0016021|GO:0031965		chr7	880345	880394	GGTGGTGATAAGAGGAGCCGTCTGGTGTGTCAGGGTCACGAACCCGTTAC	UNC84A	ILMN_1772316	3092	S	NM_025154.3	NM_025154.2	0.0164225	3.03924
12624	1500280	IFIT3	3437	Homo sapiens interferon-induced protein with tetratricopeptide repeats 3 (IFIT3), mRNA.	GO:0008150	GO:0005575	GO:0005488	chr10	91089940	91089989	GCCCCAACCTGGGATTGCTGAGCAGGGAAGCTTTGCATGTTGCTCTAAGG	IFIT3	ILMN_1701789	1625	A	NM_001031683.1	NM_001549.2	0.0164493	0.231792
1177	4610731	CHAF1B	8208	Homo sapiens chromatin assembly factor 1, subunit B (p60) (CHAF1B), mRNA.	GO:0006260|GO:0006281|GO:0006335|GO:0006350|GO:0006355|GO:0006461|GO:0007049	GO:0005634|GO:0005654|GO:0005678|GO:0005737|GO:0005737	GO:0003682|GO:0042393|GO:0051082	chr21	36710816	36710865	CAGTGAGTCCTCCCTGGCATCCTCGTGAAAGTGCACACACTTCATGGAGG	CHAF1B	ILMN_1674231	2100	S	NM_005441.2	NM_005441.2	0.0164622	10.9624
19129	2690390	HCG4	54435	Homo sapiens HLA complex group 4 (HCG4), non-coding RNA.				chr6	29868678	29868727	GTCTGCGACGTGGGGTCGGACGGGCGCCTACTCCGCGGGTATCACCAGCT	HCG4	ILMN_1660923	102	I	NR_002139.1	XR_001115.1	0.0164835	0.369601
1236	1010739	C3orf15	89876	Homo sapiens chromosome 3 open reading frame 15 (C3orf15), mRNA.				chr3	119485466	119485515	CTGAAGGGCCAGATGGTAACTACATTAGGGTTTGCGGGTCTGATGGTCGC	C3ORF15	ILMN_1676749	3950	S	NM_033364.3	NM_033364.2	0.0165016	0.586259
10768	1030441	REL	5966	Homo sapiens v-rel reticuloendotheliosis viral oncogene homolog (avian) (REL), mRNA.	GO:0006355|GO:0001816|GO:0043123|GO:0045084|GO:0045893	GO:0005634|GO:0005634	GO:0003700|GO:0003700|GO:0005515|GO:0005515	chr2	61002816	61002865	CCAGCAGTGACAGCATGGGAGAGACTGATAATCCAAGACTTCTGAGCATG	REL	ILMN_2124064	1726	S	NM_002908.2	NM_002908.2	0.0165042	1.57803
735	1500139	HS3ST3A1	9955	Homo sapiens heparan sulfate (glucosamine) 3-O-sulfotransferase 3A1 (HS3ST3A1), mRNA.		GO:0000139|GO:0005794|GO:0016020|GO:0016021	GO:0008146|GO:0016740|GO:0033872	chr17	13445168	13445217	TGTTCTCACTCCCGCCCCATCTTAATGTATAACCAACACCAAACACGTGG	HS3ST3A1	ILMN_1692056	2149	S	NM_006042.1	NM_006042.1	0.0165046	1.44871
16661	3520056	ETNK1	55500	Homo sapiens ethanolamine kinase 1 (ETNK1), transcript variant 2, mRNA.	GO:0006646	GO:0005737	GO:0004305|GO:0016740	chr12	22688075	22688124	CGAGATGAGGAAGTAAAGAGTTTTCGAGTGTTGCAGGCTCATGGGTGTGC	ETNK1	ILMN_2316778	557	A	NM_001039481.1	NM_001039481.1	0.016516	1.97603
8048	5340504	AKAP7	9465	Homo sapiens A kinase (PRKA) anchor protein 7 (AKAP7), transcript variant alpha, mRNA.	GO:0006811|GO:0007242|GO:0008104|GO:0008150|GO:0016070	GO:0005634|GO:0005886|GO:0016324|GO:0016328|GO:0005622|GO:0005737|GO:0005829	GO:0005515|GO:0019901|GO:0051018|GO:0051018|GO:0003824|GO:0051018	chr6	131604367	131604416	AAGCTCCAGGTCTTATCGTATCCCTTGCCATCTGAACTTGTTTGCACTGC	AKAP7	ILMN_1733690	1951	A	NM_004842.2	NM_016377.2	0.0165351	3.41893
13506	4780358	STX7	8417	Homo sapiens syntaxin 7 (STX7), mRNA.	GO:0006886|GO:0006892|GO:0016192	GO:0005768|GO:0016020|GO:0016021|GO:0031901	GO:0005484|GO:0005515	chr6	132823658	132826849	AGCTGTCAAGGGCAGCAGATTATCAGCGCAAATCCAGAAAAACCCTGTGC	STX7	ILMN_1792518	747	S	NM_003569.1	NM_003569.1	0.0166128	2.27547
18587	7610446	RG9MTD3	158234	Homo sapiens RNA (guanine-9-) methyltransferase domain containing 3 (RG9MTD3), mRNA.			GO:0008168|GO:0016740	chr9	37768284	37768333	CCCTCCTGTGGCTCTTACCTTGTTCTCCCTTGCAGAGTATGGGCATGGAG	RG9MTD3	ILMN_3251477	2105	S	NM_144964.2	NM_144964.2	0.0166321	1.74261
5218	6550608	MAP4	4134	Homo sapiens microtubule-associated protein 4 (MAP4), transcript variant 2, mRNA.	GO:0007026	GO:0005874|GO:0005875	GO:0005198	chr3	47925602	47925651	AGCAGAATGGCAGAACCAATGAAAGGCTACATGAGACCCACCAAGTCCCG	MAP4	ILMN_1788351	1156	I	NM_030884.2	NM_030884.2	0.0166338	4.75882
7405	270605	STRA13	201254	Homo sapiens stimulated by retinoic acid 13 homolog (mouse) (STRA13), mRNA.			GO:0003677	chr17	79976651	79976700	ACCCGACATCAAAGCTGGCGTGTGACCTTTCCAGCCATGCGATATTCCCC	STRA13	ILMN_1769634	608	S	NM_144998.2	NM_144998.2	0.0166388	2.31797
14	6650189	PEX5	5830	Homo sapiens peroxisomal biogenesis factor 5 (PEX5), mRNA.	GO:0000038|GO:0001764|GO:0006625|GO:0006635|GO:0007006|GO:0007029|GO:0007031|GO:0015031|GO:0016561|GO:0016561|GO:0021795|GO:0021895|GO:0040018|GO:0044255|GO:0048468|GO:0050905|GO:0051262	GO:0005737|GO:0005777|GO:0005777|GO:0005778|GO:0005782|GO:0005829|GO:0005829|GO:0016020	GO:0005052|GO:0005052|GO:0005052|GO:0005515|GO:0005515|GO:0008022	chr12	7255160	7255209	GGGGAGATACACTAACCCCCAGAAATGACTGCTAAGCCTCTTGCCTTGTC	PEX5	ILMN_1660232	2986	S	NM_000319.3	NM_000319.3	0.0167205	2.30881
11007	6980327	DKC1	1736	Homo sapiens dyskeratosis congenita 1, dyskerin (DKC1), mRNA.	GO:0001522|GO:0006364|GO:0006396|GO:0007004|GO:0008283|GO:0001522|GO:0001522	GO:0005634|GO:0005654|GO:0005697|GO:0005730|GO:0005634|GO:0005730|GO:0005634|GO:0005730	GO:0003720|GO:0003723|GO:0005515|GO:0005515|GO:0009982|GO:0016853|GO:0003723|GO:0009982|GO:0003723|GO:0009982	chrX	153658907	153658956	GTACAGTGCTCACCTAAATCCATCTGACTACTTGTTCCTGTGCCCTCTTG	DKC1	ILMN_1671257	2207	S	NM_001363.2	NM_001363.2	0.016721	1.63165
10518	7330392	TAP1	6890	Homo sapiens transporter 1, ATP-binding cassette, sub-family B (MDR/TAP) (TAP1), mRNA.	GO:0006857|GO:0006952|GO:0006955|GO:0015031	GO:0005783|GO:0005789|GO:0016020|GO:0016021	GO:0000166|GO:0005215|GO:0005515|GO:0005524|GO:0015198|GO:0016887|GO:0042626|GO:0046982	chr6	32921087	32921136	GTAACGGAGTTTAGAGCCAGGGCTGATGCTTTGGTGTGGCCAGCACTCTG	TAP1	ILMN_1751079	2779	S	NM_000593.5	NM_000593.5	0.0167724	0.317478
19148	4670603	ELMO2	63916	Homo sapiens engulfment and cell motility 2 (ELMO2), transcript variant 1, mRNA.	GO:0006909|GO:0006915|GO:0006909|GO:0006909|GO:0006909|GO:0006909	GO:0005737|GO:0005856|GO:0005856|GO:0005856|GO:0005856|GO:0005856	GO:0005488|GO:0017124|GO:0005488|GO:0005488	chr20	44428348	44428397	GCCTCTCTCCCTGGACATACGTTAGCACATTGGCATTCAGTATTGGTGGC	ELMO2	ILMN_2317730	3381	A	NM_133171.2	NM_133171.2	0.0167728	2.49131
19029	2470097	CCNDBP1	23582	Homo sapiens cyclin D-type binding-protein 1 (CCNDBP1), transcript variant 2, mRNA.	GO:0007049	GO:0005634|GO:0005737	GO:0005515	chr15	41274340	41274389	TCAGGCTCATTTGTACTCTCTTCCCCTCTCATCGTCATGGTCAGGCTCTG	CCNDBP1	ILMN_1702247	1128	A	NM_037370.1	NM_037370.1	0.0167933	1.98889
18345	1940541	TPD52	7163	Homo sapiens tumor protein D52 (TPD52), transcript variant 1, mRNA.	GO:0009653|GO:0030183|GO:0046903	GO:0005737|GO:0005737|GO:0005783|GO:0048471	GO:0005509|GO:0042803|GO:0046982	chr8	81110226	81110275	TGCCCATTGAGGAAAGGGGCAAGTCCATTATGCAACTTCTCTCCAAACCC	TPD52	ILMN_1693367	3627	A	NM_001025252.1	NM_001025252.1	0.0168025	2.50951
18072	2060110	TDP1	55775	Homo sapiens tyrosyl-DNA phosphodiesterase 1 (TDP1), transcript variant 1, mRNA.	GO:0006281|GO:0008219|GO:0006281	GO:0005634|GO:0005737|GO:0005634	GO:0004527|GO:0016787|GO:0017005|GO:0008081	chr14	89492690	89492739	CTGTATTAAAAAGGCAAATCGAAGGCCGGGCGCGGTGACTCACGCCTGTC	TDP1	ILMN_2285713	85	I	NM_018319.3	NM_018319.3	0.0168173	0.465567
1731	150743	LOC642250	642250	PREDICTED: Homo sapiens similar to 60S ribosomal protein L17 (L23), transcript variant 1 (LOC642250), mRNA.				chr1	100040	100089	GTAAATCCGAAGCAGCCTGAGGTAATCTGTGAAAATGGTTCGCTATTCAC	LOC642250	ILMN_1771861	3	A	XM_925774.1	XM_925774.1	0.0168199	1.60645
3796	7560414	NFKBIB	4793	Homo sapiens nuclear factor of kappa light polypeptide gene enhancer in B-cells inhibitor, beta (NFKBIB), transcript variant 1, mRNA.	GO:0006350|GO:0007165	GO:0005634|GO:0005737|GO:0005829	GO:0003713|GO:0004871|GO:0005515|GO:0005515	chr19	39395661	39395710	GCACTTGGCTGTGATTCATCAGCATGAACCCTTCCTGGATTTTCTTCTAG	NFKBIB	ILMN_1674152	244	I	NM_002503.3	NM_002503.3	0.0168461	2.69732
15727	3370189	ARF5	381	Homo sapiens ADP-ribosylation factor 5 (ARF5), mRNA.	GO:0007264|GO:0015031|GO:0016192	GO:0005622|GO:0005737|GO:0005794|GO:0005886	GO:0000166|GO:0003924|GO:0005525	chr7	127018708	127018757	GGCCTCTGCTCCTGCTCCTGCCTGCATGTTCTCTCTGTTGTTGGAGCCTG	ARF5	ILMN_1752340	698	S	NM_001662.2	NM_001662.2	0.0169517	0.434919
17436	2650433	SFMBT1	51460	Homo sapiens Scm-like with four mbt domains 1 (SFMBT1), transcript variant 2, mRNA.	GO:0045449	GO:0005634		chr3	52947529	52947578	GGAGTGTGGCAGACGTTGTGCGGTTCATCAGATCCACTGACTGTGCTCCA	SFMBT1	ILMN_2391750	2875	A	NM_001005158.1	NM_001005158.1	0.0169785	2.26254
5601	6480059	ACTA2	59	Homo sapiens actin, alpha 2, smooth muscle, aorta (ACTA2), mRNA.		GO:0005856|GO:0005737|GO:0005856	GO:0005515|GO:0000166|GO:0005198|GO:0005515|GO:0005524|GO:0000166|GO:0005198|GO:0005515|GO:0005524	chr10	90684907	90684956	CACTTTCCTGCTCCTCTCTGTCTCTAGCACACAACTGTGAATGTCCTGTG	ACTA2	ILMN_1671703	1184	S	NM_001613.1	NM_001613.1	0.016987	0.0366656
13365	4670519	DCTD	1635	Homo sapiens dCMP deaminase (DCTD), transcript variant 2, mRNA.	GO:0006220|GO:0009165	GO:0005829	GO:0004132|GO:0004132|GO:0008270|GO:0016787|GO:0046872	chr4	184048528	184048577	GACAGCTTACTGCAGCACTGTTGGTGTTCGGAGCTCTTCTGTGCCCTGGC	DCTD	ILMN_1802456	1679	A	NM_001921.2	NM_001921.2	0.0169935	2.96359
12748	540390	ALPK1	80216	Homo sapiens alpha-kinase 1 (ALPK1), mRNA.	GO:0006468		GO:0004674|GO:0005524|GO:0016301|GO:0016740	chr4	113581955	113582004	CCCTCTGCCACAGTTATCAAGAATGGGTCAGGAGACCGCTGCTTCTGGGC	ALPK1	ILMN_2078697	3957	S	NM_025144.2	NM_025144.2	0.0170073	0.413193
2611	3180653	SON	6651	Homo sapiens SON DNA binding protein (SON), transcript variant e, mRNA.	GO:0006916	GO:0005575|GO:0005622|GO:0005634|GO:0016607	GO:0003677|GO:0003725|GO:0005515|GO:0005515|GO:0005515	chr21	33851736	33851785	CTGACTGAGGAGTGGGACGGTTCGTTTGAATGGAGGAGGTGTTGAGTGAG	SON	ILMN_1668463	6385	I	NM_058183.2	NM_058183.2	0.017033	1.88973
20320	6590520	C14orf131	55778	Homo sapiens chromosome 14 open reading frame 131 (C14orf131), mRNA.				chr14	101878268	101878317	AGAAGGAGTTCCTCTAGAAGCTGTGGAGTCGGTCGTCACCGTGGAGCCAG	C14ORF131	ILMN_2186858	1581	S	NM_018335.2	NM_018335.2	0.0170395	2.70925
9243	990603	SLC35E1	79939	Homo sapiens solute carrier family 35, member E1 (SLC35E1), mRNA.	GO:0006810	GO:0016020|GO:0016021|GO:0016020|GO:0016021		chr19	16660907	16660956	GCCCCTACCACAAAGGGGCCAGATCCGTTCAAGTGAGGAAGCACTTGCAG	SLC35E1	ILMN_3251379	4784	S	NM_024881.4	NM_024881.4	0.0170896	2.43628
6043	70092	POLR2J4	84820	Homo sapiens polymerase (RNA) II (DNA directed) polypeptide J, 13.3kDa pseudogene (POLR2J4) on chromosome 7.	GO:0006350|GO:0006350		GO:0003677|GO:0003899|GO:0046983|GO:0003677|GO:0003899|GO:0046983				TTTTGGAGGTCATGGCGGGAGGATCACCTGAGGCCAGGAGTTTGAGGCCA	POLR2J4	ILMN_1699383	4891	A	NR_003655.1	XM_935827.1	0.0171006	0.336958
9796	10324	PRR16	51334	Homo sapiens proline rich 16 (PRR16), mRNA.				chr5	120021878	120021927	GACCTGCAACTGTGCCTCCTCCCACTGCACCAAAACCACAGAAGACGATC	PRR16	ILMN_1709153	1124	S	NM_016644.1	NM_016644.1	0.0171099	8.0272
10887	2810681	LOC645261	645261	PREDICTED: Homo sapiens hypothetical protein LOC645261 (LOC645261), mRNA.				chr5	86381093	86381142	AGGATGTATGTCACCTCAGGACCCTGTGATGATTATGTTATCTGTATAAG	LOC645261	ILMN_1775990	1595	S	XM_928301.1	XM_928301.1	0.0171156	3.37973
9775	2060136	ATG4B	23192	Homo sapiens ATG4 autophagy related 4 homolog B (S. cerevisiae) (ATG4B), transcript variant 2, mRNA.	GO:0000045|GO:0006508|GO:0006511|GO:0006612|GO:0006914|GO:0015031	GO:0005737|GO:0005829|GO:0005875	GO:0005515|GO:0005515|GO:0008233|GO:0008234	chr2	242225803	242239137	ATGGACGCAGCTACTCTGACCTACGACACTCTCCGGTTTGCTGAGTTTGA	ATG4B	ILMN_2411915	104	A	NM_178326.2	NM_178326.2	0.0171182	2.7123
15843	2030278	PPP2R5D	5528	Homo sapiens protein phosphatase 2, regulatory subunit B', delta isoform (PPP2R5D), transcript variant 1, mRNA.	GO:0007165|GO:0007399	GO:0000159|GO:0005634|GO:0005737	GO:0005515|GO:0005515|GO:0005515|GO:0008601	chr6	42974382	42974662	AGAATCGGGAGCTGCAGAAGCTTCCTGCCCTGAAAGATTCGCCAACCCAG	PPP2R5D	ILMN_1699384	373	I	NM_006245.2	NM_006245.2	0.0171219	1.95101
14168	130193	ACADL	33	Homo sapiens acyl-Coenzyme A dehydrogenase, long chain (ACADL), nuclear gene encoding mitochondrial protein, mRNA.	GO:0008152|GO:0006629|GO:0006631|GO:0055114	GO:0005739|GO:0005739|GO:0005759	GO:0003995|GO:0009055|GO:0050660|GO:0004466|GO:0009055|GO:0050660	chr2	210761312	210761361	GAAGCTGGAAGCCATCATACCTTACTGCCTTGAAACCCCTAGGACTCAGC	ACADL	ILMN_1660890	2021	S	NM_001608.2	NM_001608.2	0.0171414	3.1046
13810	6130020	BLZF1	8548	Homo sapiens basic leucine zipper nuclear factor 1 (BLZF1), mRNA.	GO:0001558|GO:0006357|GO:0008283|GO:0015031|GO:0016192	GO:0005634|GO:0005737|GO:0005794|GO:0005796|GO:0005794	GO:0003700|GO:0005515|GO:0005515	chr1	167632205	167632254	CTGGAGTTTGAGACCAGCCTGAGCAACATGGTGAGACCCCATCTCTACAA	BLZF1	ILMN_2106658	2117	S	NM_003666.2	NM_003666.2	0.0171415	0.432295
9379	3840689	PIGT	51604	Homo sapiens phosphatidylinositol glycan anchor biosynthesis, class T (PIGT), mRNA.	GO:0016255|GO:0016255	GO:0005783|GO:0005789|GO:0016020|GO:0016021|GO:0042765	GO:0003923|GO:0005515|GO:0005515|GO:0005515	chr20	43487946	43487995	CTGCCACTTGCTCTCCTCAGAGTTGGCTTTTGAACCAAAGTGCCCTGGAC	PIGT	ILMN_1738759	1876	S	NM_015937.3	NM_015937.2	0.0171541	2.44559
20795	3360646	MVP	9961	Homo sapiens major vault protein (MVP), transcript variant 2, mRNA.	GO:0015031|GO:0042493|GO:0051028|GO:0065002	GO:0005634|GO:0005643|GO:0005737|GO:0030529	GO:0019904|GO:0005509	chr16	29766598	29766647	GTCCCTGGGCCTGAAATCAACCCTCATCACCGATGGCTCCACTCCCATCA	MVP	ILMN_1803277	2553	A	NM_005115.3	NM_005115.3	0.0171629	0.384546
19333	1510138	GTF2H2B	653238	Homo sapiens general transcription factor IIH, polypeptide 2B (GTF2H2B), mRNA.				chr5	69730033	69730082	TCTGTTACTGGATTGTCTGCAGAAGTTCGCGTTTGCACTGTACTTGCTCG	GTF2H2B	ILMN_3242603	784	S	NM_001098729.1	NM_001098729.1	0.01718	2.89886
8956	3710026	WDR62	284403	Homo sapiens WD repeat domain 62 (WDR62), transcript variant 1, mRNA.				chr19	36595544	36595685	CACCTTCCAAGAAGCCCTCGACCTTTACCGTGTGTTGGTCTCCAGTGGCC	WDR62	ILMN_1673073	4369	S	NM_001083961.1	NM_173636.3	0.0171921	0.0988716
4808	6840301	NT5DC2	64943	Homo sapiens 5'-nucleotidase domain containing 2 (NT5DC2), mRNA.			GO:0000287|GO:0016787	chr3	52533652	52533701	GTGCGCTTCTCTGACCTCTACATGGCCTCCCTCAGCTGCCTGCTCAACTA	NT5DC2	ILMN_1708743	1798	S	NM_022908.1	NM_022908.1	0.0172068	0.421119
304	2570768	MLX	6945	Homo sapiens MAX-like protein X (MLX), transcript variant 1, mRNA.	GO:0006913|GO:0045892	GO:0005634|GO:0005634|GO:0005737|GO:0005737	GO:0003700|GO:0005515|GO:0008134|GO:0042803	chr17	37978594	37978643	GAGATGTCACCAGGATAAGACCACAGGGAAGCAAAGAAGGAAGAGAGCTC	MLX	ILMN_1792207	2157	A	NM_198205.1	NM_198205.1	0.0172211	1.98324
9165	6840601	LOC730173	730173	PREDICTED: Homo sapiens misc_RNA (LOC730173), miscRNA.							CCCATAGCTTTAAGAAGTACCTGCAAGGGTCAGGCGCAGTGGCTCACACC	LOC730173	ILMN_3226495	679	A	XR_039686.1	XR_039686.1	0.0173496	0.418852
19504	6040110	LOC647285	647285	PREDICTED: Homo sapiens misc_RNA (LOC647285), miscRNA.							AGTGCCGAGGCCATGAGTGCACATGCCGAGGCTATCAGGGCCCTTGTGAA	LOC647285	ILMN_3289100	196	M	XR_019567.2	XR_019567.2	0.0173521	3.02756
16732	3710521	VPS41	27072	Homo sapiens vacuolar protein sorting 41 homolog (S. cerevisiae) (VPS41), transcript variant 1, mRNA.	GO:0006886|GO:0008150|GO:0016192|GO:0048193	GO:0005624|GO:0005798|GO:0005829	GO:0003674|GO:0005515|GO:0008270|GO:0046872	chr7	38765823	38764505	CACTTGACCCCAGGAGACGTAGGTTGTGGTGAGCTGAGATCGCGCCATTG	VPS41	ILMN_2383107	4140	A	NM_014396.3	NM_014396.3	0.0173626	0.299018
21223	5910474	PMS2L4	5382	Homo sapiens postmeiotic segregation increased 2-like 4 pseudogene (PMS2L4), non-coding RNA.	GO:0006298	GO:0005575	GO:0003684|GO:0005524|GO:0030983	chr7	66757492	66760609	AAGAAGACGTGCCTGTTTCCCCTTCGCCTTCTGCCGTGATTGTCAGTTTC	PMS2L4	ILMN_3238751	450	S	NR_022007.1	NR_022007.1	0.0173778	0.379068
3275	1470367	PRKX	5613	Homo sapiens protein kinase, X-linked (PRKX), mRNA.	GO:0006468		GO:0000166|GO:0004674|GO:0004691|GO:0004713|GO:0005524|GO:0016740	chrX	3532679	3532728	ATGTTGCCAACGTGCTTCTGGGGCCCCTGTCACTGCCGCTGGATGCCGCG	PRKX	ILMN_2205050	5725	S	NM_005044.1	NM_005044.1	0.017426	0.498214
17488	5960411	BCYRN1	618	Homo sapiens brain cytoplasmic RNA 1 (non-protein coding) (BCYRN1), non-coding RNA.				chr2	47416014	47416063	GGAGGATAGCTTGAGCCCAGGAGTTCGAGACCTGCCTGGGCAATATAGCG	BCYRN1	ILMN_1678757	57	S	NR_001568.1	NR_001568.1	0.0174344	0.363271
16458	5910189	NCBP2	22916	Homo sapiens nuclear cap binding protein subunit 2, 20kDa (NCBP2), transcript variant 1, mRNA.	GO:0000387|GO:0006408|GO:0006408|GO:0006810|GO:0008380|GO:0046833|GO:0051028	GO:0005634|GO:0005634|GO:0005654|GO:0005654|GO:0005654|GO:0005654|GO:0005829|GO:0005845|GO:0005845	GO:0000166|GO:0003676|GO:0000166|GO:0000339|GO:0005515|GO:0005515	chr3	198148286	198148335	TCGGCAGGACTACGATGCTGGGAGAGGAGGCTATGGAAAACTGGCACAGA	NCBP2	ILMN_2412564	504	A	NM_007362.3	NM_007362.3	0.0174845	1.96156
19501	870553	ZNF775	285971	Homo sapiens zinc finger protein 775 (ZNF775), mRNA.	GO:0006350|GO:0006355	GO:0005622|GO:0005634|GO:0005622	GO:0003677|GO:0008270|GO:0046872|GO:0008270	chr7	149726425	149726474	GAGTCTCTGGTGTGAAGTGGCTTAGGTCTGGACTGGTCAGCTGTGGCACC	ZNF775	ILMN_1691702	2048	S	NM_173680.3	NM_173680.2	0.017555	0.622083
18997	3060020	CMYA5	202333	Homo sapiens cardiomyopathy associated 5 (CMYA5), mRNA.		GO:0005737		chr5	79061248	79061297	GGAAATCCTCTGATGGACAGGTCAGAGTGAAGGAAGGTTGTGCTGGTAAG	CMYA5	ILMN_1805765	12603	S	NM_153610.3	NM_153610.3	0.017575	1.83339
3097	540403	LRP5L	91355	Homo sapiens low density lipoprotein receptor-related protein 5-like (LRP5L), mRNA.		GO:0016020		chr22	24077507	24077556	GCACACGTGCAGCCTATATGGGAAAACCTTCCCTCTGTACCTGCCTCAAA	LRP5L	ILMN_1718633	3433	S	NM_182492.1	NM_182492.1	0.0176297	0.555103
9738	7040682			Homo sapiens clone 25194 mRNA sequence				chr18	50713547	50713596	TTCTATATGCCCCTTAATAGACTGTGGTTCCTGACGCACACTGTTAGGTC	HS.25318	ILMN_1837428	2367	S		Hs.25318	0.0176358	0.55431
16814	4390315	LOC645436	645436	PREDICTED: Homo sapiens similar to Heterogeneous nuclear ribonucleoprotein A1 (Helix-destabilizing protein) (Single-strand binding protein) (hnRNP core protein A1) (HDP-1) (Topoisomerase-inhibitor suppressed) (LOC645436), mRNA.				chr1	54775498	54775547	TTTGCCTTTGTAACCTTTGATGACCATGACTCCGTGGATAAGACTGTCAT	LOC645436	ILMN_1691611	52	S	XM_928473.1	XM_928473.1	0.0176695	3.78934
6461	130639	RFWD2	64326	Homo sapiens ring finger and WD repeat domain 2 (RFWD2), transcript variant 1, mRNA.	GO:0006511	GO:0005634|GO:0005737|GO:0016607	GO:0005515|GO:0008270|GO:0016874|GO:0046872|GO:0005515|GO:0008270|GO:0046872	chr1	175914086	175914135	CCCTCCTTTATGACCTTTGGGACATTGGGAATACCCAGCCAACTCTCCAC	RFWD2	ILMN_1661002	2605	A	NM_022457.5	NM_022457.5	0.0176798	1.70346
12233	60292	LRRC37B2	147172	Homo sapiens leucine rich repeat containing 37, member B2 (LRRC37B2), non-coding RNA.		GO:0016020|GO:0016021					TTAGCTAGTGTGGTGGTATGCACCTGTAGTCCCAGCTACTCAAGAGGCTG	LRRC37B2	ILMN_3245600	3361	S	NR_015341.1	NR_015341.1	0.0176945	0.389398
5090	4390301	TRPV2	51393	Homo sapiens transient receptor potential cation channel, subfamily V, member 2 (TRPV2), mRNA.	GO:0006811|GO:0006816|GO:0007600|GO:0009266	GO:0005622|GO:0005737|GO:0005886|GO:0005887|GO:0042470	GO:0005262|GO:0005509	chr17	16280844	16280893	TGTCCTGGCTTCCCCTCCCAAGGAGGATGAGGATGGTGCCTCTGAGGAAA	TRPV2	ILMN_2049536	2578	S	NM_016113.3	NM_016113.3	0.0177037	0.465493
3339	2510674	SETD1A	9739	Homo sapiens SET domain containing 1A (SETD1A), mRNA.	GO:0006350|GO:0006355|GO:0016568	GO:0005634|GO:0016607	GO:0000166|GO:0003723|GO:0005515|GO:0008168|GO:0016740|GO:0018024	chr16	30903280	30903329	AGTCCTGGGGACTCCGTGCCTGGAACCCTGCCTCATCTGTTCCTGCCAGA	SETD1A	ILMN_1714327	6245	S	NM_014712.1	NM_014712.1	0.0177072	1.61427
14229	5290482	IFP38	83880	Homo sapiens IFP38 (IFP38), mRNA.							CACCCCAAGCAGTACGCTTGCTGGTCTAAGTCTTAACCCCAGGACTCAGA	IFP38	ILMN_1703005	1090	S	NM_031943.1	NM_031943.1	0.0177146	3.07601
3932	2340626	TFB1M	51106	Homo sapiens transcription factor B1, mitochondrial (TFB1M), mRNA.	GO:0000154|GO:0006350|GO:0006355	GO:0005739	GO:0000179|GO:0003677|GO:0008168|GO:0008649|GO:0016740	chr6	155620795	155620844	ACCCTACTCTTCGGCCCCGCCAGCTCTCCATCTCACACTTTAAGAGCCTC	TFB1M	ILMN_1733562	932	S	NM_016020.1	NM_016020.1	0.0177282	1.97732
8532	6840500	KLHL12	59349	Homo sapiens kelch-like 12 (Drosophila) (KLHL12), mRNA.	GO:0006511|GO:0016055		GO:0005515|GO:0005515|GO:0005515	chr1	202860748	202860797	ACCTGCCAGGGCTCATCTAGCCATGGCAATGTTTGCCTTGAATGGGGGTG	KLHL12	ILMN_1676075	2770	S	NM_021633.2	NM_021633.2	0.0177456	1.86809
15784	2650102	ZNF792	126375	Homo sapiens zinc finger protein 792 (ZNF792), mRNA.	GO:0006350|GO:0006355	GO:0005622|GO:0005622|GO:0005634	GO:0003676|GO:0008270|GO:0003677|GO:0008270|GO:0046872	chr19	40139192	40139241	ATCCATCACCTGCAAAGCTACCTCATGCCCCTTTACATTCCCTCCTTGCC	ZNF792	ILMN_1669696	3744	S	NM_175872.4	NM_175872.3	0.0177487	0.568078
11366	1070242	EIF2AK1	27102	Homo sapiens eukaryotic translation initiation factor 2-alpha kinase 1 (EIF2AK1), mRNA.	GO:0006417|GO:0006950|GO:0008285|GO:0009605|GO:0017148|GO:0045993|GO:0046777|GO:0046777|GO:0046986|GO:0046986	GO:0005737	GO:0000166|GO:0004672|GO:0004694|GO:0005524|GO:0016740|GO:0020037|GO:0020037|GO:0042803|GO:0042803	chr7	6030024	6030073	ATCCCAGAAAGGGTCTGCCATGGAGTTGGCAGTCATCACGGTAGATGGCG	EIF2AK1	ILMN_2156267	2711	S	NM_014413.2	NM_014413.2	0.0177673	1.83681
423	3420577	LOC283683	283683	PREDICTED: Homo sapiens hypothetical protein LOC283683, transcript variant 2 (LOC283683), mRNA.				chr15	20660139	20660188	ATCTTCTGAGTTTTGGCATTTTGGAAAGCTTGATCTGACGCTCCTTTTCT	LOC283683	ILMN_1659327	1258	I	XM_931217.1	XM_931217.1	0.0178161	2.67898
3104	4830382	CPEB2	132864	Homo sapiens cytoplasmic polyadenylation element binding protein 2 (CPEB2), transcript variant A, mRNA.	GO:0006417	GO:0005737	GO:0000166|GO:0003723	chr4	14679932	14679981	TTTATCCCTGTTGCATCTGGCTGCACAGAGCCTCTCCTCAAAGATGCTAC	CPEB2	ILMN_2375484	4597	A	NM_182646.1	NM_182646.1	0.0178258	2.75102
2837	1400064	LOC729467	729467	PREDICTED: Homo sapiens misc_RNA (LOC729467), miscRNA.							TTCCACTAGGTGGGAAGCTTAGGGTAGTGGGAAGAACATGGATTCAGGAC	LOC729467	ILMN_3306691	1158	M	XR_039868.1	XR_039868.1	0.0178355	23.2575
16243	2470463	C11orf54	28970	Homo sapiens chromosome 11 open reading frame 54 (C11orf54), mRNA.		GO:0005634	GO:0008270|GO:0016787|GO:0046872	chr11	93135466	93135515	CTAGTTGGCTAGCCATAATTCCTCCCTTGTTTCGATTGCCAGTTAGAAGC	C11ORF54	ILMN_2213297	1961	S	NM_014039.2	NM_014039.2	0.0178566	2.04009
14417	2000440	ENSA	2029	Homo sapiens endosulfine alpha (ENSA), transcript variant 8, mRNA.	GO:0006810|GO:0007584	GO:0005737	GO:0005102|GO:0008200	chr1	150599948	150599997	GCCTAGGACAAAAGCCTGGAGGCTCCGACTTCCTCATGAAGAGACTCCAG	ENSA	ILMN_2364700	280	A	NM_207168.1	NM_207168.1	0.0178957	2.69809
8018	2630360	ZNF621	285268	Homo sapiens zinc finger protein 621 (ZNF621), transcript variant 2, mRNA.	GO:0006350|GO:0006355	GO:0005622|GO:0005634	GO:0003677|GO:0008270|GO:0046872	chr3	40555814	40555863	GCAACCACCACACCGATCATTCAGCAGCCATCAACAGTGAGGCAAGACTG	ZNF621	ILMN_1785926	7765	S	NM_001098414.1	NM_198484.2	0.0179784	1.58966
19854	1820279	TSPAN18	90139	Homo sapiens tetraspanin 18 (TSPAN18), transcript variant 2, mRNA.	GO:0006810|GO:0006810	GO:0005615|GO:0016020|GO:0016021|GO:0005615|GO:0016020|GO:0016021		chr11	44909223	44909272	GGCTGCCCCTCTTGAACCACCCACATGCTTAGCCCCAGCTTTTTGGAAGA	TSPAN18	ILMN_1699980	2977	A	NM_130783.3	NM_130783.2	0.0180112	0.443416
2809	3990201	OTUD4	54726	Homo sapiens OTU domain containing 4 (OTUD4), transcript variant 1, mRNA.	GO:0008150	GO:0005575	GO:0003674|GO:0005515	chr4	146275310	146275359	TCCTCTCAAATCTTCAACTCTTGCCCCATGTCTCCTTGGCAGCAGGATGC	OTUD4	ILMN_1708203	5855	I	NM_199324.1	NM_199324.1	0.0180182	2.49204
16261	2900368	RPS6KA3	6197	PREDICTED: Homo sapiens ribosomal protein S6 kinase, 90kDa, polypeptide 3, transcript variant 3 (RPS6KA3), mRNA.	GO:0006468|GO:0006468|GO:0006468|GO:0001501|GO:0006468|GO:0007165|GO:0007243|GO:0007417	GO:0005840|GO:0005840|GO:0005634|GO:0005654|GO:0005654|GO:0005737	GO:0004672|GO:0005524|GO:0000166|GO:0004674|GO:0005524|GO:0016740|GO:0000166|GO:0004674|GO:0005524|GO:0000166|GO:0000287|GO:0004674|GO:0004674|GO:0004867|GO:0005524|GO:0016740				GCCAAGCTATGCAGACAGTTGGTGTACATTCAATTGTTCAGCAGTTACAC	RPS6KA3	ILMN_1770822	856	A	XM_944112.1	XM_944112.1	0.0180856	4.18787
691	5560703	C6orf120	387263	Homo sapiens chromosome 6 open reading frame 120 (C6orf120), mRNA.		GO:0005576		chr6	169847876	169847925	AACTTGACAGGAGTCTGCCTACAATGTAAGACTGCCTACTGAAGAAAGCA	C6ORF120	ILMN_1743187	3695	S	NM_001029863.1	NM_001029863.1	0.0180906	2.68145
8283	4900332	FOXJ2	55810	Homo sapiens forkhead box J2 (FOXJ2), mRNA.	GO:0006350|GO:0006355|GO:0045893|GO:0045893|GO:0045893	GO:0005634|GO:0005634	GO:0003700|GO:0016563|GO:0016563|GO:0043565|GO:0043565	chr12	8099216	8099265	GTCCCTGCTCCTCATGTTTCTGGTTTGGTGAGTCCTTTGTGCCACCACCC	FOXJ2	ILMN_1731648	5313	S	NM_018416.2	NM_018416.2	0.0181387	1.87246
19915	7150259	C7orf49	78996	Homo sapiens chromosome 7 open reading frame 49 (C7orf49), mRNA.				chr7	134501195	134501244	GCAAGAGGGACAGGAGCCCAGAAGAGACACTGAGGACAAGAGATCACACC	C7ORF49	ILMN_1740903	1314	S	NM_024033.1	NM_024033.1	0.0181612	2.67652
3184	2630176	MAPT	4137	Homo sapiens microtubule-associated protein tau (MAPT), transcript variant 4, mRNA.	GO:0000226|GO:0000226|GO:0007026|GO:0031116|GO:0031116|GO:0045773|GO:0045773|GO:0048699	GO:0005737|GO:0005829|GO:0005856|GO:0005875|GO:0005886|GO:0005886|GO:0030424|GO:0030424|GO:0030426|GO:0030426|GO:0042995|GO:0045298|GO:0045298	GO:0005200|GO:0005515|GO:0008017|GO:0008017|GO:0008034|GO:0017124|GO:0019899|GO:0019899|GO:0019899|GO:0034187	chr17	41461293	41461342	GCACTGGCCTAGAGCCTCACCTCCTAATAGACTTAGCCCCATGAGTTTGC	MAPT	ILMN_2310814	5210	A	NM_016841.2	NM_016841.2	0.0181857	4.34949
10078	5490102	UTP3	57050	Homo sapiens UTP3, small subunit (SSU) processome component, homolog (S. cerevisiae) (UTP3), mRNA.	GO:0006364|GO:0007275|GO:0007420|GO:0016568	GO:0005634|GO:0005730|GO:0032040	GO:0003674|GO:0005515	chr4	71774601	71774650	GAGGCCAGGTTCGTGAAGTTCGTAAAGAAGAGCAACGTTATAGTGGTGAA	UTP3	ILMN_1745423	1504	S	NM_020368.1	NM_020368.1	0.0182292	1.63324
13945	4810139	C9orf40	55071	Homo sapiens chromosome 9 open reading frame 40 (C9orf40), mRNA.				chr9	76751856	76751905	GTTTCCCTCCATTCCTCTCATGTGCAGACAGGGTTGAGAACCAGTAGACT	C9ORF40	ILMN_1711799	1738	S	NM_017998.1	NM_017998.1	0.0182588	1.59206
18795	4830129	PI4KB	5298	Homo sapiens phosphatidylinositol 4-kinase, catalytic, beta (PI4KB), mRNA.	GO:0006661|GO:0006898|GO:0007165|GO:0046854|GO:0048015	GO:0005737|GO:0005739|GO:0005741|GO:0005768|GO:0005783|GO:0005794|GO:0012505|GO:0016020|GO:0030867	GO:0004430|GO:0005515|GO:0016740	chr1	151264688	151264737	CCTCCAGTGTACTGAGGGTACTGGCCTAGCCATGTGGAATTCCCTACCCT	PI4KB	ILMN_1666597	3146	S	NM_002651.1	NM_002651.1	0.018293	1.87121
14735	3370719	PARVB	29780	Homo sapiens parvin, beta (PARVB), transcript variant 2, mRNA.	GO:0007155	GO:0005737|GO:0005856|GO:0005886|GO:0030054	GO:0003779|GO:0005515	chr22	42751594	42751643	GATGAAGAAGGACGAGTCGTTCCTGGGCAAGCTGGGCGGCACCCTGGCCA	PARVB	ILMN_1676173	94	I	NM_013327.3	NM_013327.3	0.0183688	2.29038
15032	6400753	HKR1	284459	Homo sapiens GLI-Kruppel family member HKR1 (HKR1), mRNA.	GO:0006355|GO:0006350|GO:0006355|GO:0007275	GO:0005622|GO:0005634|GO:0005622|GO:0005634	GO:0003676|GO:0008270|GO:0046872|GO:0003677|GO:0008270|GO:0046872	chr19	37855238	37855287	TGCAGTGAGGAGAGAAATCACCCTGCTGTGGGGGTTGGGGACCACTCCCT	HKR1	ILMN_1675150	2810	S	NM_181786.2	NM_181786.2	0.0183826	0.482214
15270	2600519	C21orf70	85395	Homo sapiens chromosome 21 open reading frame 70 (C21orf70), mRNA.				chr21	45221169	45221218	ACTCCTCAGGACACATGTGGGCCAAGTAGAGAGCGCCGGCCCCTCAAGGA	C21ORF70	ILMN_2104924	734	S	NM_058190.2	NM_058190.2	0.018462	2.36647
18896	6110035	DDX42	11325	Homo sapiens DEAD (Asp-Glu-Ala-Asp) box polypeptide 42 (DDX42), transcript variant 2, mRNA.		GO:0005634|GO:0016607	GO:0000166|GO:0003723|GO:0005524|GO:0008026|GO:0016787	chr17	59250026	59250075	GGTTTGCATCCAGCCCTGAGACATGTAGGAAACACCTTTCAGACCCAGGC	DDX42	ILMN_1695983	3539	A	NM_203499.1	NM_007372.2	0.0185009	1.68251
16808	6960615	RPL3L	6123	Homo sapiens ribosomal protein L3-like (RPL3L), mRNA.	GO:0006414	GO:0005622|GO:0005829|GO:0005840	GO:0003723|GO:0003735	chr16	1995586	1995851	TCATTACGCTGAGAAAGTCCCTCCTGGTGCATCACAGTCGCCAAGCCGTG	RPL3L	ILMN_1775175	1078	S	NM_005061.2	NM_005061.2	0.0185147	2.24168
17673	1710192	LOC100131609	100131609	PREDICTED: Homo sapiens misc_RNA (LOC100131609), miscRNA.							TGCAAGGCCACACAAGGTGGATGGAAGAGCTGTGGAACCAAAGAGAGCTG	LOC100131609	ILMN_3292224	40	M	XR_038433.1	XR_038433.1	0.0185656	2.64853
123	5860142	LOC643873	643873	PREDICTED: Homo sapiens misc_RNA (LOC643873), miscRNA.							CACCACGCAGTTGCCAGTGTGATTAGCGCCTAAGGGTCTCCATTTAGCAG	LOC643873	ILMN_3206312	2099	A	XR_038120.1	XR_038120.1	0.0187122	3.64926
20834	7320561	OAS2	4939	Homo sapiens 2'-5'-oligoadenylate synthetase 2, 69/71kDa (OAS2), transcript variant 1, mRNA.	GO:0006955|GO:0006139|GO:0006401|GO:0006955	GO:0005634|GO:0005739|GO:0005783|GO:0005792|GO:0016020	GO:0003723|GO:0005524|GO:0016740|GO:0001730|GO:0003723|GO:0005524|GO:0016740|GO:0016779	chr12	111933815	111933864	GAGCTCTGGGCCCTTCCAGTGCTTGCCACCCTACATACTCTTTGTCTGGC	OAS2	ILMN_1674063	3443	I	NM_016817.2	NM_016817.2	0.0187499	0.274775
6376	4150753	FKBP14	55033	Homo sapiens FK506 binding protein 14, 22 kDa (FKBP14), mRNA.	GO:0006457	GO:0005783|GO:0005788	GO:0003755|GO:0005509|GO:0016853	chr7	30053139	30053188	TTCTGTCTCATCAAAAACTGAAGTTAGCTGGGTGTGGTGGCTCATGCCTG	FKBP14	ILMN_2150294	1942	S	NM_017946.2	NM_017946.2	0.0187536	0.280563
10886	7330739	NDRG4	65009	Homo sapiens NDRG family member 4 (NDRG4), mRNA.	GO:0006950|GO:0007275|GO:0016049|GO:0030154|GO:0030154	GO:0005737		chr16	57104605	57104654	CTCCCATGTGTGGTGTTCTTCTGGAGGTTGTCTCTTTGGTCAAGGTGAAC	NDRG4	ILMN_2305225	2763	A	NM_022910.1	NM_022910.1	0.018763	5.35952
17151	7330152	ZNF41	7592	Homo sapiens zinc finger protein 41 (ZNF41), transcript variant 1, mRNA.	GO:0006350|GO:0006355	GO:0005622|GO:0005634	GO:0003700|GO:0008270|GO:0046872	chrX	47191591	47191640	GGCAAACAGAGCCAAGTATCCTTCAGTCCACTGGAAAGACAAGTTCCTGC	ZNF41	ILMN_2299260	2878	A	NM_007130.1	NM_007130.1	0.018766	2.0757
9818	3370128	TNFSF15	9966	Homo sapiens tumor necrosis factor (ligand) superfamily, member 15 (TNFSF15), mRNA.	GO:0001937|GO:0006919|GO:0006955|GO:0007165|GO:0007250|GO:0042107	GO:0005576|GO:0005615|GO:0005886|GO:0005887	GO:0005125|GO:0005164	chr9	117551868	117551917	ACTCTAAAGAATAACTCCAAGTCTTGGCCAGGCGCAGTGGCTCACACCTG	TNFSF15	ILMN_2106380	1686	S	NM_005118.2	NM_005118.2	0.0188524	0.340481
3888	2650253	PRDX4	10549	Homo sapiens peroxiredoxin 4 (PRDX4), mRNA.	GO:0045454|GO:0045454|GO:0007252|GO:0045454|GO:0055114	GO:0005739|GO:0005737	GO:0016209|GO:0016491|GO:0016209|GO:0016491|GO:0008379|GO:0016491	chrX	23611710	23614338	CTGCCCTGCTGGCTGGAAACCTGGTAGTGAAACAATAATCCCAGATCCAG	PRDX4	ILMN_2222234	775	S	NM_006406.1	NM_006406.1	0.0188807	2.55434
13005	3990673	AFF1	4299	Homo sapiens AF4/FMR2 family, member 1 (AFF1), mRNA.	GO:0045893	GO:0005634|GO:0005634	GO:0016563|GO:0003700	chr4	88278837	88278886	TTGTGAAAACATTGGCCACCTAGTAGCAGTGGTGAGGAGTGGGAGGGCCC	AFF1	ILMN_1673119	7013	S	NM_005935.1	NM_005935.1	0.0189126	2.3747
13891	6650612	TOLLIP	54472	Homo sapiens toll interacting protein (TOLLIP), mRNA.	GO:0006954|GO:0006955|GO:0007242|GO:0007267|GO:0016310|GO:0045321	GO:0005737|GO:0045092|GO:0045323	GO:0004871|GO:0005121|GO:0005515	chr11	1295916	1295965	TTGCCAGCCTCTGCTGCTCCTGCTCCTGGGTTTGAAGATGCAGGCCGATC	TOLLIP	ILMN_1765523	3239	S	NM_019009.2	NM_019009.2	0.0189432	0.610216
18634	3930008	RPL14	9045	Homo sapiens ribosomal protein L14 (RPL14), transcript variant 1, mRNA.	GO:0006412|GO:0006412|GO:0006414	GO:0005622|GO:0005840|GO:0005622|GO:0005840|GO:0005622|GO:0005737|GO:0005829|GO:0005840|GO:0022625	GO:0003735|GO:0003735|GO:0003723|GO:0003735|GO:0005515	chr3	40478782	40478831	TAAGCCTTTGGATTTAAAGCCTGTTGAGGCTGGAGTTAGGAGGCAGATTG	RPL14	ILMN_2404850	836	A	NM_001034996.1	NM_001034996.1	0.0189577	9.16681
7897	780600	HCP5	10866	Homo sapiens HLA complex P5 (HCP5), mRNA.				chr6	31541369	31541418	CCAAAGCCTCTAGTGTACCTTCCTCCTCTTACTCATCCATCCCAGTCAAC	HCP5	ILMN_1803945	2341	S	NM_006674.2	NM_006674.2	0.0189581	0.285248
18563	5080156	CLP1	10978	Homo sapiens CLP1, cleavage and polyadenylation factor I subunit, homolog (S. cerevisiae) (CLP1), mRNA.	GO:0000398	GO:0005634	GO:0000166|GO:0005524|GO:0005525	chr11	57185533	57185582	CCTAGAGGCAGATGGGCTGAGATAAAAGACTGTTGGGGCCACCTGACCAG	CLP1	ILMN_1659976	2052	S	NM_006831.1	NM_006831.1	0.0189662	1.77049
19116	4860327	R3HDM1	23518	Homo sapiens R3H domain containing 1 (R3HDM1), mRNA.			GO:0003676	chr2	136198797	136198846	GGGGTTAGGGATGCTAAGAAGAGCCCACAAATAGAGGATTACTCTTCCCC	R3HDM1	ILMN_1754547	4135	S	NM_015361.2	NM_015361.2	0.0189682	2.87887
3616	940445	UBR3	130507	Homo sapiens ubiquitin protein ligase E3 component n-recognin 3 (putative) (UBR3), mRNA.	GO:0001701|GO:0001967|GO:0001967|GO:0006511|GO:0007608|GO:0009790|GO:0042048	GO:0016020|GO:0016021	GO:0004842|GO:0005515|GO:0008270|GO:0016874|GO:0046872	chr2	170937120	170937169	CATTCGAGGTCACCGCTTCTGCCTCTGGGGTTCCGTGTATTTGGATGCTC	UBR3	ILMN_3242176	5475	S	NM_172070.3	NM_172070.3	0.0189965	3.94415
10063	2760156	FAM63A	55793	Homo sapiens family with sequence similarity 63, member A (FAM63A), transcript variant 1, mRNA.				chr1	149235922	149235971	CCTTCCTGGGGTTTGGAAATAAAACTTCTGGCCGGGCACGGTGGCTCACT	FAM63A	ILMN_1689552	2662	S	NM_018379.3	NM_018379.2	0.018997	0.383384
1480	110121	UBIAD1	29914	Homo sapiens UbiA prenyltransferase domain containing 1 (UBIAD1), mRNA.		GO:0005634|GO:0005737|GO:0016020|GO:0016021|GO:0016021	GO:0004659|GO:0004659	chr1	11268869	11268918	GGAATGTGATTTGGCAGTCAGGGTACTAAGCATGGGTGGGAACTCCTGCC	UBIAD1	ILMN_1651872	1421	S	NM_013319.1	NM_013319.1	0.0190018	3.20519
11252	6510082	LOC100129426	100129426	PREDICTED: Homo sapiens similar to HIG1 domain family, member 1A (LOC100129426), mRNA.							CGGATTTGATTAATGACTTACGAGCAAGCTGGTTTGGCCAGACAGTATAC	LOC100129426	ILMN_3254413	1127	M	XM_001724107.1	XM_001724107.1	0.0190206	0.446728
18837	6860292	LOC730052	730052	PREDICTED: Homo sapiens misc_RNA (LOC730052), miscRNA.				chr3	176919043	176919092	AAACTCGAAGAAGGCCAGAAAGGAGTAGGAGATGGCACAGTTAGCTGGGA	LOC730052	ILMN_3224290	68	A	XR_016054.2	XR_016054.2	0.0190461	2.55503
19776	7610561	OAT	4942	Homo sapiens ornithine aminotransferase (gyrate atrophy) (OAT), nuclear gene encoding mitochondrial protein, mRNA.	GO:0007601	GO:0005739|GO:0005759	GO:0004587|GO:0005515|GO:0016740|GO:0030170	chr10	126076414	126076463	GGTCCCTGGGAGCCAGCTGGAGACAGGTGGTCCTGTAAAAGCTTTATTCC	OAT	ILMN_2068747	1396	S	NM_000274.1	NM_000274.1	0.0190495	3.00536
1691	6580370	THAP11	57215	Homo sapiens THAP domain containing 11 (THAP11), mRNA.				chr16	66435351	66435400	GGTGCAGCCTGTGATTCTGATGGGGACTGGTAAATCTGTGCCTCTGCCTC	THAP11	ILMN_1780699	1638	S	NM_020457.2	NM_020457.2	0.0190763	2.53901
2213	6590242	SLC6A15	55117	Homo sapiens solute carrier family 6 (neutral amino acid transporter), member 15 (SLC6A15), transcript variant 2, mRNA.	GO:0006836|GO:0006836	GO:0005887|GO:0016020|GO:0005887|GO:0016020	GO:0005328|GO:0015293|GO:0005328|GO:0015293	chr12	83799403	83799452	CCTTTGGGCTAGGTAGGCACATATCAGTTGGACCACATCTGCAATACTGG	SLC6A15	ILMN_2291083	3533	I	NM_018057.4	NM_018057.4	0.019081	2.10093
4096	110707	ANKAR	150709	Homo sapiens ankyrin and armadillo repeat containing (ANKAR), mRNA.		GO:0016020|GO:0016021	GO:0005488	chr2	190319546	190319595	ACCAACTTGGGAAACATGTCCAGAAAGCCAACCCAGAGCCTGCAGAAGGC	ANKAR	ILMN_2112829	4040	S	NM_144708.2	NM_144708.2	0.0190917	0.469487
20662	4010131	CEBPZ	10153	Homo sapiens CCAAT/enhancer binding protein (C/EBP), zeta (CEBPZ), mRNA.	GO:0006350|GO:0006355|GO:0006366	GO:0005634	GO:0003677|GO:0005488	chr2	37428988	37429037	CAGCTTAGATGGGAGGCTGAACGTGATGACTGGCTACACAACAGAGATGC	CEBPZ	ILMN_1744147	3064	S	NM_005760.2	NM_005760.2	0.0191033	2.05509
565	1070181	VPS13C	54832	Homo sapiens vacuolar protein sorting 13 homolog C (S. cerevisiae) (VPS13C), transcript variant 1A, mRNA.	GO:0008104			chr15	62160908	62160957	CTGAGGAAGTATCTAGCCTCCGTCCCCCTCGCCTGATCCATGAAGATGGC	VPS13C	ILMN_1809582	10708	A	NM_017684.3	NM_018080.2	0.0191861	2.31558
18885	780102	MLL3	58508	Homo sapiens myeloid/lymphoid or mixed-lineage leukemia 3 (MLL3), mRNA.	GO:0006350|GO:0006355|GO:0007242|GO:0016568|GO:0006355	GO:0005634	GO:0003677|GO:0005515|GO:0008168|GO:0008270|GO:0016740|GO:0018024|GO:0046872|GO:0003677|GO:0005515|GO:0008270	chr7	151833932	151833981	GAAGATGACCAGCACAAGATTCCGTGTCACTGTGGAGCTGTGAACTGCCG	MLL3	ILMN_1725300	14890	A	NM_170606.2	NM_170606.1	0.0192044	3.35447
3926	3890048	INO80	54617	Homo sapiens INO80 homolog (S. cerevisiae) (INO80), mRNA.				chr15	41271358	41271407	TGGAGCAGGTACCTCCGGGCGGGCAAGCCTCTGATTTGCACACCTGAAAA	INO80	ILMN_1678362	5897	A	NM_017553.1	NM_032196.3	0.0192206	1.65982
14476	3420377	RPRD2	23248	Homo sapiens regulation of nuclear pre-mRNA domain containing 2 (RPRD2), mRNA.				chr1	150448791	150448840	ACCGGTTCCTGCAGAATTGAGCTTCAGCTGTTACTGTTTTGAAGCCGCTG	RPRD2	ILMN_3238889	7568	S	NM_015203.3	NM_015203.3	0.0192387	2.21616
2471	6660332	C15orf63	25764	Homo sapiens chromosome 15 open reading frame 63 (C15orf63), mRNA.				chr15	41881882	41881931	CGTCTCCACTGAAAATAGAAAAATTAGCTGGGCATGGTGGTGGGCGCCTA	C15ORF63	ILMN_2073543	1152	S	NM_016400.2	NM_016400.2	0.0193371	0.261623
15831	2060170	LOC730990	730990	PREDICTED: Homo sapiens hypothetical LOC730990 (LOC730990), mRNA.							CTCTGGAGGCTGGGGCAGAGAATTGCTTGAACCCAGTAGGCGGAGGTTGC	LOC730990	ILMN_3302499	39	M	XM_001722060.1	XM_001722060.1	0.0193651	0.244791
7185	5870189	PPM1K	152926	Homo sapiens protein phosphatase 1K (PP2C domain containing) (PPM1K), mRNA.	GO:0006470	GO:0005739|GO:0005759|GO:0008287	GO:0000287|GO:0004722|GO:0016787|GO:0030145	chr4	89402170	89402219	GCAACCATGCAAAAGAAATTAATTTGGCCAGGCACAGTGGCTCATGCCTG	PPM1K	ILMN_2070043	1919	S	NM_152542.2	NM_152542.2	0.0194071	0.422556
5378	2320047	NFIA	4774	Homo sapiens nuclear factor I/A (NFIA), mRNA.	GO:0006260|GO:0006350|GO:0006355|GO:0006260|GO:0006350|GO:0006355|GO:0006260|GO:0006350|GO:0006355|GO:0006260|GO:0006350|GO:0006355|GO:0006260|GO:0006350|GO:0006355|GO:0006260|GO:0006350|GO:0006355|GO:0019079	GO:0005622|GO:0005634|GO:0005622|GO:0005634|GO:0005622|GO:0005634|GO:0005622|GO:0005634|GO:0005622|GO:0005634|GO:0005622|GO:0005634|GO:0005634	GO:0003700|GO:0003700|GO:0003700|GO:0003700|GO:0003700|GO:0003700|GO:0008134	chr1	61694189	61694238	ACATGGCCCGCAAGGACAATGAATCCACTCACATTGCAGAACAATTCCGA	NFIA	ILMN_1758049	2218	S	NM_005595.1	NM_005595.1	0.0194148	2.57218
18321	7510025	TSPAN3	10099	Homo sapiens tetraspanin 3 (TSPAN3), transcript variant 1, mRNA.		GO:0016020|GO:0016021|GO:0016020|GO:0016021		chr15	77348147	77348196	CATCCTGCTCTTGGTTTTTGTCACAGAAGTTGTTGTAGTGGTTTTGGGAT	TSPAN3	ILMN_1655469	481	I	NM_005724.4	NM_005724.4	0.0194514	3.66623
16452	3850575	PARK2	5071	Homo sapiens Parkinson disease (autosomal recessive, juvenile) 2, parkin (PARK2), transcript variant 2, mRNA.	GO:0006464|GO:0007417|GO:0042787|GO:0006464	GO:0005634|GO:0005737|GO:0005794|GO:0048471	GO:0004842|GO:0005515|GO:0005515|GO:0005515|GO:0005515|GO:0008270|GO:0016874|GO:0016881|GO:0046872|GO:0008270|GO:0016881|GO:0046872	chr6	161690805	161690854	TGCGACACCACCAACAGGCGTTCTCAGCCTCCGGATGACACAAATACCAG	PARK2	ILMN_2395692	1683	A	NM_013987.1	NM_013987.1	0.0194718	1.90119
13623	4920202	MAP1A	4130	Homo sapiens microtubule-associated protein 1A (MAP1A), mRNA.		GO:0005874|GO:0005875	GO:0005198|GO:0005515	chr15	41610854	41610903	CCCAAGCAAGCCAGTGAGCAGCCCTGCCAGACTACTGCCAGACTGAGAAA	MAP1A	ILMN_1701558	9988	S	NM_002373.4	NM_002373.4	0.0194941	0.389239
14190	6940360	ACVR1	90	Homo sapiens activin A receptor, type I (ACVR1), mRNA.	GO:0000082|GO:0001569|GO:0001701|GO:0001702|GO:0001707|GO:0001755|GO:0002526|GO:0006468|GO:0007179|GO:0007281|GO:0007368|GO:0007498|GO:0007507|GO:0009790|GO:0030278|GO:0030501|GO:0030509|GO:0032926|GO:0043066|GO:0045669|GO:0045941|GO:0051145|GO:0060037	GO:0016020|GO:0045177|GO:0048179	GO:0000166|GO:0000287|GO:0004872|GO:0005524|GO:0016361|GO:0016740|GO:0030145|GO:0042803|GO:0046332|GO:0048184|GO:0048185|GO:0050431	chr2	158301397	158301446	TTCAGTTCATATGCAGAACGTATTTAGCCATTACCCACGTGACACCACCG	ACVR1	ILMN_1760490	2711	S	NM_001105.2	NM_001105.2	0.0195405	2.87556
2570	4480767	NUP98	4928	Homo sapiens nucleoporin 98kDa (NUP98), transcript variant 1, mRNA.	GO:0000059|GO:0006260|GO:0006913|GO:0006999|GO:0015031|GO:0044419|GO:0051028|GO:0065002	GO:0005634|GO:0005643|GO:0005643|GO:0005654|GO:0016020|GO:0031965	GO:0005215|GO:0005515|GO:0017056	chr11	3724101	3726457	CAGCTTGAAAGTGAGGGGCTCTGGGAGTGGGCCATCTTTGTCCTCCTGCA	NUP98	ILMN_1684074	4903	I	NM_016320.3	NM_016320.3	0.0195547	1.66148
3656	2680519	SASS6	163786	Homo sapiens spindle assembly 6 homolog (C. elegans) (SASS6), mRNA.	GO:0007049|GO:0051298	GO:0005813|GO:0005813		chr1	100549570	100549619	ATATTAGGCAGTTGATACTCCCCCACCTCCCCCATTTAGATACACTACTG	SASS6	ILMN_1680662	3379	S	NM_194292.1	NM_194292.1	0.0195594	1.6607
3187	3850154	MTDH	92140	Homo sapiens metadherin (MTDH), mRNA.		GO:0005634|GO:0005730|GO:0005783|GO:0005789|GO:0005923|GO:0016020|GO:0016021|GO:0030054|GO:0031965	GO:0005515	chr8	98807406	98807455	GTGGCGCCAAGAACGAACCTGTTTAACAGCTGTAACCAATGGTACTGATC	MTDH	ILMN_1810838	3409	S	NM_178812.2	NM_178812.2	0.0196141	2.17801
7338	1740494	TOMM40	10452	Homo sapiens translocase of outer mitochondrial membrane 40 homolog (yeast) (TOMM40), nuclear gene encoding mitochondrial protein, mRNA.	GO:0006820|GO:0015031|GO:0043681	GO:0005739|GO:0005741|GO:0016020|GO:0016021|GO:0042719	GO:0003674|GO:0008308	chr19	50098656	50098705	GTCAGTCCACCCTGCCCCGTCCACTTTCCCATCTCCTCGGTATAAATCAT	TOMM40	ILMN_1683475	1560	S	NM_006114.1	NM_006114.1	0.0196206	2.37658
9798	5420487	FAM164A	51101	Homo sapiens family with sequence similarity 164, member A (FAM164A), mRNA.				chr8	79790026	79790075	CCGAAATTCCACACCACCTAGTTTGGCAAGAAATCCTGCCCCAGGTGTGC	FAM164A	ILMN_2057981	774	S	NM_016010.1	NM_016010.1	0.0196635	0.5071
6377	6100411	FKBP14	55033	Homo sapiens FK506 binding protein 14, 22 kDa (FKBP14), mRNA.	GO:0006457	GO:0005783|GO:0005788	GO:0003755|GO:0005509|GO:0016853	chr7	30053411	30053460	GCTACCTAGGACTTAAGCTGATGAAGCTTGGCTCCTAGTGATTGGTGGCC	FKBP14	ILMN_1665243	1670	S	NM_017946.2	NM_017946.2	0.0196809	0.574704
18655	830369	UBE2Q2	92912	Homo sapiens ubiquitin-conjugating enzyme E2Q family member 2 (UBE2Q2), mRNA.	GO:0006511|GO:0043687|GO:0051246	GO:0005737	GO:0000166|GO:0004842|GO:0005524|GO:0016874	chr15	73980293	73980342	TCTTTAATATCCTGATGGCAAGCAGACTGATAGCTGCACATTTGGCATGC	UBE2Q2	ILMN_1683817	2775	S	NM_173469.1	NM_173469.1	0.0197888	3.43318
18297	1660424	CASK	8573	Homo sapiens calcium/calmodulin-dependent serine protein kinase (MAGUK family) (CASK), mRNA.	GO:0006468|GO:0007155	GO:0005634|GO:0005737|GO:0005886|GO:0015629	GO:0000166|GO:0004385|GO:0004674|GO:0005516|GO:0005524|GO:0016740|GO:0005515|GO:0016301|GO:0005515|GO:0016301	chrX	41264524	41264573	TGTGGAAAAGCCTCTTTGTTATCGGCCTTGTGTCAGCAGGTCATGGTCCC	CASK	ILMN_1654773	2836	S	NM_003688.1	NM_003688.1	0.0197944	1.64888
15685	1570433	GAPVD1	26130	Homo sapiens GTPase activating protein and VPS9 domains 1 (GAPVD1), mRNA.	GO:0007165|GO:0051056|GO:0007165|GO:0051056|GO:0006897|GO:0007165|GO:0051056|GO:0051223	GO:0005622|GO:0005622|GO:0005622|GO:0005768|GO:0005829|GO:0016020	GO:0005096|GO:0005096|GO:0005085|GO:0005096|GO:0032794	chr9	127166883	127166932	AATACATCACGAGGCCAGCTGTGTGATTTCTGAGACCTAGATGAGAGTCC	GAPVD1	ILMN_1671221	6661	S	NM_015635.2	NM_015635.2	0.0198183	2.07273
1158	580403	DFNA5	1687	Homo sapiens deafness, autosomal dominant 5 (DFNA5), transcript variant 1, mRNA.	GO:0007605|GO:0060113			chr7	24738800	24738849	ACACACCCCTGCTTGGGACCCTAGCTATATGCATTTTATGTGACCTTGCC	DFNA5	ILMN_1670145	2356	S	NM_004403.2	NM_004403.1	0.0198298	0.179142
10547	360209	C6orf1	221491	Homo sapiens chromosome 6 open reading frame 1 (C6orf1), transcript variant 3, mRNA.				chr6	34322828	34322877	TCCCCATGTACAGCTATGACCCAGCTGAGGAACTGCATGAGGCTGAGCAG	C6ORF1	ILMN_2370685	326	A	NM_001008704.1	NM_001008704.1	0.019832	2.18716
8248	1940082			Homo sapiens mRNA; cDNA DKFZp686I23208 (from clone DKFZp686I23208)				chr4	55989141	55989190	CCTTTGAGGAGAAAGTCAAAATGTGTTGTTAGCCTACCTCCACTCAGGCC	HS.40289	ILMN_1869087	2810	S		Hs.40289	0.019836	2.51418
20247	2470068	MTMR14	64419	Homo sapiens myotubularin related protein 14 (MTMR14), transcript variant 3, mRNA.	GO:0016311	GO:0001726|GO:0005737|GO:0048471	GO:0004438|GO:0004725|GO:0016787|GO:0016791	chr3	9704543	9705396	AACATGGCAGCCCCAAAGCTGAGCAAGGCCAAAGACAGGGTTTTCCAACC	MTMR14	ILMN_2410262	1868	A	NM_022485.3	NM_022485.3	0.0199053	2.53325
11311	670301	RGPD8	727851	PREDICTED: Homo sapiens RANBP2-like and GRIP domain containing 8 (RGPD8), mRNA.	GO:0008150|GO:0015031|GO:0046907|GO:0051028|GO:0065002	GO:0005634|GO:0005643	GO:0008536	chr2	112863296	112863345	CTGAGGAAGAAAATAAGGGTTCAGGTACAGGTGTGGCCGGTGCCTCAGAC	RGPD8	ILMN_3238854	4138	S	XM_001722279.1	XM_001722279.1	0.0199429	2.61346
17632	2320452	LOC284757	284757	Homo sapiens hypothetical protein LOC284757 (LOC284757), mRNA.				chr20	58332875	58332924	CTGGTAGCCTTCAAGTGGCCATGGTGGGAGCATTGACCCAGGGAAATCCA	LOC284757	ILMN_1657398	4094	S	NM_001004305.1	NM_001004305.1	0.0199551	5.8667
7876	4260671	AEBP2	121536	Homo sapiens AE binding protein 2 (AEBP2), mRNA.	GO:0006350|GO:0006355|GO:0016568	GO:0005622|GO:0005634	GO:0003677|GO:0008270|GO:0046872	chr12	19564769	19564818	TAATGTCTGCCCATCTGTATTGTTGCTCCTACCTTCAAATATGACACCTG	AEBP2	ILMN_1803376	3964	S	NM_153207.3	NM_153207.3	0.0199819	1.85423
18298	6660161	RNF144A	9781	Homo sapiens ring finger protein 144A (RNF144A), mRNA.	GO:0006511	GO:0005794|GO:0016020|GO:0016021	GO:0005515|GO:0008270|GO:0016874|GO:0046872	chr2	7100910	7100959	TTCCACAGTTCCGGAGCCTTCAGTGAGGGGTAGCTACATGCCCCATGCCT	RNF144A	ILMN_3238326	5320	S	NM_014746.3	NM_014746.3	0.0199825	2.73805
19489	7000224	SIRT1	23411	Homo sapiens sirtuin (silent mating type information regulation 2 homolog) 1 (S. cerevisiae) (SIRT1), mRNA.	GO:0001542|GO:0006342|GO:0006355|GO:0006471|GO:0006915|GO:0006974|GO:0007275|GO:0007283|GO:0007519|GO:0016481|GO:0016575|GO:0030154|GO:0033158|GO:0044419|GO:0051097|GO:0006342|GO:0006355|GO:0006476	GO:0005634|GO:0005677|GO:0005737|GO:0005634|GO:0005677|GO:0005737	GO:0003677|GO:0003950|GO:0008022|GO:0008270|GO:0016564|GO:0017136|GO:0019213|GO:0046872|GO:0051287|GO:0003677|GO:0008270|GO:0017136|GO:0051287	chr10	69347751	69347800	GCTGTTCTTTATGCATAAAACACCCAGCTAGGACCATTACTGCCAGAGAA	SIRT1	ILMN_1739083	3692	S	NM_012238.3	NM_012238.3	0.0199869	2.22421
6675	650564	CCDC125	202243	Homo sapiens coiled-coil domain containing 125 (CCDC125), mRNA.				chr5	68612887	68612936	CAGCCTGGGCAACATGGTGAAACCCCATCTATACAAAAACTCGGCAAGGC	CCDC125	ILMN_3244319	3301	S	NM_176816.3	NM_176816.3	0.0199965	0.283233
14307	6510446	PRKD2	25865	Homo sapiens protein kinase D2 (PRKD2), transcript variant 3, mRNA.	GO:0006468|GO:0006468|GO:0007242	GO:0005622	GO:0000166|GO:0004697|GO:0005524|GO:0008270|GO:0016740|GO:0019992|GO:0046872	chr19	51869820	51870166	ACAGCGTGGACAAATCTCTCAGCCACCCCTGGTTACAGGAGTACCAGACG	PRKD2	ILMN_2331525	2729	A	NM_001079881.1	NM_001079881.1	0.020017	0.544411
12072	6480349	SSBP2	23635	Homo sapiens single-stranded DNA binding protein 2 (SSBP2), mRNA.	GO:0045449	GO:0005634|GO:0005634|GO:0005737	GO:0003677|GO:0003697|GO:0030528|GO:0003677|GO:0003697|GO:0005515|GO:0030528	chr5	80772148	80772197	AGTTGCTCCTGCCCCCTCCCTGAACTATTTTGTGCTGTGTATATCACTGC	SSBP2	ILMN_1711608	1717	S	NM_012446.2	NM_012446.2	0.0200435	1.86043
12039	5810068	SIPA1	6494	Homo sapiens signal-induced proliferation-associated gene 1 (SIPA1), transcript variant 2, mRNA.	GO:0007010|GO:0007162|GO:0007242|GO:0008283|GO:0030308|GO:0045786|GO:0051056	GO:0005622|GO:0005634|GO:0005737|GO:0012505|GO:0016020	GO:0005096|GO:0005515|GO:0046582	chr11	65174880	65174929	GTGGCGGAAGTGGCCTCCACCCCTTCCCTGTTTGTAAATATTCTGTGGAG	SIPA1	ILMN_1682930	3397	A	NM_006747.2	NM_153253.28	0.0201123	0.451043
16634	2140487	DPP7	29952	Homo sapiens dipeptidyl-peptidase 7 (DPP7), mRNA.	GO:0006508	GO:0005764|GO:0031410	GO:0004177|GO:0004252|GO:0005515|GO:0008233	chr9	140006624	140006673	TACAACGCCTCGGGCTCCGAGCACTGCTACGACATCTACCGGCTCTACCA	DPP7	ILMN_1769135	970	A	NM_013379.2	XM_939309.1	0.0203008	1.86835
5785	4280450	ZNF423	23090	Homo sapiens zinc finger protein 423 (ZNF423), mRNA.	GO:0006355|GO:0007275|GO:0007399|GO:0016481|GO:0030154|GO:0045941	GO:0005622|GO:0005634	GO:0003677|GO:0008270|GO:0016563|GO:0016564|GO:0046872	chr16	49524924	49524973	CCTGCTACAGCTAGTGTGCTTTTAGACTTTCCGCCGCAGACTACATTTCT	ZNF423	ILMN_2154950	4365	S	NM_015069.2	NM_015069.2	0.020302	2.40963
5946	4480280	BRPF3	27154	Homo sapiens bromodomain and PHD finger containing, 3 (BRPF3), mRNA.			GO:0005515|GO:0008270|GO:0046872|GO:0005515|GO:0008270|GO:0046872|GO:0005515|GO:0008270	chr6	36200294	36200343	ATGCTCTTTTAGAACGGGAAACGGCTCAGATCCTGCTGTGGCACGGGGCC	BRPF3	ILMN_1658800	5750	S	NM_015695.2	NM_015695.1	0.0203202	2.32698
8798	1740433	MSL3L1	10943	Homo sapiens male-specific lethal 3-like 1 (Drosophila) (MSL3L1), transcript variant 1, mRNA.	GO:0006333|GO:0006350|GO:0006355|GO:0006366|GO:0007275|GO:0016568|GO:0006333	GO:0000785|GO:0005634|GO:0005634|GO:0000785|GO:0005634|GO:0005634	GO:0003682|GO:0003700|GO:0003682	chrX	11688533	11688920	TCGCCTGAGGAGCACAGGAAGAAAGAAGAAGCGCTGCAGGTTGCCTGGTG	MSL3L1	ILMN_1713156	381	A	NM_078629.1	NM_078630.1	0.0203254	0.311864
12930	6480433	COL4A6	1288	Homo sapiens collagen, type IV, alpha 6 (COL4A6), transcript variant A, mRNA.	GO:0007155|GO:0030198	GO:0005581|GO:0005581|GO:0005576|GO:0005581|GO:0005587	GO:0005201|GO:0005488|GO:0005201|GO:0005488|GO:0005201|GO:0005515	chrX	107399507	107399556	CAGATGTGTGCAATGTGGCAAACTGAAGCTGCACAGTGTTGGTTTCCTTG	COL4A6	ILMN_1675857	6102	A	NM_001847.2	NM_001847.1	0.0203433	0.389624
2012	110327	SEC62	7095	Homo sapiens SEC62 homolog (S. cerevisiae) (SEC62), mRNA.	GO:0006613|GO:0015031|GO:0065002	GO:0005783|GO:0005789|GO:0016020|GO:0016021	GO:0004872|GO:0008565	chr3	169715919	169715968	TCCGTGAATCCCTTAGAGGTCTGTGAATTGTAGGTTAAGAACCCCTGCCC	SEC62	ILMN_1762003	6299	S	NM_003262.3	NM_003262.3	0.0204329	1.75331
8114	2470243	ZDHHC2	51201	Homo sapiens zinc finger, DHHC-type containing 2 (ZDHHC2), mRNA.	GO:0018345	GO:0016020|GO:0016021	GO:0008270|GO:0016409|GO:0016740|GO:0046872	chr8	17123910	17123959	GGACAGGATTCGATTAAGTATTCCCTCTTGTCAAACTGGAAGCTAGGGGA	ZDHHC2	ILMN_1769783	3115	S	NM_016353.3	NM_016353.2	0.0204376	2.41094
2149	1410170	GOPC	57120	Homo sapiens golgi associated PDZ and coiled-coil motif containing (GOPC), transcript variant 1, mRNA.	GO:0006888|GO:0006893|GO:0015031|GO:0043004|GO:0045176|GO:0051260	GO:0000139|GO:0005624|GO:0005737|GO:0005794|GO:0005886|GO:0030054|GO:0030140|GO:0030140|GO:0042995|GO:0045202|GO:0045211	GO:0042980|GO:0050430|GO:0050430	chr6	117988680	117988729	AGGAGGGAACTGTTGCAAAGCCATTTCATCGAGAAGGGGACAGAAGGAGA	GOPC	ILMN_2388585	3999	A	NM_020399.2	NM_020399.2	0.0204605	0.533878
18894	1500608	HSD3B7	80270	Homo sapiens hydroxy-delta-5-steroid dehydrogenase, 3 beta- and steroid delta-isomerase 7 (HSD3B7), mRNA.	GO:0006699|GO:0006700|GO:0055114	GO:0005575|GO:0005783|GO:0005789|GO:0016020|GO:0016021	GO:0003854|GO:0005488|GO:0016491	chr16	30907561	30907610	TCCTCTGTCCTCTCATCCCAGTCCTGATGGCCGCTTGGTGAGTGTCTGGT	HSD3B7	ILMN_1653042	1759	S	NM_025193.2	NM_025193.2	0.0204674	0.302109
18555	1170056	C2orf24	27013	Homo sapiens chromosome 2 open reading frame 24 (C2orf24), mRNA.		GO:0016020|GO:0016021		chr2	219745118	219745167	CCTGTGTGATGTCCCTGAGGCAGAAGAGCCGGGGACTGATGGGTTCAGGT	C2ORF24	ILMN_1795419	1754	S	NM_015680.3	NM_015680.3	0.0204923	0.489775
18038	6250121	CHMP2B	25978	Homo sapiens chromatin modifying protein 2B (CHMP2B), mRNA.	GO:0015031	GO:0005622|GO:0005737	GO:0019904	chr3	87386439	87386488	CCAGGTTTTCCTGGTCTCAGACCTATGATGACTTGTCCCTTTGATGTCAC	CHMP2B	ILMN_1741176	1495	S	NM_014043.2	NM_014043.2	0.0205227	2.34201
14960	6590082			xj89b12.x1 Soares_NFL_T_GBC_S1 Homo sapiens cDNA clone IMAGE:2664383 3, mRNA sequence				chr3	127027330	127027379	ATACTCAAGGCCGGGTGCGGTGGCTCATACACATGGAGCAAGGAAGGACC	HS.542993	ILMN_1904980	209	S		Hs.542993	0.0205506	0.332119
16865	2140059	C1orf165	79656	Homo sapiens chromosome 1 open reading frame 165 (C1orf165), mRNA.				chr1	48980935	48980984	CCGAGCCGGAGTTACGGAGCACTTTCAGTGAGGAAGCAAATACGTCGTCC	C1ORF165	ILMN_1675024	873	S	NM_024603.1	NM_024603.1	0.0206108	0.491821
16423	3610427	LOC100128098	100128098	PREDICTED: Homo sapiens hypothetical protein LOC100128098 (LOC100128098), mRNA.				chr10	17491425	17491474	GCAGCCAGGTGTGGTGGGTCATGCCTGTAATCTCAGCAATTTGGGAGGCC	LOC100128098	ILMN_3261439	600	M	XM_001721625.1	XM_001721625.1	0.0206271	0.297181
8487	5310768	PAF1	54623	Homo sapiens Paf1, RNA polymerase II associated factor, homolog (S. cerevisiae) (PAF1), mRNA.	GO:0006350|GO:0006355	GO:0005634		chr19	44568418	44568467	CCCAGGGCATTCAGGGCTGGTTCAGACACCATTATTGTGAGCAGCAAAGC	PAF1	ILMN_1669508	1774	S	NM_019088.2	NM_019088.2	0.020653	2.213
15678	4670709	NEIL1	79661	Homo sapiens nei endonuclease VIII-like 1 (E. coli) (NEIL1), mRNA.	GO:0006284|GO:0006289|GO:0006979|GO:0008152|GO:0032074	GO:0005634|GO:0005737	GO:0003684|GO:0003906|GO:0008022|GO:0008270|GO:0016829|GO:0019104	chr15	73434144	73434193	TCCAGCAGGACCCAGAAGCTCCCACAGTGCCCAAGAAGGGGAGGAGGAAG	NEIL1	ILMN_1812622	1461	S	NM_024608.1	NM_024608.1	0.0206917	1.64822
4227	3460167	NAP1L1	4673	Homo sapiens nucleosome assembly protein 1-like 1 (NAP1L1), transcript variant 1, mRNA.	GO:0006334|GO:0006260|GO:0006334|GO:0008284	GO:0005634|GO:0005634|GO:0005678|GO:0042470	GO:0005515	chr12	74726645	74726694	GGTCTTGGAATGTGAACACATTGTTTGTAGTGCTATCCATTCCTCTCCTG	NAP1L1	ILMN_1699208	3081	A	NM_139207.1	NM_139207.1	0.0207129	2.41627
4836	1110243	MIF4GD	57409	Homo sapiens MIF4G domain containing (MIF4GD), mRNA.	GO:0006417|GO:0016070	GO:0005634|GO:0005737	GO:0005515	chr17	73262455	73262504	CACTGGTGGGATATTTTGGGATGTCAAGGGGTGGAGGCAGAGCACAAGTC	MIF4GD	ILMN_1743806	1216	S	NM_020679.2	NM_020679.2	0.0207814	2.28455
7511	6760025	ZNF197	10168	Homo sapiens zinc finger protein 197 (ZNF197), transcript variant 2, mRNA.	GO:0006355|GO:0006350|GO:0006355	GO:0005634|GO:0005622|GO:0005634	GO:0003700|GO:0003700|GO:0008270|GO:0046872	chr3	44664478	44664527	CCATGAGGGGAAAGTGGGTGAAGGGTGCTATCTTTGCAACTTCCTGTGAT	ZNF197	ILMN_2270900	2476	I	NM_001024855.1	NM_001024855.1	0.0207856	2.0357
6418	6660341	ALDH1L1	10840	Homo sapiens aldehyde dehydrogenase 1 family, member L1 (ALDH1L1), mRNA.	GO:0006730|GO:0009058|GO:0009258|GO:0055114|GO:0009058	GO:0005737	GO:0000036|GO:0008168|GO:0016155|GO:0016491|GO:0016742|GO:0048037|GO:0000036|GO:0008168|GO:0016491|GO:0016742|GO:0048037	chr3	127305327	127305376	GAGGCGGCTCTGAACGAGTACCTGCGGGTCAAGACAGTGACCTTCGAATA	ALDH1L1	ILMN_1802167	2846	S	NM_012190.2	NM_012190.2	0.020815	5.03288
18347	4900685	AGTRAP	57085	Homo sapiens angiotensin II receptor-associated protein (AGTRAP), transcript variant 2, mRNA.		GO:0000139|GO:0005783|GO:0005789|GO:0005794|GO:0016020|GO:0016021|GO:0030659|GO:0031410	GO:0004872	chr1	11733061	11733110	TTCCCAGGCTGGAACCAGGGTCTCTCTTTACCTCCTACCCCATGGTGGCA	AGTRAP	ILMN_2307656	808	A	NM_001040194.1	NM_001040194.1	0.020845	0.477257
11588	3170136	SAMD9L	219285	Homo sapiens sterile alpha motif domain containing 9-like (SAMD9L), mRNA.				chr7	92759562	92759611	GTCTTCCTTGACCACCATCATTCCTGCCTGATTAGAGGGCTTCCTCATGG	SAMD9L	ILMN_1799467	6889	S	NM_152703.2	NM_152703.2	0.0208473	0.361329
16586	3140156	MAPKAPK5	8550	Homo sapiens mitogen-activated protein kinase-activated protein kinase 5 (MAPKAPK5), transcript variant 2, mRNA.	GO:0006468|GO:0007165	GO:0005634|GO:0005737	GO:0000166|GO:0004674|GO:0004708|GO:0005515|GO:0005524|GO:0016740	chr12	110815206	110815255	GCAGGTGATAGAAGAGCAAACCACGTCCCACGAATCCCAATAATGACAGC	MAPKAPK5	ILMN_2322935	1639	A	NM_139078.1	NM_139078.1	0.0208689	2.53697
13420	6180592			Homo sapiens cDNA clone IMAGE:30332316				chr19	1826015	1826064	GGCGACACCCTTGCCCAAGCTGGATTTTGCAGACCTGGTAGGCGTGAGAT	HS.143408	ILMN_1852793	1087	S		Hs.143408	0.0209135	0.610411
6338	780762	CSNK1D	1453	Homo sapiens casein kinase 1, delta (CSNK1D), transcript variant 1, mRNA.	GO:0006281|GO:0006468|GO:0007165|GO:0016055	GO:0005737	GO:0000166|GO:0004674|GO:0005515|GO:0005524|GO:0016740	chr17	80202348	80202397	TTGCAGAGAATCAGACTCCTTTTCCAGGGCCTCAGCTCCCTCCAGTGGTG	CSNK1D	ILMN_1720708	1823	A	NM_001893.3	NM_139062.1	0.02092	2.33349
8853	3610358	KLHL28	54813	Homo sapiens kelch-like 28 (Drosophila) (KLHL28), mRNA.			GO:0005515	chr14	45395985	45396034	TGAAAGACTGTGGAAAATGATTTTAGGACGGGCGCAGTGGCTCACGCCTG	KLHL28	ILMN_3251605	4043	S	NM_017658.3	NM_017658.3	0.0209812	0.275487
3984	830671	LOC728741	728741	PREDICTED: Homo sapiens hypothetical LOC728741 (LOC728741), mRNA.				chr16	28689441	28689599	CGGCGGGCAGAGGACTACCACAAATGCAAAATCCCCCCTTCTGCAAGAAA	LOC728741	ILMN_3234920	448	S	XM_001717652.1	XM_001717652.1	0.0209914	2.13632
2520	4860356	BYSL	705	Homo sapiens bystin-like (BYSL), mRNA.	GO:0007155|GO:0007565|GO:0042254	GO:0005634|GO:0005737		chr6	41900533	41900582	CTGAAGACCCAGATCAGGGCAGTGACAGATCACAGGGACATCTGTGGCTC	BYSL	ILMN_1682792	1739	S	NM_004053.3	NM_004053.3	0.0211461	2.21542
5240	6420739	PGM3	5238	Homo sapiens phosphoglucomutase 3 (PGM3), mRNA.	GO:0005975|GO:0006041|GO:0006048|GO:0007283|GO:0009790|GO:0019255|GO:0030097	GO:0005575	GO:0000287|GO:0004610|GO:0004610|GO:0004614|GO:0016853	chr6	83935680	83935729	GCTTGGCAGTATTTCAGCTGGCTGGAGGAATTGGAGAAAGGCCCCAACCA	PGM3	ILMN_2168314	1611	S	NM_015599.1	NM_015599.1	0.0212449	1.59459
4743	6130598	PRPF39	55015	Homo sapiens PRP39 pre-mRNA processing factor 39 homolog (S. cerevisiae) (PRPF39), mRNA.	GO:0006397|GO:0008380	GO:0005622|GO:0005634	GO:0005488	chr14	44654154	44654203	GCCTTAAGGGGTAGGAAGAAAAACCTGACTGCAAATCATGTCAGTGTAGT	PRPF39	ILMN_1692779	2781	S	NM_017922.2	NM_017922.2	0.0212518	1.77211
12129	1470341	PLEKHB2	55041	Homo sapiens pleckstrin homology domain containing, family B (evectins) member 2 (PLEKHB2), transcript variant 2, mRNA.		GO:0016020	GO:0005515|GO:0005515	chr2	131621526	131621575	TGAGGGCTTTAATCCTTTAAAACTTGGAGAAGCTGGCTGGGCGCGGTGGC	PLEKHB2	ILMN_2297710	1447	I	NM_017958.1	NM_017958.1	0.0212788	0.421684
19493	4880072	LOC401480	401480	PREDICTED: Homo sapiens misc_RNA (LOC401480), miscRNA.							CCTGAGCCTAAGAGGACAAGACTAGAGTAAGCCCTGATCCCGCCAGCACC	LOC401480	ILMN_3248480	1299	S	XR_040305.1	XR_040305.1	0.0213411	2.97586
12341	2600008	ZNF425	155054	Homo sapiens zinc finger protein 425 (ZNF425), mRNA.	GO:0006355|GO:0006350|GO:0006355	GO:0005622|GO:0005634|GO:0005622|GO:0005634	GO:0003676|GO:0008270|GO:0046872|GO:0003677|GO:0008270|GO:0046872	chr7	148800136	148800185	GGAAAGACGTGCCAGTTGTGGAGGAAACATTCACACTGATCTGCTAGTCC	ZNF425	ILMN_1683932	2850	S	NM_001001661.1	NM_001001661.1	0.0213726	2.18098
15563	1940750	LOC100133578	100133578	PREDICTED: Homo sapiens similar to acetylserotonin O-methyltransferase-like (LOC100133578), mRNA.							GATTGAGGGCTTTATGCTATCCAAGGGGCCGGCCTGCTGCTGGTGGAGAC	LOC100133578	ILMN_3246330	1107	S	XM_001714539.1	XM_001714539.1	0.0213834	0.597279
7643	5550608	IKZF4	64375	Homo sapiens IKAROS family zinc finger 4 (Eos) (IKZF4), mRNA.	GO:0006350|GO:0006355	GO:0005622|GO:0005634	GO:0003700|GO:0008270|GO:0016564|GO:0046872	chr12	54717701	54717750	TGTGCCCATGAGAGCAGAGACTGGAAGGGCAAGACCAGGTGCTAAGGAGG	IKZF4	ILMN_1741334	4666	S	NM_022465.3	NM_022465.2	0.0213854	2.86181
3446	4290446	EIF4G2	1982	Homo sapiens eukaryotic translation initiation factor 4 gamma, 2 (EIF4G2), transcript variant 1, mRNA.	GO:0016070|GO:0006446|GO:0007050|GO:0008219|GO:0016070	GO:0016281	GO:0003743|GO:0005515|GO:0003743|GO:0005515|GO:0005515	chr11	10823235	10823284	CTCTTATCCCAGCTGCAAGGACAGTCGAAGGATATGCCACCTCGGTTTTC	EIF4G2	ILMN_2279635	1753	I	NM_001418.3	NM_001418.3	0.0214563	5.61427
5595	1110465	YPEL2	388403	Homo sapiens yippee-like 2 (Drosophila) (YPEL2), mRNA.		GO:0005634		chr17	54833057	54833106	GTATGGAGCTGTTGCGGGTTTGCTCCTTTTTCTTGCTTTGCGTGCTCAGT	YPEL2	ILMN_1677098	4412	S	NM_001005404.3	NM_001005404.3	0.0214692	3.73988
19840	4230035	SIK3	23387	Homo sapiens SIK family kinase 3 (SIK3), mRNA.				chr11	116714311	116714360	GCACCCTCCAGCAACAACAGATGAAAGCCAGTGAGCCTACTAACCGTGCC	SIK3	ILMN_1732343	5826	S	NM_025164.3	NM_025164.3	0.0214703	2.25032
11084	5670709	MCHR2	84539	Homo sapiens melanin-concentrating hormone receptor 2 (MCHR2), transcript variant 2, mRNA.	GO:0007165|GO:0007186	GO:0005886|GO:0016021	GO:0004872	chr6	100474604	100474653	CTGGACTTTAAGCATAATTAGGAAACATTCCTGGCCGGGTGCAGTGGCTC	MCHR2	ILMN_2383150	1997	A	NM_032503.2	NM_032503.2	0.0215038	0.47913
11272	2030020			xr14b10.x1 NCI_CGAP_Lu28 Homo sapiens cDNA clone IMAGE:2760091 3, mRNA sequence				chr6	34824118	34824167	CCCTTCCTAAAAAATTCTTCCAGTAGGCCGGGTGTGGTGGCTTATGCCTG	HS.544637	ILMN_1872419	337	S		Hs.544637	0.0215209	0.233735
10603	6520243	ATRN	8455	Homo sapiens attractin (ATRN), transcript variant 1, mRNA.	GO:0006954|GO:0040014	GO:0005576|GO:0005615|GO:0005886|GO:0005887	GO:0004872|GO:0005515|GO:0005529	chr20	3579239	3579288	CCAGGCCCACCAAGAGATATTGCCCCTTGATGAGAGTCAAACACCCTGCC	ATRN	ILMN_1772124	8114	I	NM_139321.1	NM_139321.1	0.0215793	1.49953
16336	7570148	LMNB2	84823	Homo sapiens lamin B2 (LMNB2), mRNA.	GO:0008150	GO:0005634|GO:0005652|GO:0005882|GO:0016020	GO:0005198	chr19	2428328	2428377	CCTCTTCCAAGCCCTGCGTCCAGCGAGCGTCACAGCACAACCTGCAAAAA	LMNB2	ILMN_1708101	4421	S	NM_032737.2	NM_032737.2	0.0216495	2.99477
9702	2450367	LRIG1	26018	Homo sapiens leucine-rich repeats and immunoglobulin-like domains 1 (LRIG1), mRNA.		GO:0016020|GO:0016021	GO:0005515|GO:0005515	chr3	66512619	66512668	GAAACTGAGCTGGGACTGGAAAGGACAGCCCTTGACCTGGGTTCTGGGTA	LRIG1	ILMN_1707342	4308	S	NM_015541.2	NM_015541.2	0.0216558	2.27645
6798	1430463	MICAL2	9645	Homo sapiens microtubule associated monoxygenase, calponin and LIM domain containing 2 (MICAL2), mRNA.	GO:0006725|GO:0008152	GO:0005737|GO:0005856	GO:0004497|GO:0008270|GO:0046872	chr11	12222218	12225828	GAAGGCAGCCCCCCAGTTCATTTCAGCCTTCCAGTGCTACACCCACTTCT	MICAL2	ILMN_1785141	3607	S	NM_014632.2	NM_014632.2	0.0216789	0.319003
310	5080632	FBXO11	80204	Homo sapiens F-box protein 11 (FBXO11), transcript variant 2, mRNA.	GO:0006464|GO:0006511|GO:0016567	GO:0000151|GO:0000151|GO:0005634|GO:0005737	GO:0004842|GO:0005515|GO:0008270|GO:0008469|GO:0035244|GO:0046872|GO:0004842|GO:0008270|GO:0004842|GO:0008270	chr2	48046113	48046162	GCTGGAGTCTGGGTGACAACTGGCAGCACTCCAGTACTGAGAAGAAACCG	FBXO11	ILMN_1678404	1807	A	NM_018693.2	NM_012167.1	0.0217069	2.40308
10369	5270187	FAM168B	130074	Homo sapiens family with sequence similarity 168, member B (FAM168B), mRNA.				chr2	131805857	131805906	ATGAGTCCCTGTGCAGACCAGTGGGCAAGGCAGCTGGGCCAGATCTCAGG	FAM168B	ILMN_1677122	4948	S	NM_001009993.2	NM_001009993.1	0.0217162	1.80908
15311	1710091	IRS1	3667	Homo sapiens insulin receptor substrate 1 (IRS1), mRNA.	GO:0007165|GO:0008286|GO:0008286|GO:0043491|GO:0048009	GO:0005634|GO:0005737|GO:0005792|GO:0005886|GO:0005901	GO:0004871|GO:0004871|GO:0005069|GO:0005158|GO:0005158|GO:0005159|GO:0005515|GO:0005515|GO:0005515|GO:0019901|GO:0042169|GO:0043548|GO:0043548	chr2	227308884	227308933	AGTGAGCTGATGTGCCCACCACCGTGTCATGAGAGAATGGGTTTACTCTC	IRS1	ILMN_1759232	5048	S	NM_005544.1	NM_005544.1	0.0217925	5.01778
5460	6020315	C1orf97	84791	Homo sapiens chromosome 1 open reading frame 97 (C1orf97), mRNA.							CAGCACCGATCCCGACATAGATCAGTGACGTCTTTTTCTTCAGATGATCC	C1ORF97	ILMN_2047354	295	S	NM_032705.3	NM_032705.3	0.0218484	0.374641
12559	630364	PCGF6	84108	Homo sapiens polycomb group ring finger 6 (PCGF6), transcript variant 2, mRNA.	GO:0006355|GO:0016481	GO:0005634|GO:0031519	GO:0003700|GO:0005515|GO:0008270|GO:0046872	chr10	105086385	105098479	GGTGGTTGGGATATCTGCTCTCTGGGATGGCATCAGTTGGGCAGTCATCT	PCGF6	ILMN_1656574	1233	A	NM_032154.3	NM_032154.3	0.0218842	2.45192
4040	1820674	TTN	7273	Homo sapiens titin (TTN), transcript variant novex-3, mRNA.	GO:0006941|GO:0007067|GO:0030239|GO:0035023|GO:0046777|GO:0005975|GO:0035023	GO:0000794|GO:0005622|GO:0005634|GO:0005737|GO:0030017|GO:0030018|GO:0030018|GO:0030018|GO:0005622	GO:0000166|GO:0004674|GO:0004713|GO:0005089|GO:0005516|GO:0005524|GO:0008307|GO:0016740|GO:0017022|GO:0042802|GO:0051393|GO:0005089|GO:0005515	chr2	179629515	179631133	GGAGTTCTGTCACTCTCTATGTCAATGCTCCTGAACCGCCCCAAGTTCTG	TTN	ILMN_1652056	9901	A	NM_133379.2	NM_133379.1	0.0219183	2.97889
20861	6290112	SRPR	6734	Homo sapiens signal recognition particle receptor (docking protein) (SRPR), mRNA.	GO:0006614|GO:0006886	GO:0005783|GO:0005785|GO:0005786|GO:0005789|GO:0016020|GO:0016021	GO:0000166|GO:0003924|GO:0004872|GO:0005047|GO:0005525|GO:0008312	chr11	126133104	126133153	TCTTGGCCTCCCAACTCTTCCCACTCCCAGAATCCAGAAGTAAGCTCTGC	SRPR	ILMN_1785660	2625	S	NM_003139.2	NM_003139.2	0.0219661	1.72218
16258	130142	LOC653994	653994	PREDICTED: Homo sapiens similar to Eukaryotic translation initiation factor 4H (eIF-4H) (Williams-Beuren syndrome chromosome region 1 protein homolog), transcript variant 2 (LOC653994), mRNA.							CGGAGACGGCAAATGGCGGACTTCGACACCTACGACGATCGGGCCTACAG	LOC653994	ILMN_1737586	12	A	XM_944429.1	XM_944429.1	0.0219753	3.63832
4765	4860142	UTP18	51096	Homo sapiens UTP18, small subunit (SSU) processome component, homolog (yeast) (UTP18), mRNA.	GO:0006364	GO:0005634|GO:0005732	GO:0005515	chr17	46712829	46717643	CGCCTCTTCGGGGGATGGAGAAGTTTATGTTTGGGATGTGAACTCAAGGA	UTP18	ILMN_1779584	1243	S	NM_016001.2	NM_016001.1	0.0219811	2.44997
13999	3710240	CELSR2	1952	Homo sapiens cadherin, EGF LAG seven-pass G-type receptor 2 (flamingo homolog, Drosophila) (CELSR2), mRNA.	GO:0007156|GO:0007165|GO:0007218|GO:0007275|GO:0016055|GO:0021999|GO:0022407|GO:0032583|GO:0048813	GO:0005737|GO:0005886|GO:0016021	GO:0004872|GO:0004930|GO:0005509	chr1	109619580	109619629	CTGGAGCAGGTGGCTAGAAAAAGAGGCTGTGGGCAGGAAAGAAAGGCTCC	CELSR2	ILMN_1711208	10219	S	NM_001408.1	NM_001408.1	0.0220167	2.56973
3095	5260575	DENR	8562	Homo sapiens density-regulated protein (DENR), mRNA.	GO:0006413|GO:0008150	GO:0005575	GO:0003674|GO:0003743	chr12	121821694	121821743	AGTCCAGGTTCAAGACTAGCCTGGGCAACATGGCAAGACCCTGTCCCTAT	DENR	ILMN_2168952	2849	S	NM_003677.3	NM_003677.3	0.0220212	0.341459
6013	6060377	ABCG1	9619	Homo sapiens ATP-binding cassette, sub-family G (WHITE), member 1 (ABCG1), transcript variant 2, mRNA.	GO:0006869|GO:0008203|GO:0009720|GO:0010033|GO:0032367|GO:0033344|GO:0033700|GO:0034436|GO:0042632|GO:0042987|GO:0043691|GO:0043691|GO:0045449|GO:0045449|GO:0045449|GO:0045542|GO:0045542|GO:0055091	GO:0000139|GO:0005768|GO:0005768|GO:0005783|GO:0005789|GO:0005794|GO:0005886|GO:0005887	GO:0000166|GO:0005524|GO:0005543|GO:0005548|GO:0015485|GO:0016887|GO:0017127|GO:0019534|GO:0034041|GO:0034437|GO:0042803|GO:0043531|GO:0046982	chr21	42590233	42590282	CAGCACTTGTGAAGGATTGAATGCAGGTTCCAGGTGGAGGGAAGACGTGG	ABCG1	ILMN_1794782	2769	A	NM_016818.2	NM_004915.3	0.0220518	0.130301
3358	5570722	PDE4C	5143	Homo sapiens phosphodiesterase 4C, cAMP-specific (phosphodiesterase E1 dunce homolog, Drosophila) (PDE4C), mRNA.	GO:0007165|GO:0007165|GO:0008150|GO:0007165	GO:0005575|GO:0005575	GO:0003824|GO:0004114|GO:0004114|GO:0004115|GO:0016787				TCCTGGGCTTCTATCCCTGTGAGGAGAGGTGCTGTCTGCTGGAGCCTCTA	PDE4C	ILMN_2117613	2602	S	NM_000923.2	NM_000923.2	0.0220602	0.0886816
18647	60707	DPP8	54878	Homo sapiens dipeptidyl-peptidase 8 (DPP8), transcript variant 1, mRNA.	GO:0006508|GO:0006955	GO:0005634|GO:0005737|GO:0005737|GO:0005737|GO:0016020	GO:0004177|GO:0004252|GO:0008233|GO:0008239	chr15	65744323	65744372	TGGGTCACCCTGACCAGAATGAACAGGGCTATTACTTAGGATCTGTGGCC	DPP8	ILMN_2312732	2562	A	NM_130434.3	NM_130434.3	0.0220797	2.55202
2577	3780148	C7orf26	79034	Homo sapiens chromosome 7 open reading frame 26 (C7orf26), mRNA.				chr7	6614639	6614688	CGGGTGCAAGCCCGTGTGTCTGGCCTCTTTCCTCGTGAAGACGATGTGTC	C7ORF26	ILMN_1730048	1672	S	NM_024067.2	NM_024067.2	0.0220961	1.68056
1075	2850435	SIAH1	6477	Homo sapiens seven in absentia homolog 1 (Drosophila) (SIAH1), transcript variant 2, mRNA.	GO:0006508|GO:0006511|GO:0006915|GO:0007049|GO:0007275|GO:0007283|GO:0007399|GO:0007411|GO:0009653|GO:0030154|GO:0030163	GO:0005634|GO:0005737	GO:0008022|GO:0008270|GO:0016874|GO:0016881|GO:0046872	chr16	48395117	48395166	GTTTTTGCGTGGGAGTGTGTGCCTGCGTGGGTGTGTGCGTGTTTGGGTTT	SIAH1	ILMN_1711627	1662	A	NM_001006610.1	NM_001006610.1	0.0221429	2.64987
4168	3360327	LOC401127	401127	PREDICTED: Homo sapiens misc_RNA (LOC401127), miscRNA.				chr4	39159182	39159231	GCAACACTCAAGCTCTGGGACTACAGCAAGGGGAAGTGCCTGAAGACATA	LOC401127	ILMN_3276859	805	M	XR_017898.1	XR_017898.1	0.0221648	1.89063
14816	6660050	GOLGA8A	23015	Homo sapiens golgi autoantigen, golgin subfamily a, 8A (GOLGA8A), mRNA.		GO:0005794|GO:0016020		chr15	32467354	32467403	AGCAGCGAAGAGGAACACGAAAGCAAATGGCAGTAGCCCTGAGACGGCCG	GOLGA8A	ILMN_1712469	1164	A	NM_181077.2	NM_181077.2	0.0221695	0.390842
12256	5550440	SLC6A1	6529	Homo sapiens solute carrier family 6 (neurotransmitter transporter, GABA), member 1 (SLC6A1), mRNA.	GO:0006836|GO:0007268	GO:0005624|GO:0005886|GO:0005887|GO:0030424	GO:0005328|GO:0005332|GO:0015293	chr3	11055330	11055379	CAGGAACCCATCACTGTGTCTCATGGTCCCACTTCCCCATCTGTGTGTGA	SLC6A1	ILMN_1744191	3856	S	NM_003042.2	NM_003042.2	0.0221963	2.49226
13075	6280092	SLC25A23	79085	Homo sapiens solute carrier family 25 (mitochondrial carrier; phosphate carrier), member 23 (SLC25A23), nuclear gene encoding mitochondrial protein, mRNA.	GO:0006810|GO:0006810|GO:0006810	GO:0005739|GO:0005743|GO:0016020|GO:0016021|GO:0016020|GO:0016020	GO:0005215|GO:0005488|GO:0005509|GO:0005488|GO:0005488	chr19	6440113	6440162	TCCTTCGACCTCCACTGCGCCCCACCTCCCTGCCTGTGTGTGTTATTTCA	SLC25A23	ILMN_1679949	3372	S	NM_024103.2	NM_024103.2	0.022298	1.96804
13099	1580725	NUBPL	80224	Homo sapiens nucleotide binding protein-like (NUBPL), mRNA.			GO:0000166|GO:0005524	chr14	31399175	31399224	CATTTCAACCCGGGAGGCTGAGGTTGCAGTGAGTGGAGATTGTACCACTG	NUBPL	ILMN_2048811	1966	S	NM_025152.1	NM_025152.1	0.0224041	0.361164
12073	7000228	LOC400455	400455	PREDICTED: Homo sapiens hypothetical LOC400455 (LOC400455), mRNA.							GTTCTACAGGCTCATCATGCCAAGAAAGAAGCTGCCCAGAAGGTGGGCGC	LOC400455	ILMN_1754865	417	S	XR_018793.1	NM_003819.2	0.0224126	2.62405
10697	4260221	ZNF23	7571	Homo sapiens zinc finger protein 23 (KOX 16) (ZNF23), mRNA.	GO:0006350|GO:0006355	GO:0005622|GO:0005634	GO:0003677|GO:0008270|GO:0046872	chr16	71481670	71481719	CAGTTATGGAGGACTTGTATGGAGAAATTTAAGTCTTCACTGAGGGCCAC	ZNF23	ILMN_2147993	3022	S	NM_145911.1	NM_145911.1	0.0224506	1.86368
12816	650528	ZNF772	400720	Homo sapiens zinc finger protein 772 (ZNF772), mRNA.	GO:0006355|GO:0006355|GO:0006350|GO:0006355	GO:0005622|GO:0005634|GO:0005622|GO:0005634|GO:0005622|GO:0005634	GO:0003676|GO:0008270|GO:0046872|GO:0003676|GO:0008270|GO:0046872|GO:0003677|GO:0008270|GO:0046872	chr19	62673029	62673078	TGCTTTGTGGCCCAGAATATGGGCTATCTTGGTATGAGTTACATGTTCAC	ZNF772	ILMN_1738124	5106	S	NM_001024596.1	NM_001024596.1	0.0224537	0.448232
16725	1340491	SP110	3431	Homo sapiens SP110 nuclear body protein (SP110), transcript variant b, mRNA.	GO:0006350|GO:0006355|GO:0044419	GO:0005634|GO:0005634	GO:0003677|GO:0005062|GO:0005515|GO:0008270|GO:0046872	chr2	230749567	230749616	CTACCCTCTCAGTCACCATGTTGCAGACTTTCCCTGTCTGGAGGCTCACC	SP110	ILMN_1731418	1759	I	NM_004510.2	NM_004510.2	0.0224688	0.41754
11767	4730255	PCDHGA12	26025	Homo sapiens protocadherin gamma subfamily A, 12 (PCDHGA12), transcript variant 1, mRNA.	GO:0007155|GO:0007156	GO:0005624|GO:0005737|GO:0005886|GO:0016021	GO:0005509|GO:0005515	chr5	140792847	140792896	CGTCAGCCAGGAGAGCTTTGAAAAAAGCGAGCCCCTTTTGCTGTCAGGTG	PCDHGA12	ILMN_1653040	2506	A	NM_003735.2	NM_032094.1	0.0224977	0.420562
19531	1090687	POLR1D	51082	Homo sapiens polymerase (RNA) I polypeptide D, 16kDa (POLR1D), transcript variant 2, mRNA.	GO:0006350	GO:0005634|GO:0005654|GO:0005654|GO:0005654	GO:0003677|GO:0003899|GO:0046983	chr13	27139220	27139269	AAACTAGAATAGACCTCTCCGCCACCGAGCTGCTGTGTCACGCCCTCAGC	POLR1D	ILMN_1742427	1617	S	NM_152705.1	NM_152705.1	0.0225414	2.53976
13258	5310048	SF3B1	23451	Homo sapiens splicing factor 3b, subunit 1, 155kDa (SF3B1), transcript variant 1, mRNA.	GO:0000398|GO:0000398|GO:0008380|GO:0009952	GO:0005634|GO:0005681|GO:0016607	GO:0003682|GO:0005515|GO:0031202	chr2	198285785	198285834	CTACGAGTTTGCTTGGTCAGAAGAAGCCAGGATATCATGCCCCTGTGGCA	SF3B1	ILMN_1674780	266	A	NM_012433.2	NM_001005526.1	0.0226072	2.91771
17419	4250376	AHDC1	27245	Homo sapiens AT hook, DNA binding motif, containing 1 (AHDC1), mRNA.			GO:0003677	chr1	27733961	27734010	TCAGAAAACCAACGCCAAGATCCCTCCCAGCGTCCACATCGTCCTCTGGC	AHDC1	ILMN_1680111	5461	S	NM_001029882.1	NM_001029882.1	0.0226255	0.482818
3955	3870066	CLCN4	1183	Homo sapiens chloride channel 4 (CLCN4), mRNA.	GO:0006821|GO:0006811|GO:0006821	GO:0016020|GO:0016020|GO:0016021	GO:0005247|GO:0005244|GO:0005247|GO:0031404	chrX	10162658	10162707	CCCCAGAGACGCTCAGCTTGTATCCATTGACTGGAAGTCTGTCACGTGGC	CLCN4	ILMN_1728369	4421	S	NM_001830.3	NM_001830.2	0.022654	2.53466
16578	4920201	GALNT1	2589	Homo sapiens UDP-N-acetyl-alpha-D-galactosamine:polypeptide N-acetylgalactosaminyltransferase 1 (GalNAc-T1) (GALNT1), mRNA.	GO:0006493|GO:0018242|GO:0018243	GO:0005576|GO:0005794|GO:0016020|GO:0016021|GO:0048471	GO:0004653|GO:0004653|GO:0005509|GO:0005529|GO:0016757|GO:0030145	chr18	31545285	31545334	GCAGGCAGTGCTATTTCTTGTGCCTAAGAATGTTTCCAAAAGTCGCATCG	GALNT1	ILMN_1803977	3264	S	NM_020474.2	NM_020474.2	0.0227307	2.26043
19510	2070753	PRDM10	56980	Homo sapiens PR domain containing 10 (PRDM10), transcript variant 1, mRNA.	GO:0006350|GO:0006355	GO:0005622|GO:0005634|GO:0005622|GO:0005622	GO:0003677|GO:0008270|GO:0046872|GO:0008270|GO:0008270	chr11	129770555	129770604	GACCCTGCATTGCAAAACACAGGTTCGGGTTCCCTAAGTCCCACAGTGTA	PRDM10	ILMN_2352295	5318	A	NM_020228.2	NM_020228.2	0.0228021	2.0261
18429	2600706	RPRD1A	55197	Homo sapiens regulation of nuclear pre-mRNA domain containing 1A (RPRD1A), mRNA.				chr18	33570381	33570430	GCCAACCTCCCTGTCCAGATGCAGCTATTTTGGTATCTCCTATCACATGC	RPRD1A	ILMN_1764207	3628	S	NM_018170.3	NM_018170.2	0.0228402	2.12852
12232	2100196	ISG15	9636	Homo sapiens ISG15 ubiquitin-like modifier (ISG15), mRNA.	GO:0006464|GO:0006511|GO:0007267|GO:0009615|GO:0032020|GO:0044419	GO:0005576|GO:0005615|GO:0005737	GO:0005515|GO:0031386	chr1	939540	939589	ACCTGAAGCAGCAAGTGAGCGGGCTGGAGGGTGTGCAGGACGACCTGTTC	ISG15	ILMN_2054019	392	S	NM_005101.1	NM_005101.1	0.0228546	0.28953
13715	460564	FAM73A	374986	Homo sapiens family with sequence similarity 73, member A (FAM73A), mRNA.		GO:0016020|GO:0016021		chr1	78116427	78116476	GAGGCCCAAGTGGGCAGATAACCTGAGGTCAGGAGTTTGAGACCAGCCTA	FAM73A	ILMN_2123559	5021	S	NM_198549.1	NM_198549.1	0.0228701	0.267414
13819	2360370	KPNA5	3841	Homo sapiens karyopherin alpha 5 (importin alpha 6) (KPNA5), mRNA.	GO:0006607|GO:0006886|GO:0006606|GO:0006886	GO:0005634|GO:0005643|GO:0005737|GO:0005634|GO:0005643|GO:0005737	GO:0005515|GO:0005515|GO:0008565|GO:0005488|GO:0008565	chr6	117062757	117062806	GCATGAGCTTCCATGGTGAAGTCTTCTGTACCAATGCACCAGAGAATGCC	KPNA5	ILMN_1669700	1885	S	NM_002269.2	NM_002269.2	0.0228861	3.46872
9224	2970040	B3GALNT1	8706	Homo sapiens beta-1,3-N-acetylgalactosaminyltransferase 1 (globoside blood group) (B3GALNT1), transcript variant 3, mRNA.	GO:0006486|GO:0009312	GO:0000139|GO:0005794|GO:0016020|GO:0016021	GO:0000287|GO:0008378|GO:0008499|GO:0016757|GO:0047273	chr3	162284475	162284524	GTCATAGCCTAGTGCATTACTCACGTGTCTGTGGAGATGCTGGTGTAAAC	B3GALNT1	ILMN_2325347	3063	A	NM_033168.2	NM_033168.2	0.0229166	0.380579
3301	2260025	LOC730746	730746	PREDICTED: Homo sapiens similar to Heterogeneous nuclear ribonucleoprotein A1 (Helix-destabilizing protein) (Single-strand RNA-binding protein) (hnRNP core protein A1) (HDP) (LOC730746), mRNA.							TGGAGGTGGTTTTGGTGGGAATGACAACTTTGGTCATGGAGGAAACTTCA	LOC730746	ILMN_1679450	670	S	XR_015514.1	XM_928068.1	0.0229249	2.30602
12150	4230021	NCK2	8440	Homo sapiens NCK adaptor protein 2 (NCK2), transcript variant 2, mRNA.	GO:0006417|GO:0007015|GO:0007165|GO:0007172|GO:0007173|GO:0007176|GO:0008285|GO:0016477|GO:0030032|GO:0030838|GO:0042102|GO:0042110|GO:0007015|GO:0016477|GO:0030032	GO:0005737|GO:0005783|GO:0012506|GO:0012506	GO:0005515|GO:0008093|GO:0030159	chr2	105877055	105877104	CGTCTTGAGATGGCACATTCCTACGATTGAAGAAGGGGTCTTGAGATCCC	NCK2	ILMN_1724718	2199	A	NM_001004720.1	NM_003581.2	0.0229354	2.83483
16142	7000497	LOC441957	441957	PREDICTED: Homo sapiens misc_RNA (LOC441957), miscRNA.				chr21	14056661	14056710	TGCTCATCGCCGCCTGCTACGGCCACCTGGACGTGGTGGAGTACCTGGTG	LOC441957	ILMN_3276002	321	M	XR_016199.1	XR_016199.1	0.0229954	4.03624
16284	2320008	RIF1	55183	Homo sapiens RAP1 interacting factor homolog (yeast) (RIF1), mRNA.	GO:0006974|GO:0007049	GO:0000781|GO:0001939|GO:0001940|GO:0005634|GO:0005694	GO:0005488	chr2	152030638	152030687	GTGGAGGAACCATCACAGTGTCTGGCATCTGGAACAGCTATCTCTGAGCT	RIF1	ILMN_1755758	6488	S	NM_018151.3	NM_018151.3	0.023081	2.24268
11614	3890274	DPF2	5977	Homo sapiens D4, zinc and double PHD fingers family 2 (DPF2), mRNA.	GO:0006350|GO:0006355|GO:0006915|GO:0008624	GO:0005622|GO:0005634|GO:0005737	GO:0005515|GO:0008270|GO:0046872	chr11	64876749	64876798	CAGCTCATGGGGAAGCCACATAGACATCCCTTTCTTCCCTTGCACGCTCG	DPF2	ILMN_1734317	2131	S	NM_006268.3	NM_006268.3	0.0231512	1.73127
14330	2750280	CDK5R1	8851	Homo sapiens cyclin-dependent kinase 5, regulatory subunit 1 (p35) (CDK5R1), mRNA.	GO:0000079|GO:0001764|GO:0007158|GO:0007213|GO:0007411|GO:0007413|GO:0007420|GO:0007420|GO:0008283|GO:0009790|GO:0031175|GO:0035235|GO:0043525|GO:0045664	GO:0005634|GO:0005737|GO:0005886|GO:0016533|GO:0030424|GO:0030426|GO:0031594|GO:0043025|GO:0043197|GO:0043292	GO:0004672|GO:0005509|GO:0005515|GO:0005515|GO:0005515|GO:0005515|GO:0005515|GO:0016534|GO:0043539|GO:0045296	chr17	27841663	27841712	CCCTCAGTGTGAAGCCTGTCGTGTTCTCTCCCCTTGCACTGGTCATCAGT	CDK5R1	ILMN_1730928	3133	S	NM_003885.2	NM_003885.2	0.0231748	2.32933
16992	3870324	CPVL	54504	Homo sapiens carboxypeptidase, vitellogenic-like (CPVL), transcript variant 2, mRNA.	GO:0006508		GO:0004185|GO:0008233	chr7	29111504	29111949	CTCCTTGATGGGCATGGACTGGAAAGGATCCCAGGAATACAAGAAGGCAG	CPVL	ILMN_1682928	1401	A	NM_019029.2	NM_031311.2	0.0231857	0.0912067
10855	3520523	PIGH	5283	Homo sapiens phosphatidylinositol glycan anchor biosynthesis, class H (PIGH), mRNA.	GO:0006464|GO:0016254	GO:0005737|GO:0005783	GO:0016757|GO:0017176	chr14	68056328	68056377	GCCCTTCAGTACTGGTTAGCAGGAAGAAATGTCCTACAAAAGACGAGTCT	PIGH	ILMN_3251246	1083	S	NM_004569.3	NM_004569.3	0.023226	2.02489
13619	1580292	EEF2	1938	Homo sapiens eukaryotic translation elongation factor 2 (EEF2), mRNA.	GO:0006414	GO:0005737	GO:0000166|GO:0003746|GO:0003924|GO:0005515|GO:0005525	chr19	3976157	3976206	TGGGTACATGGCCCGCAGTGGCTTTTGCCCCAGAAAGGGGAAAGGAACAC	EEF2	ILMN_1738383	3005	S	NM_001961.3	NM_001961.2	0.0232536	1.82891
2255	1050403	GOSR2	9570	Homo sapiens golgi SNAP receptor complex member 2 (GOSR2), transcript variant C, mRNA.	GO:0006886|GO:0006886|GO:0006888|GO:0006944|GO:0016192	GO:0016020|GO:0000139|GO:0005789|GO:0005794|GO:0016020|GO:0016021	GO:0004872|GO:0005215	chr17	42368690	42368739	GAGCGTCCTGTTAAGGCACATGCTAACTTCCCACTCAAGTCTGGCAGCGC	GOSR2	ILMN_1807072	1706	I	NM_001012511.1	NM_001012511.1	0.0233033	0.66567
19561	3890138	MTMR11	10903	Homo sapiens myotubularin related protein 11 (MTMR11), mRNA.	GO:0016311|GO:0016311		GO:0016791|GO:0016791	chr1	148167309	148167358	CATCAGTCCCAACAAGATGGCCTAGAAATCGCATTCTCACCTCGCCTTGC	MTMR11	ILMN_1769299	2133	A	NM_181873.2	NM_181873.1	0.0234275	0.45359
2818	6580500	LOC100132707	100132707	Homo sapiens hypothetical LOC100132707 (LOC100132707), transcript variant 1, non-coding RNA.				chr7	154741023	154741072	GCTGACTGCTGGGCAGGAGCAACCACATCATGACAGAAATGCAGGGATCT	LOC100132707	ILMN_3230337	1537	I	NR_024476.1	NR_024476.1	0.0234572	0.565685
8024	3310349	LOC100127975	100127975	PREDICTED: Homo sapiens misc_RNA (LOC100127975), partial miscRNA.							TATCTCAGCACTTTGGGAGGCTGAAGCAGGCAGATCACTTGAGGTTGGGA	LOC100127975	ILMN_3187425	1100	A	XR_038064.1	XR_038064.1	0.0234634	0.275141
6261	520494	LOC100130476	100130476	PREDICTED: Homo sapiens similar to hCG2036711 (LOC100130476), mRNA.							CCCAGACAGAAACGTCCAACAAACTCCCAGTCCAGGAGCGCTGCAAAACC	LOC100130476	ILMN_3257004	535	M	XM_001723486.1	XM_001723486.1	0.0234709	1.58302
17517	2850497	MUS81	80198	Homo sapiens MUS81 endonuclease homolog (S. cerevisiae) (MUS81), mRNA.	GO:0006281|GO:0006310	GO:0005622|GO:0005634	GO:0000287|GO:0004519|GO:0005515|GO:0016787|GO:0043565	chr11	65390232	65390281	AGCCCTGGGGACCTTGTGAAATACGCAGGAACCAGGGATACCATCTGGTC	MUS81	ILMN_1780937	2065	S	NM_025128.3	NM_025128.3	0.0235804	0.559531
12406	4230451	ARMCX1	51309	Homo sapiens armadillo repeat containing, X-linked 1 (ARMCX1), mRNA.		GO:0016020|GO:0016021	GO:0005488	chrX	100695454	100695503	CATGGTCTGTCGCTTGGACTCAGCTGTGCAGATGGCTGGGCTAAGACTGT	ARMCX1	ILMN_1788192	1256	S	NM_016608.1	NM_016608.1	0.0236068	3.53973
5038	1300634	ANKRD23	200539	Homo sapiens ankyrin repeat domain 23 (ANKRD23), mRNA.		GO:0005634		chr2	97503903	97503952	GGCATTTGGCCATGGTTCCTTTTCGTCTACCTTTGGGGGCCTTCTCAGGC	ANKRD23	ILMN_2227338	2280	S	NM_144994.7	NM_144994.7	0.0236153	2.63624
20828	4560154	KIAA0831	22863	Homo sapiens KIAA0831 (KIAA0831), mRNA.				chr14	55833256	55833305	GTGGACGGGACTCATGTAAGGACTCAATTTGGGGAAGAGCATTCAGTGGC	KIAA0831	ILMN_1678808	4546	S	NM_014924.3	NM_014924.3	0.0236299	1.90437
15870	240445	SETD3	84193	Homo sapiens SET domain containing 3 (SETD3), transcript variant 1, mRNA.		GO:0005634|GO:0005737|GO:0005739|GO:0005886|GO:0005634|GO:0005737|GO:0005739|GO:0005886		chr14	99879335	99879384	TTATGACGAGGCAAAACCAAATTCCCACAGAGGATGGTTCCCGCGTGACC	SETD3	ILMN_1679577	922	A	NM_032233.2	NM_199123.1	0.0236336	2.5874
17007	670408	PPP6C	5537	Homo sapiens protein phosphatase 6, catalytic subunit (PPP6C), mRNA.	GO:0000082|GO:0006470|GO:0007049	GO:0005737|GO:0005829	GO:0004721|GO:0005506|GO:0016787|GO:0004722|GO:0005506|GO:0005515|GO:0016787|GO:0030145|GO:0046872	chr9	126951295	126951344	TCAGTGGGCACGATGGACTCCAAATGCCTCAAGTTATGTATACCTGTCCC	PPP6C	ILMN_1664921	1414	S	NM_002721.3	NM_002721.3	0.0236541	3.38756
20154	5720154	ZBTB48	3104	Homo sapiens zinc finger and BTB domain containing 48 (ZBTB48), mRNA.	GO:0006350|GO:0006355	GO:0005622|GO:0005634	GO:0005515|GO:0003700|GO:0005515|GO:0008270|GO:0046872	chr1	6571877	6571926	AGCCCACTTGGCCCCACCCCTCAATAAACCGTGTGGCTTTGGACTCTCGT	ZBTB48	ILMN_1801101	2240	S	NM_005341.1	NM_005341.1	0.0236796	0.476854
12926	150400	LBA1	9881	Homo sapiens lupus brain antigen 1 (LBA1), mRNA.			GO:0005488	chr3	36843619	36843668	CCCACCTGGGAAACCTTCATGCCTCTCTGATGGTTACTGCCCACCCTTAC	LBA1	ILMN_1750321	8531	A	NM_014831.1	XM_940627.1	0.0236817	0.557187
4328	4830719	LOC652455	652455	PREDICTED: Homo sapiens similar to Transcriptional regulator ATRX (ATP-dependent helicase ATRX) (X-linked helicase II) (X-linked nuclear protein) (XNP) (Znf-HX) (LOC652455), mRNA.							AAGGAGGGATACTCCCATGCTGCCAAAGGATACCATACTTGCAGAGCTCC	LOC652455	ILMN_1744048	1776	S	XM_941904.1	XM_941904.1	0.0236939	1.86393
16173	1090292	BMI1	648	Homo sapiens BMI1 polycomb ring finger oncogene (BMI1), mRNA.	GO:0006350|GO:0006355|GO:0007379|GO:0010468|GO:0016568|GO:0048146	GO:0005634|GO:0005737	GO:0005515|GO:0008270|GO:0046872|GO:0005515|GO:0008270|GO:0046872|GO:0005515|GO:0008270|GO:0046872|GO:0005515|GO:0008270|GO:0046872|GO:0005515|GO:0008270|GO:0046872|GO:0005515|GO:0008270|GO:0046872	chr10	22659819	22659868	TGGTCGAACTTGGTGTGTGTTCATCACCCATCAGTTATTTGTGAGGGTGT	BMI1	ILMN_1700915	2828	S	NM_005180.5	NM_005180.5	0.0237	2.31561
13547	1470170	C18orf8	29919	Homo sapiens chromosome 18 open reading frame 8 (C18orf8), mRNA.				chr18	19364392	19364441	CCAAACACCAAGTGTTAGCTGCCTTAAGGTTTATCCGGGGCATTGGTGGC	C18ORF8	ILMN_1719097	1833	S	NM_013326.3	NM_013326.2	0.0237282	1.95826
10741	1450603	C14orf106	55320	Homo sapiens chromosome 14 open reading frame 106 (C14orf106), mRNA.		GO:0005634|GO:0005730|GO:0005737	GO:0003677	chr14	44742184	44742233	CTTGACATAGGATATTTTCCCTCTGGCTACACATTCACCTACCCTTGTTC	C14ORF106	ILMN_1666208	4477	S	NM_018353.3	NM_018353.3	0.0237506	0.273242
7826	5550465	CDK5RAP3	80279	Homo sapiens CDK5 regulatory subunit associated protein 3 (CDK5RAP3), mRNA.	GO:0000079|GO:0007420|GO:0045664	GO:0005575	GO:0005515|GO:0005515|GO:0005515|GO:0005515|GO:0042808	chr17	43413841	43413890	GTGAACCTGATGGGAACCTCTCTGTGACACCCTCCGTGTTCTTGCCTGCC	CDK5RAP3	ILMN_1812557	1579	A	NM_176096.1	NM_176096.1	0.0237791	0.578241
2801	5720746	CDV3	55573	Homo sapiens CDV3 homolog (mouse) (CDV3), mRNA. XM_945284 XM_945286 XM_945287	GO:0008283	GO:0005575|GO:0005737	GO:0003674	chr3	134791187	134791236	GGGAGCGTTTTCAGATAGGAGTTTAGTCTTGACGAAAGTGTCCGTGCAGG	CDV3	ILMN_1673788	2699	A	NM_017548.3	NM_017548.3	0.0237854	2.74202
11986	1740059	HDAC7A	51564	Homo sapiens histone deacetylase 7A (HDAC7A), transcript variant 3, mRNA.				chr12	46475981	46476030	TTCTGTGGCCCCGTTCGCCTTGCCGACAGTGTCCTTGCTGCCCGCAATCA	HDAC7A	ILMN_1794485	920	I	NM_001098415.1	NM_015401.1	0.0237895	1.91642
16040	6280133	MYH11	4629	Homo sapiens myosin, heavy chain 11, smooth muscle (MYH11), transcript variant SM1A, mRNA.	GO:0006939|GO:0006941|GO:0030241|GO:0048251|GO:0048739	GO:0016459|GO:0016459|GO:0016459|GO:0016459|GO:0005863|GO:0016459|GO:0042470	GO:0000166|GO:0003774|GO:0003779|GO:0005524|GO:0000166|GO:0003774|GO:0003779|GO:0005524|GO:0000166|GO:0003774|GO:0003779|GO:0005524|GO:0000166|GO:0003774|GO:0003779|GO:0005524|GO:0000166|GO:0003774|GO:0003779|GO:0005516|GO:0005524|GO:0008307	chr16	15797752	15797801	TCCCCCTCTCCTGGTTTCCACACCTCAGACACGCACAGTTCACCAAGTGC	MYH11	ILMN_1660086	6709	A	NM_002474.2	NM_002474.1	0.0238562	0.0140813
1669	4390017	LOC401242	401242	PREDICTED: Homo sapiens misc_RNA (LOC401242), miscRNA.							GTGCGAGGCACATCAAAGTTCTGGGGAATGACTTAGGCACAACCAAATGG	LOC401242	ILMN_1683054	2491	A	XR_017782.1	XR_000585.1	0.0239121	1.78783
18159	1780730	CCDC59	29080	Homo sapiens coiled-coil domain containing 59 (CCDC59), mRNA.	GO:0006350|GO:0006355	GO:0005634	GO:0005515|GO:0005515|GO:0005515				ATCTGCTGCCTATTAGGTTCTTCTGTGACATGTGCCTCCCAGCAGTGAAC	CCDC59	ILMN_1662318	769	S	NM_014167.2	NM_014167.1	0.0239215	1.95337
15125	2260053	LOC128192	128192	PREDICTED: Homo sapiens hypothetical LOC128192 (LOC128192), mRNA.							GTGACTTCACATGCCATAATGGCACTGGTGGCAAGTACACCTGCGGGGAG	LOC128192	ILMN_3214256	191	A	XM_001725191.1	XM_001725191.1	0.0239792	0.30809
10849	7510309	FRMD6	122786	Homo sapiens FERM domain containing 6 (FRMD6), mRNA.		GO:0005737|GO:0005739|GO:0005856|GO:0005886	GO:0005488	chr14	51266219	51266268	TGTCTGTGCTGTCCCTCCTGTGCTGGGTCGCGGATGTGTAGGCAACATTG	FRMD6	ILMN_1769282	3800	S	NM_152330.2	NM_152330.2	0.0239826	3.90897
14421	6370202	RBBP4	5928	Homo sapiens retinoblastoma binding protein 4 (RBBP4), transcript variant 2, mRNA.	GO:0006260|GO:0006338|GO:0006350|GO:0006355|GO:0007049|GO:0008285	GO:0005634	GO:0005515|GO:0005515|GO:0008094	chr1	33151603	33151652	TCCTCTAGCCCTGGACTACTAGTACCGAAGTCACTAGTCACATAGGACTC	RBBP4	ILMN_3251085	7731	M	NM_001135255.1	NM_001135255.1	0.0239904	1.75897
19753	2970609	TMF1	7110	Homo sapiens TATA element modulatory factor 1 (TMF1), mRNA.	GO:0006350|GO:0006355|GO:0006366	GO:0005794	GO:0003677|GO:0003702|GO:0003712|GO:0005515	chr3	69157885	69157934	CGCAAGCCATTTTCTGTTTCTAGCACTCCCACCATGTCACGCTCAAGTTC	TMF1	ILMN_1661142	3008	S	NM_007114.2	NM_007114.1	0.0240736	1.89569
16915	5900543	2015-09-04	5414	Homo sapiens septin 4 (SEPT4), transcript variant 3, mRNA.	GO:0000910|GO:0007049|GO:0007049	GO:0005634|GO:0005737	GO:0000166|GO:0003924|GO:0005198|GO:0005525|GO:0005525	chr17	56598182	56598386	CGCCTGGTGGTGAAGGAACGGAATCGCAACAAACTGACTCGGGAAAGTGG	2015-09-04	ILMN_2402172	1279	A	NM_080416.1	NM_080416.1	0.0241168	0.431304
1734	6420524	LOC643873	643873	PREDICTED: Homo sapiens misc_RNA (LOC643873), miscRNA.				chrX	110748441	110748490	CACTCCTTGCCTGTTCCTGATGCTTTGACCCCTTTTATAGATCAGAGTGC	LOC643873	ILMN_3275672	2908	M	XR_039149.1	XR_039149.1	0.0241319	3.34571
6495	670500	CKAP5	9793	Homo sapiens cytoskeleton associated protein 5 (CKAP5), transcript variant 1, mRNA.	GO:0030951|GO:0050658|GO:0051297|GO:0051300	GO:0000930|GO:0005813|GO:0015630	GO:0005488|GO:0005515|GO:0005515	chr11	46785064	46785113	CGATGAGGTCCTGAGACAGGAAGACAAAGCTGAAGCCATGTCCGGCCATA	CKAP5	ILMN_1716336	4802	I	NM_001008938.1	NM_001008938.1	0.0241779	2.00154
16805	2600066	SUMO2	6613	Homo sapiens SMT3 suppressor of mif two 3 homolog 2 (S. cerevisiae) (SUMO2), transcript variant 2, mRNA.	GO:0006464|GO:0006511	GO:0005634	GO:0005515	chr17	73178914	73178963	GTGAAGCGGCAGCTGAGGAGACTCCGGCGCTCGCCATGGCCGACGAAAAG	SUMO2	ILMN_2333594	135	A	NM_001005849.1	NM_001005849.1	0.0242889	1.98822
2502	50543			Homo sapiens cDNA FLJ41846 fis, clone NT2RI3003162				chr14	99048253	99048302	GCCCGTGGACTCCCGGCCTGTTTCTACCTTCTATTCAACCACTCTGACGT	HS.497591	ILMN_1838863	3600	S		Hs.497591	0.0244006	2.46317
20992	3990671	DENND2C	163259	Homo sapiens DENN/MADD domain containing 2C (DENND2C), mRNA.				chr1	114927171	114927220	TGGGGGTAAAAGGGTTTACTGTGATGGATCCTGGCTATCCCTCTAGGAGG	DENND2C	ILMN_1815035	4457	S	NM_198459.2	NM_198459.2	0.0244287	3.77106
15700	3290246	IDH3B	3420	Homo sapiens isocitrate dehydrogenase 3 (NAD+) beta (IDH3B), nuclear gene encoding mitochondrial protein, transcript variant 1, mRNA.	GO:0006099|GO:0006102|GO:0055114	GO:0005739|GO:0005739|GO:0005759	GO:0000287|GO:0004449|GO:0009055|GO:0016491|GO:0016616|GO:0030145	chr20	2640355	2640404	GGAATATAGCCAATCCCACGGCCATGCTGCTGTCGGCTTCCAACATGCTG	IDH3B	ILMN_2373632	959	A	NM_006899.2	NM_006899.2	0.0244956	2.80401
885	4610598	TMEM164	84187	Homo sapiens transmembrane protein 164 (TMEM164), mRNA.		GO:0016020|GO:0016021		chrX	109303230	109303279	GACCATGACCCACGGGAAGCTGGTCATCCTGTTCTCATACATGGCTGGGC	TMEM164	ILMN_2208373	1108	S	NM_032227.2	NM_032227.2	0.0245113	2.68601
15017	6040487	RAD21	5885	Homo sapiens RAD21 homolog (S. pombe) (RAD21), mRNA.	GO:0006302|GO:0006915|GO:0007049|GO:0007059|GO:0007067|GO:0007131|GO:0051301	GO:0000228|GO:0005634	GO:0005515	chr8	117932155	117933384	CCAGAGCCTGTGATGCCTCCTCAGCAGGTAGAGCAGATGGAAATACCACC	RAD21	ILMN_1748578	1637	S	NM_006265.1	NM_006265.1	0.0245223	2.78975
3808	3370164	ATP1A1	476	Homo sapiens ATPase, Na+/K+ transporting, alpha 1 polypeptide (ATP1A1), transcript variant 1, mRNA.	GO:0002026|GO:0006810|GO:0006812|GO:0008217|GO:0031947|GO:0042493|GO:0045822|GO:0045823|GO:0045989|GO:0006812|GO:0006813|GO:0006814|GO:0008152|GO:0030317|GO:0030641	GO:0005792|GO:0016323|GO:0042383|GO:0016020|GO:0005624|GO:0005890|GO:0016020|GO:0016021|GO:0042470	GO:0003869|GO:0005391|GO:0005515|GO:0005524|GO:0005524|GO:0015662|GO:0000166|GO:0000287|GO:0005391|GO:0005515|GO:0005515|GO:0005524|GO:0015077|GO:0016787|GO:0016820|GO:0030955|GO:0031402	chr1	116748083	116748572	CGAAGTCAGAAAACTCATCATCAGGCGACGCCCTGGCGGCTGGGTGGAGA	ATP1A1	ILMN_1731783	3304	A	NM_000701.6	NM_000701.6	0.024562	0.289646
18488	1400025	PTOV1	53635	Homo sapiens prostate tumor overexpressed 1 (PTOV1), mRNA.	GO:0006350|GO:0006355	GO:0005634|GO:0005737|GO:0005886		chr19	50363899	50363948	GGGACTTCAACTGCCCAGCAACATGGAGGATGGTGTCCTGAGGCCTCCAA	PTOV1	ILMN_1700109	1784	S	NM_017432.3	NM_017432.2	0.02457	2.45092
13342	4900170	GPS2	2874	Homo sapiens G protein pathway suppressor 2 (GPS2), mRNA.	GO:0000188|GO:0007049|GO:0007254		GO:0005095|GO:0005515	chr17	7216550	7216599	GCCTGGTGGTGCCCTGTCCTTGCAAAAGCAGATGGAACATGCTAACCAGC	GPS2	ILMN_1815158	811	S	NM_004489.4	NM_004489.4	0.0245776	1.89353
1670	6100273	SNX12	29934	Homo sapiens sorting nexin 12 (SNX12), mRNA.	GO:0007154|GO:0015031		GO:0005515|GO:0035091	chrX	70282710	70282759	CGGCGGCGCTACAGTGACTTTGAGTGGCTGAAAAATGAGCTGGAGAGAGA	SNX12	ILMN_1759003	280	S	NM_013346.2	NM_013346.2	0.0246075	2.53067
19296	3390092	PLEKHM2	23207	Homo sapiens pleckstrin homology domain containing, family M (with RUN domain) member 2 (PLEKHM2), mRNA.		GO:0005737		chr1	15933703	15933752	GCCTGGCATCCATGTTGACATCTTCTGACTGTCCCCTGCTTGGCTGGAGC	PLEKHM2	ILMN_1683980	4056	A	NM_015164.1	XM_290944.4	0.0246252	2.67388
5315	4260414	H2AFY	9555	Homo sapiens H2A histone family, member Y (H2AFY), transcript variant 2, mRNA.	GO:0006334|GO:0007549|GO:0016568	GO:0000786|GO:0001740|GO:0005634|GO:0005694	GO:0003677	chr5	134705205	134705254	CTGTCACCGAAGCCAGGAAGCCCCGTTTGTAAGCGTGTGTTGTGGTGCTT	H2AFY	ILMN_2373495	1612	A	NM_004893.2	NM_004893.2	0.0246597	1.78839
4432	1050079	TPK1	27010	Homo sapiens thiamin pyrophosphokinase 1 (TPK1), transcript variant 2, mRNA.	GO:0006772|GO:0009229|GO:0009229		GO:0000166|GO:0004788|GO:0005524|GO:0016301|GO:0016740|GO:0004788|GO:0005524	chr7	144149418	144149467	TGAAAGGAGCAGTGGCCCGCGTGATTGTGGCATTTAAGGAGCAGTGGCCC	TPK1	ILMN_1804629	2004	S	NM_001042482.1	NM_022445.2	0.0246906	0.558977
16402	3060471	ENPP4	22875	Homo sapiens ectonucleotide pyrophosphatase/phosphodiesterase 4 (putative function) (ENPP4), mRNA.	GO:0008152	GO:0016020|GO:0016021	GO:0016787	chr6	46220924	46220973	GTGCGTCCTATTGAGTCACTGCTAATTTCTTGAGCCTGGTATTTGCTGCC	ENPP4	ILMN_1781761	2998	S	NM_014936.3	NM_014936.3	0.0247349	2.67456
11870	2630102	CCDC28B	79140	Homo sapiens coiled-coil domain containing 28B (CCDC28B), mRNA.				chr1	32443434	32443483	TAGGCGTCCCACGCAGGCCCACACTGCCCCTCTCATTCTCTTCAAACTGT	CCDC28B	ILMN_1778478	1274	S	NM_024296.2	NM_024296.2	0.0247424	2.68225
902	4250246	KCTD3	51133	Homo sapiens potassium channel tetramerisation domain containing 3 (KCTD3), mRNA.	GO:0006813	GO:0008076|GO:0016020	GO:0005249|GO:0005515|GO:0005216	chr1	213861326	213861375	CCCAGAAGGGAAAGCTGTACCAGTTGCTAACCTGTCTTGTTTCAGGAGCC	KCTD3	ILMN_2134555	3485	S	NM_016121.3	NM_016121.3	0.024747	2.20049
17595	290408	LOC652647	652647	PREDICTED: Homo sapiens similar to phosphodiesterase 4D interacting protein isoform 1 (LOC652647), mRNA.							ATGGGCTTTTGCTTTTGCTTGTGGGATTCAGCTGTGTCCCCTCCAGTCCG	LOC652647	ILMN_1701919	1	S	XM_942203.2	XM_942203.1	0.0247495	2.18848
8390	5720224	THAP2	83591	Homo sapiens THAP domain containing, apoptosis associated protein 2 (THAP2), mRNA.		GO:0005730	GO:0003677|GO:0008270|GO:0046872	chr12	70359591	70359640	TCTCTGTCTACTGGGCACCAACCTCTACAAAGAACCAGCCAAAGGCTAGG	THAP2	ILMN_1686461	3629	S	NM_031435.2	NM_031435.1	0.0247745	2.50439
18441	60309	ASB3	51130	Homo sapiens ankyrin repeat and SOCS box-containing 3 (ASB3), transcript variant 2, mRNA.	GO:0006511|GO:0007242|GO:0007242|GO:0006511|GO:0007242			chr2	53897715	53897764	CGTCTACGGTCTGACAGTTATATTAGTCAGCTGCCACTTCCCAGAAGCCT	ASB3	ILMN_2358784	1358	A	NM_145863.1	NM_145863.1	0.0248031	1.98432
3043	5360156	IFITM1	8519	Homo sapiens interferon induced transmembrane protein 1 (9-27) (IFITM1), mRNA.	GO:0009607|GO:0009607|GO:0007166|GO:0008285|GO:0009607	GO:0016021|GO:0016021|GO:0005886|GO:0016021	GO:0005057|GO:0005515	chr11	305174	305223	GGCTGTTGCCCCTGCCCCCTTGGTCCTGCCCCTAGATACAGCAGTTTATA	IFITM1	ILMN_1801246	619	S	NM_003641.3	NM_003641.2	0.0248443	0.170354
5492	6480382	SLC17A1	6568	Homo sapiens solute carrier family 17 (sodium phosphate), member 1 (SLC17A1), mRNA.	GO:0006811|GO:0006814|GO:0006817	GO:0005624|GO:0005887|GO:0016020	GO:0005215|GO:0015293|GO:0015321|GO:0031402				GAGCACTTGCAGAGCCTGGGACAACCTCCTTATTGAAGGGAAGAGGGACC	SLC17A1	ILMN_1722716	1428	S	NM_005074.2	NM_005074.1	0.024886	2.57725
7714	5960646	LOC100130168	100130168	PREDICTED: Homo sapiens hypothetical protein LOC100130168 (LOC100130168), mRNA.							TGAACCTGGTAGGTGGAGGTTGCGGTGAGCCGAGATCATGCCACTGTGCT	LOC100130168	ILMN_3183544	1585	A	XM_001719127.1	XM_001719127.1	0.0248891	0.37323
17476	1500132	SLC35A5	55032	Homo sapiens solute carrier family 35, member A5 (SLC35A5), mRNA.	GO:0015780	GO:0000139|GO:0016020|GO:0016021	GO:0005338|GO:0005351	chr3	112302749	112302798	GGGTCATGCAGCTGGGTGATGATAGAAGAGTGGGCTTTAACTGGCAGGCC	SLC35A5	ILMN_1709817	2686	S	NM_017945.2	NM_017945.2	0.0249081	0.528384
15791	3360014	TCEAL1	9338	Homo sapiens transcription elongation factor A (SII)-like 1 (TCEAL1), transcript variant 2, mRNA.	GO:0000122|GO:0006350|GO:0006355	GO:0005634	GO:0003700|GO:0003702|GO:0005515	chrX	102771520	102771569	AAAATGAAGAAGAGCCGCAGAGCGCGCCCAAGACCGATGAGGAGAGGCCT	TCEAL1	ILMN_2398408	182	A	NM_001006639.1	NM_001006639.1	0.0249419	2.83845
6710	4280129	ELP2	55250	Homo sapiens elongation protein 2 homolog (S. cerevisiae) (ELP2), mRNA.	GO:0006350|GO:0006357	GO:0005634|GO:0005634|GO:0005634|GO:0005737|GO:0008023	GO:0003677|GO:0016944	chr18	32004121	32005020	CTGTCAGCGTCTGCCCAGTGCTCCACCCTTCTCAACGATACGTGGTTGCA	ELP2	ILMN_1709132	2184	S	NM_018255.1	NM_018255.1	0.0249554	2.11549
14620	7610091	ZDHHC14	79683	Homo sapiens zinc finger, DHHC-type containing 14 (ZDHHC14), transcript variant 1, mRNA.		GO:0016020|GO:0016021	GO:0008270|GO:0008415|GO:0016740|GO:0046872|GO:0016740|GO:0008270|GO:0046872	chr6	157986809	157986858	AGTGGCTGCTTTCTTTTGGTGACCCTCCAGGGGTGGAATCGGAGTGTGTC	ZDHHC14	ILMN_2309926	2205	A	NM_024630.2	NM_024630.2	0.0249852	0.224707
11833	870019	LOC729926	729926	PREDICTED: Homo sapiens misc_RNA (LOC729926), miscRNA.							GCAGGACATCCAGCCCAAAAGGGACCTCACCCGAAATGGCCCCACTATAT	LOC729926	ILMN_3306215	216	M	XR_038426.1	XR_038426.1	0.0250057	2.48347
19011	4810072	TUSC2	11334	Homo sapiens tumor suppressor candidate 2 (TUSC2), mRNA.	GO:0007267|GO:0008283|GO:0045786		GO:0005515|GO:0005515|GO:0005515	chr3	50362628	50362677	AACACCCTAAGGCTGGTGCCAGTAGTTATGAGTAGCCTACCACCCCCTCC	TUSC2	ILMN_1804329	1345	S	NM_007275.1	NM_007275.1	0.0250177	1.65204
11568	1450088			FNPANH10 FNP Homo sapiens cDNA, mRNA sequence							GCTAGGCATTAGGGTAAATAATACATAAGATCGGCTGGGCGTGGTGGCTC	HS.562875	ILMN_1915783	654	S		Hs.562875	0.0250276	0.20133
9906	7400259	IDUA	3425	Homo sapiens iduronidase, alpha-L- (IDUA), mRNA.	GO:0005975|GO:0005984|GO:0008152|GO:0030203	GO:0005764	GO:0003940|GO:0043169	chr4	986659	986708	CGTGGGCTCCAAGTGCCTGTGGACATACGAGATCCAGTTCTCTCAGGACG	IDUA	ILMN_1703041	1804	S	NM_000203.3	NM_000203.2	0.0250278	0.378465
7782	7210241	CSNK1A1	1452	Homo sapiens casein kinase 1, alpha 1 (CSNK1A1), transcript variant 1, mRNA.	GO:0006468|GO:0006468|GO:0016055	GO:0005737|GO:0005829|GO:0005829|GO:0005829|GO:0005829|GO:0005829	GO:0000166|GO:0004674|GO:0005524|GO:0016740|GO:0000166|GO:0004674|GO:0005524|GO:0016740	chr5	148876254	148876303	GTACTGCAACTGCCAGAACTTGGTATTGTAGCTGCTGCCCGCTGACTAGC	CSNK1A1	ILMN_1785988	2710	A	NM_001025105.1	NM_001892.4	0.0250809	2.43466
3798	1050746	HM13	81502	Homo sapiens histocompatibility (minor) 13 (HM13), transcript variant 2, mRNA.		GO:0005783|GO:0005789|GO:0016020|GO:0016021	GO:0004190|GO:0005515|GO:0008233	chr20	29589668	29589717	TCCTGCTGTCCATGTATTTCTTCGTGCTGGGAATCCTGGCCCTGTCCCAC	HM13	ILMN_1807833	422	A	NM_178580.1	NM_030789.2	0.0250837	1.88393
12927	4220026	NUBP1	4682	Homo sapiens nucleotide binding protein 1 (MinD homolog, E. coli) (NUBP1), mRNA.	GO:0000921		GO:0005524|GO:0000166|GO:0005524|GO:0017111	chr16	10769325	10769374	GCCAGTCTTTTTTCATTGACGCCCCAGATTCCCCAGCCACGTTAGCCTAC	NUBP1	ILMN_1689342	862	S	NM_002484.2	NM_002484.1	0.0250903	2.28541
18645	840392	PCYOX1	51449	Homo sapiens prenylcysteine oxidase 1 (PCYOX1), mRNA.	GO:0030328|GO:0055114	GO:0005764	GO:0001735|GO:0005488|GO:0016491|GO:0016829	chr2	70360269	70360318	GGCGCATGTCTGTAATCCCAGCTACTGTAATCTCAGCTACTCGGGAGGCT	PCYOX1	ILMN_2113535	3763	S	NM_016297.2	NM_016297.2	0.0251186	0.373093
17296	610438			EST387271 MAGE resequences, MAGN Homo sapiens cDNA, mRNA sequence				chr9	3660746	3660795	TGGGGGCCAGCTCTACCACAAACCAGCTTTTTGAACTTTTTGACCCTGAG	HS.563639	ILMN_1836766	202	S		Hs.563639	0.025131	2.18881
7637	3850521	NUFIP1	26747	Homo sapiens nuclear fragile X mental retardation protein interacting protein 1 (NUFIP1), mRNA.	GO:0006396|GO:0045944	GO:0005622|GO:0005634|GO:0005726|GO:0005730|GO:0008023|GO:0016363|GO:0022626|GO:0048786	GO:0003677|GO:0003723|GO:0005515|GO:0005515|GO:0005515|GO:0008270|GO:0046872	chr13	44412394	44412443	CCTCTCCAGAATCTTGGAACACCTGGCATGTGACCCTAGTGACGTCACAG	NUFIP1	ILMN_1813800	2385	S	NM_012345.1	NM_012345.1	0.0251335	1.75998
2903	5310278	PABPC4	8761	Homo sapiens poly(A) binding protein, cytoplasmic 4 (inducible form) (PABPC4), mRNA.	GO:0006396|GO:0006401|GO:0006412|GO:0007596	GO:0005737	GO:0000166|GO:0003723|GO:0000166|GO:0003676|GO:0003723|GO:0000166|GO:0003723|GO:0000166|GO:0003723|GO:0005515|GO:0005515|GO:0005515|GO:0008143|GO:0008266|GO:0017130	chr1	39800037	39800371	CTGCTGCACATGTTAGAGTCCCCCGAGTCTCTCCGCTCCAAGGTGGATGA	PABPC4	ILMN_1757343	2598	S	NM_003819.2	NM_003819.2	0.0251361	2.40449
11566	5810739	STGC3	474171	PREDICTED: Homo sapiens hypothetical STGC3 (STGC3), misc RNA.							AATGGGTTGGTTCTTTCTAGCCCTTCCCAGACTGACTATAGGCCAGCGGG	STGC3	ILMN_1807244	889	S	XR_017950.1	NM_001006608.1	0.0251438	0.597604
10832	3170392	MIPOL1	145282	Homo sapiens mirror-image polydactyly 1 (MIPOL1), mRNA.		GO:0005634|GO:0005737|GO:0005856		chr14	38016638	38016687	ACTGATGAGAGAGGCTTAGACATGAGTGTGTAGTCTTCCTTCAATGCGTG	MIPOL1	ILMN_3307654	2294	S	NM_138731.5	NM_138731.5	0.0251485	1.72565
13641	3870152	LOC643167	643167	PREDICTED: Homo sapiens misc_RNA (LOC643167), miscRNA.							GCTGCAGCTGCTTCTGTTCAGCCACTTGCAACACAGTGTTTCCAACTCTC	LOC643167	ILMN_3278995	1185	M	XR_038497.1	XR_038497.1	0.0251849	2.39318
12746	5670082	SGCG	6445	Homo sapiens sarcoglycan, gamma (35kDa dystrophin-associated glycoprotein) (SGCG), mRNA.	GO:0007010|GO:0007517	GO:0005737|GO:0005856|GO:0005886|GO:0016012|GO:0016021	GO:0005515	chr13	22796982	22797031	GTGGGCACACACTGAGTGTTGAGTTGCCGTGTGGAGTTAATGTATGACGC	SGCG	ILMN_1659649	1302	S	NM_000231.1	NM_000231.1	0.0252075	3.01339
10045	7610440	XAF1	54739	Homo sapiens XIAP associated factor 1 (XAF1), transcript variant 2, mRNA.	GO:0006915|GO:0045786	GO:0005634|GO:0005737|GO:0005739	GO:0008270|GO:0046872	chr17	6618909	6618958	CTCCGTCTCCGCTAAAAATACGAAAATTAGCCAGGCGTGGTGGCGAGCAC	XAF1	ILMN_2370573	2788	A	NM_199139.1	NM_199139.1	0.0252129	0.282774
6700	4540176	EVI5	7813	Homo sapiens ecotropic viral integration site 5 (EVI5), mRNA.	GO:0007049|GO:0007275|GO:0008283|GO:0032313|GO:0051301	GO:0005622|GO:0005634|GO:0005813	GO:0005097|GO:0005515	chr1	92975365	92975414	CCTGTGAAAGAATAACCACTGCACTCCAACCTGGGCAACATGGCAAGACC	EVI5	ILMN_1746314	6532	S	NM_005665.4	NM_005665.4	0.0252165	0.506131
9762	6420368	RWDD2A	112611	Homo sapiens RWD domain containing 2A (RWDD2A), mRNA.				chr6	83962789	83962838	GGCTGTGTAGCATCCTCAGTGCAAAACCCAGCTCCAGAATTTTCACCTGG	RWDD2A	ILMN_1722156	1098	S	NM_033411.2	NM_033411.2	0.0252335	1.95112
1837	3710471	LOC390466	390466	PREDICTED: Homo sapiens similar to SMT3 suppressor of mif two 3 homolog 2 (LOC390466), mRNA.				chr14	34459695	34459744	AACCACCGCTGCCGCCTCCTTCTTCTGTCACTCCTGGTGCTGCACTGTGT	LOC390466	ILMN_1665781	61	S	XM_372521.1	XM_372521.1	0.0252494	1.98909
1865	7050204	KIAA1737	85457	Homo sapiens KIAA1737 (KIAA1737), mRNA.		GO:0005634|GO:0005737		chr14	76652899	76652948	CGGAGGTGACCAGAAAGATCTCCATCGGTTGCCCAAGGCTGTAAGTAGTG	KIAA1737	ILMN_1788347	3864	S	NM_033426.2	NM_033426.2	0.0252574	2.16766
11239	650437	ITGB6	3694	Homo sapiens integrin, beta 6 (ITGB6), mRNA.	GO:0006954|GO:0007155|GO:0007160|GO:0007229|GO:0044419	GO:0008305|GO:0016020|GO:0016021	GO:0004872|GO:0005178|GO:0005515	chr2	160958325	160964218	GCAGAACGATCAAAAGCCAAGTGGCAAACGGGAACCAATCCACTCTACAG	ITGB6	ILMN_1789846	2255	S	NM_000888.3	NM_000888.3	0.025308	2.63379
5101	4180379	SFRS8	6433	Homo sapiens splicing factor, arginine/serine-rich 8 (suppressor-of-white-apricot homolog, Drosophila) (SFRS8), mRNA.	GO:0006350|GO:0006355|GO:0006376|GO:0006397|GO:0008380	GO:0005634	GO:0003723	chr12	130849952	130850001	CAGCTTCCAAAAACCTGCAAACCAGCGCTTCCTGAGACGGGGCCAGCGGA	SFRS8	ILMN_1692575	2962	A	NM_004592.2	NM_004592.2	0.0253758	1.64113
5980	1980259	C15orf28	80035	PREDICTED: Homo sapiens chromosome 15 open reading frame 28 (C15orf28), misc RNA.							CAGGTCATCCAACCTGGAATCTTAGCTTTGACCCCCAACCTTCTCCCGGC	C15ORF28	ILMN_1686662	2801	A	XR_001373.1	XR_001373.1	0.02541	0.458322
15958	5360446	MED27	9442	Homo sapiens mediator complex subunit 27 (MED27), mRNA.	GO:0006350|GO:0006357|GO:0006367	GO:0005634|GO:0005737	GO:0003713|GO:0003713|GO:0005515	chr9	134955192	134955241	GCGGCGGCAACATGGCGGACGTGATAAATGTCAGTGTGAACCTGGAGGCC	MED27	ILMN_1716876	12	A	NM_004269.2	XM_933599.1	0.0254271	2.0881
4776	6040347	RAMP3	10268	Homo sapiens receptor (calcitonin) activity modifying protein 3 (RAMP3), mRNA.	GO:0006886|GO:0006898|GO:0008277	GO:0005764|GO:0005886|GO:0005887	GO:0004872|GO:0008565|GO:0015027	chr7	45190165	45190214	CCGCTATGGGCTGTGTCCATGACCAGAGGCTGGAGTGGGGGTGTGTTATA	RAMP3	ILMN_1761782	1105	S	NM_005856.1	NM_005856.1	0.0254343	0.310267
17316	4150497	RAD17	5884	Homo sapiens RAD17 homolog (S. pombe) (RAD17), transcript variant 3, mRNA.	GO:0000076|GO:0000077|GO:0006281|GO:0006974|GO:0007049|GO:0007093|GO:0008156|GO:0042325	GO:0005634|GO:0005634|GO:0005730|GO:0005737	GO:0000166|GO:0005515|GO:0005515|GO:0005524|GO:0017111	chr5	68705509	68705558	CCTGCTAGCCAGCCCCAGCCCTTTTCAGCCCAAGGAGACATGGAAGAAAA	RAD17	ILMN_1687782	2055	A	NM_133340.1	NM_002873.1	0.0254413	1.99214
20145	6370113	ALG5	29880	Homo sapiens asparagine-linked glycosylation 5 homolog (S. cerevisiae, dolichyl-phosphate beta-glucosyltransferase) (ALG5), mRNA.	GO:0006486|GO:0007368	GO:0005783|GO:0005789|GO:0016020|GO:0016021	GO:0004576|GO:0004581|GO:0016757	chr13	36422069	36422118	CTGGTGCCTGGAGGCTTGAGCAAACTCGGAAAATGAATTAGGTTGTTTGC	ALG5	ILMN_1664449	975	S	NM_013338.3	NM_013338.3	0.0254593	1.99861
12004	580273	PCNXL3	399909	PREDICTED: Homo sapiens pecanex-like 3 (Drosophila), transcript variant 1 (PCNXL3), mRNA.		GO:0016020|GO:0016021		chr11	65161170	65161219	GAGTGACCCAGACCTCTGACCTTGACCCCTGATCTCTCTCATCCCCAGTC	PCNXL3	ILMN_1783350	6573	A	XM_374898.4	XM_941490.1	0.0254689	0.640113
270	1510722	RNF130	55819	Homo sapiens ring finger protein 130 (RNF130), mRNA.	GO:0006915	GO:0016020|GO:0016021	GO:0003674|GO:0005515|GO:0008270|GO:0046872	chr5	179431263	179431312	CCTCAGGATGGGGAGCTCACTCCGAGAACAGGAGAAATCAACATTGCAGT	RNF130	ILMN_1729294	1503	S	NM_018434.4	NM_018434.4	0.0254838	2.21273
9148	1450255	COX19	90639	Homo sapiens COX19 cytochrome c oxidase assembly homolog (S. cerevisiae) (COX19), mRNA.		GO:0005737		chr7	1005796	1005845	GCTCTCCAGCCTGAGCAACAGAGCCGGACCCTGTCTCACCAAAGGAAAAA	COX19	ILMN_1656656	3531	S	NM_001031617.2	NM_001031617.1	0.0255021	0.461645
7932	2070164	CCDC127	133957	Homo sapiens coiled-coil domain containing 127 (CCDC127), mRNA.				chr5	258344	258393	ACTGCTTTTAGTGACTCGAGGCCAGGCAGTCATGCGCCTTCTGGGTCTCC	CCDC127	ILMN_2214955	901	S	NM_145265.2	NM_145265.2	0.0255633	2.16951
13800	2120634	CMTM4	146223	Homo sapiens CKLF-like MARVEL transmembrane domain containing 4 (CMTM4), transcript variant 2, mRNA.	GO:0006935	GO:0005615|GO:0016020|GO:0016021	GO:0005125	chr16	66648816	66648865	GTCCCCGACAGCAGGCAAAGCCTCACATTGCCCTCAATTTTCCCCCTTTC	CMTM4	ILMN_1815319	7904	A	NM_181521.2	NM_178818.2	0.0255718	1.51568
1883	2600131	DIAPH1	1729	Homo sapiens diaphanous homolog 1 (Drosophila) (DIAPH1), mRNA.	GO:0007605|GO:0016043|GO:0030036|GO:0016043|GO:0030036|GO:0016043|GO:0030036	GO:0005737|GO:0005856|GO:0005886|GO:0042995	GO:0003779|GO:0005102|GO:0017048|GO:0003779|GO:0017048|GO:0003779|GO:0017048	chr5	140875116	140875165	TGTGCCCCTCTCAGCTTTCCATCCCCAGCTAGGAAGAAAGAATGGCACTC	DIAPH1	ILMN_1661554	5209	S	NM_005219.2	NM_005219.2	0.0256368	0.581063
1470	940754	TMEM183A	92703	Homo sapiens transmembrane protein 183A (TMEM183A), mRNA.		GO:0016020|GO:0016021		chr1	201259001	201259050	GCATTTAAAAGGAGTGGCCCTGTTTTCTGTGTTAAAACCCCATTTGGTGC	TMEM183A	ILMN_1752589	1399	S	NM_138391.4	NM_138391.3	0.0256478	1.67998
12306	7380095	MMS19	64210	Homo sapiens MMS19 nucleotide excision repair homolog (S. cerevisiae) (MMS19), mRNA.	GO:0000160|GO:0006289|GO:0006289|GO:0006350|GO:0009725|GO:0045893	GO:0005634|GO:0005675	GO:0003713|GO:0030159|GO:0030331|GO:0030674|GO:0005488|GO:0005488	chr10	99218136	99218185	AAGGGGCGATATGCTGCTGAGGGGTGAGTGCATATGAGTGTGGCCCTGAG	MMS19	ILMN_3237324	3581	S	NM_022362.4	NM_022362.4	0.0256527	0.499768
8252	3370274	ANKRD11	29123	Homo sapiens ankyrin repeat domain 11 (ANKRD11), mRNA.		GO:0005634		chr16	89334288	89334337	CAGAGCCAGGACTCCCAGCCGTATTGAAATGGAGTCAAATCCGCGTGGTT	ANKRD11	ILMN_2108709	9001	S	NM_013275.4	NM_013275.4	0.025708	1.75518
12373	2000392	RPAP3	79657	Homo sapiens RNA polymerase II associated protein 3 (RPAP3), mRNA.			GO:0005488	chr12	46349021	46349070	GTTTGCCACAACTGTTCTTCCTCCAATTCCTGCAAACTCGTTCCAGCTCG	RPAP3	ILMN_1766916	1654	S	NM_024604.1	NM_024604.1	0.0257219	2.90105
685	6450605	DDOST	1650	Homo sapiens dolichyl-diphosphooligosaccharide-protein glycosyltransferase (DDOST), mRNA.	GO:0006496|GO:0018279|GO:0034097|GO:0042110	GO:0005783|GO:0005792|GO:0008250|GO:0016020|GO:0016021	GO:0004579|GO:0005515|GO:0016740	chr1	20978710	20978759	CCTCTGTGGGAGATGCAACACTGAGAGCCAAGGGGTGGGAGTTGGGATAA	DDOST	ILMN_1734231	1626	S	NM_005216.4	NM_005216.3	0.0257798	0.636669
1258	3710681	ARFGEF1	10565	Homo sapiens ADP-ribosylation factor guanine nucleotide-exchange factor 1(brefeldin A-inhibited) (ARFGEF1), mRNA.	GO:0006887|GO:0032012	GO:0005622	GO:0005086|GO:0005488|GO:0008060|GO:0017022	chr8	68272670	68272719	CTGGCATGGTTTGCGGAGGTTAGATTTACTGGAAATGTATTCATACTGTG	ARFGEF1	ILMN_2221408	6943	S	NM_006421.3	NM_006421.3	0.0258266	2.03203
6374	2350066	HLA-A	3105	Homo sapiens major histocompatibility complex, class I, A (HLA-A), mRNA.	GO:0006955|GO:0019882|GO:0002474|GO:0006955|GO:0019882|GO:0006955|GO:0019882|GO:0006955|GO:0019882|GO:0002474|GO:0006955|GO:0019882|GO:0002474|GO:0006955|GO:0019882|GO:0006955|GO:0019882|GO:0006955|GO:0019882|GO:0006955|GO:0019882|GO:0006955|GO:0019882|GO:0002474|GO:0006955|GO:0019882|GO:0044419|GO:0002474|GO:0006955|GO:0019882|GO:0044419|GO:0006955|GO:0019882|GO:0002474|GO:0006955|GO:0019882|GO:…	GO:0016020|GO:0042612|GO:0016020|GO:0016021|GO:0042612|GO:0016020|GO:0042612|GO:0016020|GO:0042612|GO:0016020|GO:0016021|GO:0042612|GO:0016020|GO:0016021|GO:0042612|GO:0016020|GO:0042612|GO:0016020|GO:0042612|GO:0016020|GO:0042612|GO:0016020|GO:0042612|GO:0016020|GO:0016021|GO:0042612|GO:0000139|GO:0016020|GO:0016021|GO:0031901|GO:0042612|GO:0016020|GO:0042612|GO:0016020|GO:0016021|GO:0042612|GO:…	GO:0005515|GO:0005515|GO:0032393|GO:0005515|GO:0032393|GO:0005515|GO:0032393|GO:0032393|GO:0005515|GO:0005515|GO:0032393|GO:0005515|GO:0032393	chr6	29912839	29913030	GAAAAGGAGGGAGTTACACTCAGGCTGCAAGCAGTGACAGTGCCCAGGGC	HLA-A	ILMN_1671054	1016	S	NM_002116.5	NM_002116.5	0.0258741	0.469743
608	4260722	TPRG1L	127262	Homo sapiens tumor protein p63 regulated 1-like (TPRG1L), mRNA.		GO:0008021|GO:0030054|GO:0031410|GO:0045202		chr1	3536433	3536482	TGCAGGGCTGCCTCAGAAGCTGGCTGGGGACTCTAGCCTCTGTGTTCATA	TPRG1L	ILMN_1727479	2306	S	NM_182752.3	NM_182752.3	0.0259022	1.57638
11395	270736	TRABD	80305	Homo sapiens TraB domain containing (TRABD), mRNA.				chr22	48980080	48980129	GCCGGCTGTGTCCTTCCTGCCACACTCGGGGATTCATTCCTTAGAAACTG	TRABD	ILMN_1755737	2241	S	NM_025204.2	NM_025204.2	0.025956	1.754
4620	4060468	CENPL	91687	Homo sapiens centromere protein L (CENPL), mRNA.		GO:0000775|GO:0005634|GO:0005694		chr1	172036047	172036096	TCCCCACCATGCCTTTGGAGTTGCCAAGATGGAAGCCAAGAAGGATCTAG	CENPL	ILMN_1742779	1432	S	NM_033319.1	NM_033319.1	0.0259726	2.3624
6266	290162	LOC285176	285176	PREDICTED: Homo sapiens similar to ribosomal protein L10 (LOC285176), mRNA.							CAGGCCTTTCCAATGGATGTTCATGTTTCTGACCTTGCGCTACCCCAATG	LOC285176	ILMN_1694327	28	A	XM_937850.1	XM_937850.1	0.026021	0.634044
19211	3830647	VPS37B	79720	Homo sapiens vacuolar protein sorting 37 homolog B (S. cerevisiae) (VPS37B), mRNA.	GO:0015031	GO:0005737|GO:0005768|GO:0016020|GO:0031902		chr12	121916026	121916075	CAGTCAGGCGGGCTTGCCATGTTCTGTGAATCTCGAGTGAGCGGTGCCAC	VPS37B	ILMN_1710427	2501	S	NM_024667.1	NM_024667.1	0.026038	0.495804
1727	5560026	GTF2IRD2B	389524	Homo sapiens GTF2I repeat domain containing 2B (GTF2IRD2B), mRNA.	GO:0006350|GO:0006355	GO:0005622|GO:0005634	GO:0003677|GO:0008270	chr7	74162730	74162779	AAGAGTCCTCCTCAGAGACCAGGATGGTGGTGACATTCCTCGTGTCTGCC	GTF2IRD2B	ILMN_1680501	253	I	NM_001003795.2	NM_173537.2	0.0260731	3.72383
18761	3140438	GRAMD1A	57655	Homo sapiens GRAM domain containing 1A (GRAMD1A), mRNA.		GO:0005737|GO:0005886|GO:0016021		chr19	40209129	40209178	GGGGCGCCTCCTGGGGTGCACGATTCCCTCAGCTCTGGGTTTAATGTATT	GRAMD1A	ILMN_1737157	2556	S	NM_020895.2	NM_020895.2	0.0260735	1.84935
9612	3310592	ZNF394	84124	Homo sapiens zinc finger protein 394 (ZNF394), mRNA.	GO:0006355|GO:0006350|GO:0006355	GO:0005622|GO:0005634|GO:0005634|GO:0005622|GO:0005634	GO:0003676|GO:0008270|GO:0046872|GO:0003700|GO:0003700|GO:0008270|GO:0046872	chr7	99091154	99091203	GAATTCATCAAAATAAAGTGCTGTCGGCTGGGCGTGGTGGCTCACGCCTA	ZNF394	ILMN_2115949	1795	S	NM_032164.2	NM_032164.2	0.0260903	0.345226
18341	5260379	LOC728748	728748	PREDICTED: Homo sapiens misc_RNA (LOC728748), miscRNA.				chrX	73534168	73534217	TCTCCAGGGGCAAACCTCTGATGTCTTCTTTGCAGCCAGTAGCTTGACTG	LOC728748	ILMN_3223536	1428	A	XR_037583.1	XR_037583.1	0.0260952	2.23424
4033	5720037			BX119001 Soares_fetal_heart_NbHH19W Homo sapiens cDNA clone IMAGp998A12892, mRNA sequence				chr3	198817542	198817591	TGTGCAGGTGGCCTGTAGTGGTGTAAGCATGGACATTTAAGCATGACACC	HS.120193	ILMN_1851063	515	S		Hs.120193	0.0261088	0.509955
6408	1570609	LOC100132773	100132773	PREDICTED: Homo sapiens misc_RNA (LOC100132773), miscRNA.							CATCTCAGGATAAAGACAAAGAAAGCCGTTGTACCCGGCAGCACGTACAG	LOC100132773	ILMN_3198545	670	A	XR_038940.1	XR_038940.1	0.026166	1.79688
8186	1400626	LOC728873	728873	PREDICTED: Homo sapiens misc_RNA (LOC728873), miscRNA.				chr3	118228210	118228259	CATCGAATCACCGGCATGCCCCACCATGTCAGACGCAGCTGTAGACAGGA	LOC728873	ILMN_3298582	141	M	XR_015679.2	XR_015679.2	0.0261718	0.314844
6403	3990703	IL10	3586	Homo sapiens interleukin 10 (IL10), mRNA.	GO:0002237|GO:0002740|GO:0006916|GO:0006954|GO:0006955|GO:0007253|GO:0007267|GO:0010468|GO:0030097|GO:0030183|GO:0030595|GO:0030886|GO:0032695|GO:0032715|GO:0032800|GO:0042092|GO:0042100|GO:0042130|GO:0042742|GO:0045191|GO:0045347|GO:0045348|GO:0045355|GO:0050715|GO:0051384	GO:0005576|GO:0005615	GO:0005125|GO:0005141|GO:0005515	chr1	206941110	206941159	GGAAGTTGCAGTGAGCTGATATCATGCCCCTGTACTCCAGCCTGGGTGAC	IL10	ILMN_2073307	1417	S	NM_000572.2	NM_000572.2	0.0261754	0.446867
16271	3370703	FEN1	2237	Homo sapiens flap structure-specific endonuclease 1 (FEN1), mRNA.	GO:0006260|GO:0006302|GO:0009650|GO:0048015	GO:0005634	GO:0000287|GO:0003684|GO:0003690|GO:0004519|GO:0004523|GO:0005515|GO:0005515|GO:0008309|GO:0008409|GO:0016787|GO:0017108|GO:0017108|GO:0030145	chr11	61321035	61321084	GAGAAGATGGGCAGAAAGCTGGAGCCCCTGGAGTTGGCTGTGTCTGTGTT	FEN1	ILMN_2160929	1998	S	NM_004111.4	NM_004111.4	0.0261832	1.93186
14003	4250601	SETX	23064	Homo sapiens senataxin (SETX), mRNA.	GO:0006302|GO:0006396|GO:0008219	GO:0005634|GO:0005654|GO:0005737	GO:0000166|GO:0003677|GO:0003678|GO:0005524|GO:0016787	chr9	135139642	135139691	CTCTAGGTGGGACAAGAGGACACTGGAGCAGGAGGACAGCAGTTCCAAGA	SETX	ILMN_1763436	8151	S	NM_015046.5	NM_015046.4	0.0261855	0.50922
4188	7200195	TBX3	6926	Homo sapiens T-box 3 (TBX3), transcript variant 1, mRNA.	GO:0001501|GO:0001568|GO:0001701|GO:0003007|GO:0006357|GO:0006916|GO:0007275|GO:0007569|GO:0007569|GO:0007569|GO:0008284|GO:0008284|GO:0008284|GO:0008595|GO:0009887|GO:0021761|GO:0030539|GO:0030540|GO:0030879|GO:0030879|GO:0032275|GO:0035108|GO:0035117|GO:0035136|GO:0042733|GO:0042733|GO:0045662|GO:0045787|GO:0045892|GO:0045892|GO:0045892|GO:0045893|GO:0046884|GO:0048332|GO:0048754	GO:0005634|GO:0005634|GO:0005730|GO:0005737	GO:0003700|GO:0003702|GO:0016564|GO:0016565|GO:0043565	chr12	115108392	115108441	CACCAAAATTGGGGAAGGAGTGCCACTTTCCAGCTCCACTTCAAATTCCT	TBX3	ILMN_1713449	4340	A	NM_005996.3	NM_016569.3	0.0261958	1.73789
6202	150719	DNTTIP2	30836	Homo sapiens deoxynucleotidyltransferase, terminal, interacting protein 2 (DNTTIP2), mRNA.	GO:0006350|GO:0006355	GO:0005634		chr1	94335444	94335493	CCGAAGGAAGTACTCAGAGATCATGGCTGAAAAAGCAGCAAATGCAGCAG	DNTTIP2	ILMN_1708345	2222	S	NM_014597.3	NM_014597.3	0.0261974	1.82742
11676	4610674	BTN3A2	11118	Homo sapiens butyrophilin, subfamily 3, member A2 (BTN3A2), mRNA.	GO:0008150	GO:0016020|GO:0016021		chr6	26378113	26378162	CAGTTCCCACAGGGCATGTGACTTTGAAAGAGACTAGAGGCCACACTCAG	BTN3A2	ILMN_1676528	3377	S	NM_007047.3	NM_007047.3	0.0262588	0.272532
15040	2640767	LOC646100	646100	PREDICTED: Homo sapiens hypothetical protein LOC646100 (LOC646100), mRNA.				chr7	97357845	97357894	AGAAGCCTGGCACAGTGGCTCACATCTGCAATTCCAGAGACTCAAAAGGC	LOC646100	ILMN_1676407	4351	S	XM_929061.1	XM_929061.1	0.0262778	0.614448
13557	2650408	N4BP2	55728	Homo sapiens Nedd4 binding protein 2 (N4BP2), mRNA.		GO:0005737	GO:0000166|GO:0004519|GO:0005515|GO:0005524|GO:0016787|GO:0046404	chr4	39832625	39832674	GAGGTATTTAAAGTGCTTTGAGACCTGATTCATGCCCCCCAAAGGGTGGT	N4BP2	ILMN_1782273	5800	S	NM_018177.2	NM_018177.2	0.0262781	0.389763
3982	1430678	C17orf80	55028	Homo sapiens chromosome 17 open reading frame 80 (C17orf80), mRNA.		GO:0016020|GO:0016021		chr17	68755096	68755145	AAGCCTTCGTGACTTCTCTCTAGTGCCTTCGTGCCCTGTGTTGCCCACTG	C17ORF80	ILMN_1762071	1965	S	NM_017941.3	NM_017941.3	0.0263299	2.97529
16968	2940349	SENP2	59343	Homo sapiens SUMO1/sentrin/SMT3 specific peptidase 2 (SENP2), mRNA.	GO:0006508|GO:0006511|GO:0015031|GO:0030111|GO:0051028|GO:0065002	GO:0005634|GO:0005643|GO:0005737|GO:0016020|GO:0031965	GO:0005515|GO:0008233|GO:0008234|GO:0016929	chr3	185348264	185348313	GGGCTCCTGTTGCCTTTCAGAGGAAGTCTGACACTACAGCGTTGGCACAG	SENP2	ILMN_1801121	2573	S	NM_021627.2	NM_021627.2	0.0263999	2.47422
5430	4890112	ZNRD1	30834	Homo sapiens zinc ribbon domain containing 1 (ZNRD1), transcript variant b, mRNA.	GO:0045449|GO:0006350	GO:0005634	GO:0003677|GO:0003899|GO:0008270|GO:0030528|GO:0046872|GO:0003677|GO:0003899	chr6	30029342	30029391	AGTCGGACCTGGATTTCTGTTCAGATTGCGGCTCGGTCCTGCCTCTGCCC	ZNRD1	ILMN_2398587	191	A	NM_014596.4	NM_014596.4	0.0265942	0.582001
827	5860152	CD44	960	Homo sapiens CD44 molecule (Indian blood group) (CD44), transcript variant 4, mRNA.	GO:0007155|GO:0007160|GO:0016337|GO:0007155|GO:0007160|GO:0016337	GO:0005575|GO:0016020|GO:0016020|GO:0005737|GO:0005794|GO:0005886|GO:0005887|GO:0005925|GO:0009986|GO:0031012	GO:0005488|GO:0005540|GO:0003674|GO:0005488|GO:0005540|GO:0004872|GO:0005518|GO:0005540	chr11	35209554	35209603	TGACCACTGTTATTGTTACTTTGACTTTTCAGAGCACACCCTTCCTCTGG	CD44	ILMN_1803429	4419	A	NM_001001391.1	NM_001001390.1	0.0266182	0.0789932
3406	830491	HS6ST2	90161	Homo sapiens heparan sulfate 6-O-sulfotransferase 2 (HS6ST2), transcript variant L, mRNA.		GO:0016020|GO:0016021	GO:0016740	chrX	131762139	131762188	CCACTGTGCTGTCAAGCATCATGATTCCGGGCAGTTTTCATTTTACTGTG	HS6ST2	ILMN_2415583	3779	A	NM_001077188.1	NM_001077188.1	0.0266353	7.44096
8460	2000390	C9orf61	9413	Homo sapiens chromosome 9 open reading frame 61 (C9orf61), mRNA.	GO:0008150	GO:0005575	GO:0003674	chr9	71196936	71196985	TAGTTGCCTTTGGCCTTTCACTGCTCTGCGATTTGGCAGGAAATAAGGCG	C9ORF61	ILMN_2179717	2169	S	NM_004816.2	NM_004816.2	0.0266735	3.24331
20560	3420020	SNAPC1	6617	Homo sapiens small nuclear RNA activating complex, polypeptide 1, 43kDa (SNAPC1), mRNA.	GO:0006350|GO:0006355	GO:0005634	GO:0003677	chr14	61332701	61332750	GAAGCTGAGGCAGGAGAATGGTGTGAACCCAGTGAGCCGAGATCGTGCCA	SNAPC1	ILMN_2093389	2366	S	NM_003082.2	NM_003082.2	0.0267063	0.285519
18887	1010608	MLL3	58508	Homo sapiens myeloid/lymphoid or mixed-lineage leukemia 3 (MLL3), mRNA.	GO:0006350|GO:0006355|GO:0007242|GO:0016568|GO:0006355	GO:0005634	GO:0003677|GO:0005515|GO:0008168|GO:0008270|GO:0016740|GO:0018024|GO:0046872|GO:0003677|GO:0005515|GO:0008270	chr7	151833690	151833739	GCTGACAGAAGCAGCGTTCCTGAAGTGGCCGAGGTTAAACGGAATCACAG	MLL3	ILMN_2408877	15132	A	NM_170606.2	NM_170606.2	0.0268101	2.2839
17602	2710541	RNF4	6047	Homo sapiens ring finger protein 4 (RNF4), mRNA.	GO:0006350|GO:0006357|GO:0030521|GO:0045893	GO:0005634|GO:0005737	GO:0003700|GO:0003713|GO:0005515|GO:0008270|GO:0046872|GO:0050681	chr4	2486935	2486984	CCGCAGCTCTCATCATTGTGATGTGTAGCATGTCTGCCCTCTGACTGGAC	RNF4	ILMN_2142695	2500	S	NM_002938.2	NM_002938.2	0.0268879	1.71955
5835	7160437	ARPP-21	10777	Homo sapiens cyclic AMP-regulated phosphoprotein, 21 kD (ARPP-21), transcript variant 3, mRNA.				chr3	35698346	35699362	TCTGGATGAAGAGGAGAAACTGGAACTGCAGAGGCGGCTGGAGGCTCAGA	ARPP-21	ILMN_2374728	380	A	NM_001025068.1	NM_001025068.1	0.0269036	0.128866
2145	1340411	CAMSAP1	157922	Homo sapiens calmodulin regulated spectrin-associated protein 1 (CAMSAP1), mRNA.				chr9	137841403	137841452	CGTGTTCGACACAGCCGCTCTCTGTCCTGTAAATAGGGAACTAAAGGCTG	CAMSAP1	ILMN_1811957	5855	S	NM_015447.1	NM_015447.1	0.0269089	2.66683
11403	1240142	SAMD9	54809	Homo sapiens sterile alpha motif domain containing 9 (SAMD9), mRNA.		GO:0005737		chr7	92729034	92729083	GGCTGCAAGCTGGATACATGGAATTCAGCACACTTTTCTCCCTCTTACTG	SAMD9	ILMN_1814305	6583	S	NM_017654.2	NM_017654.2	0.0269278	0.372703
13029	3370161	LOC119358	119358	PREDICTED: Homo sapiens similar to hCG2040270 (LOC119358), mRNA.							CACGCAAGTGCTCATCAACTGTCGCCACAACACGAAACTCCTGGGCCACG	LOC119358	ILMN_1669682	117	S	XM_937349.2	XM_061427.2	0.0269511	1.84752
1423	4540349	LSM2	57819	Homo sapiens LSM2 homolog, U6 small nuclear RNA associated (S. cerevisiae) (LSM2), mRNA.	GO:0000398|GO:0000398|GO:0008380	GO:0005634|GO:0005681	GO:0003723|GO:0005515|GO:0017070|GO:0019901	chr6	31873174	31873223	CCAGGGCAGCATGTGATTCATTTGGGGATGGAAGGAATCTGTCCCGCATC	LSM2	ILMN_2070300	786	S	NM_021177.3	NM_021177.3	0.0269608	1.67778
1260	150064	ABHD14B	84836	Homo sapiens abhydrolase domain containing 14B (ABHD14B), mRNA.		GO:0005634|GO:0005737	GO:0016787	chr3	51977779	51977828	CAGGAGGCCCTTTTGCAAGGCTTAGGGTGTGGCCAGCCCTGAAAGCTACT	ABHD14B	ILMN_2227533	1558	S	NM_032750.1	NM_032750.1	0.0269988	0.321416
17477	460575	TBX1	6899	Homo sapiens T-box 1 (TBX1), transcript variant C, mRNA.	GO:0006357|GO:0007507|GO:0048538|GO:0048703|GO:0060017|GO:0060023|GO:0060037	GO:0005634	GO:0003700|GO:0003702|GO:0042803|GO:0043565	chr22	18134672	18134721	CGGAGGCGGAAGGAAGTGATATTTATTGTTCTCCCCGAGACCGCGTCGCC	TBX1	ILMN_1698015	1899	I	NM_080647.1	NM_080647.1	0.0270025	3.36612
18831	1850040	C3orf34	84984	Homo sapiens chromosome 3 open reading frame 34 (C3orf34), mRNA.				chr3	197918574	197918623	ATCTGCCTTTAAGGAGCTTACAATCATGCCGGGTGCGGTGGCTCACGCCT	C3ORF34	ILMN_2288483	1052	I	NM_032898.2	NM_032898.2	0.0270263	0.400505
6154	6380044	COBRA1	25920	Homo sapiens cofactor of BRCA1 (COBRA1), mRNA.	GO:0006355|GO:0016481	GO:0005634|GO:0005654|GO:0005737	GO:0005515	chr9	139277323	139277372	TGACGCGGATGGTGGGGAAGAACGTGAAGCTGTACGACATGGTGCTGCAG	COBRA1	ILMN_2290007	626	I	NM_015456.2	NM_015456.2	0.0271176	1.69302
14228	1780647	ADCK2	90956	Homo sapiens aarF domain containing kinase 2 (ADCK2), mRNA.		GO:0016020|GO:0016021	GO:0000166|GO:0004674|GO:0005524|GO:0016301|GO:0016740	chr7	140041178	140041227	GTAACCCTCCAGTGGTGGAAGGCACACCATGGCTTCCTCTGCTTGGTTTG	ADCK2	ILMN_1663132	2165	S	NM_052853.3	NM_052853.3	0.0271513	1.69517
9089	4220592	CACNA2D3	55799	Homo sapiens calcium channel, voltage-dependent, alpha 2/delta subunit 3 (CACNA2D3), mRNA.	GO:0006811|GO:0006816	GO:0016020|GO:0016021	GO:0005244|GO:0005262|GO:0005509	chr3	54888474	54889907	CACCCTTCATCAGAAATGGGACCGCAAGTGGTAGGCAGTGTCCCTTCTGC	CACNA2D3	ILMN_1754076	3562	S	NM_018398.2	NM_018398.2	0.0271564	2.7926
12702	1580093	SCYL1	57410	Homo sapiens SCY1-like 1 (S. cerevisiae) (SCYL1), transcript variant A, mRNA.	GO:0006350|GO:0006355|GO:0006468|GO:0008150	GO:0005634|GO:0005737|GO:0005737|GO:0005737|GO:0005813	GO:0003677|GO:0004713|GO:0005515|GO:0005515|GO:0005524	chr11	65062691	65062740	CCGGCCCAGCCAGGCCATCTCACGTGTACATAATCAGAGCCACAATAAAT	SCYL1	ILMN_2400874	2582	A	NM_020680.3	NM_020680.3	0.0271989	2.23529
762	4890615	RPL6	6128	Homo sapiens ribosomal protein L6 (RPL6), transcript variant 1, mRNA.	GO:0006412|GO:0006355|GO:0006414	GO:0005622|GO:0005840|GO:0005622|GO:0005829|GO:0005840|GO:0022625	GO:0003735|GO:0003677|GO:0003723|GO:0003735	chr12	112843829	112844134	CCTGAAGCAGCTGGCTAGTGGCTTATTACTTGTGACTGGACCTCTGGTCC	RPL6	ILMN_1712155	721	A	NM_001024662.1	XM_935991.1	0.0272342	2.0434
3009	2750609	SPTBN1	6711	Homo sapiens spectrin, beta, non-erythrocytic 1 (SPTBN1), transcript variant 2, mRNA.	GO:0007182|GO:0007184|GO:0051016	GO:0005634|GO:0005730|GO:0005737|GO:0005856|GO:0005886|GO:0008091	GO:0003779|GO:0005200|GO:0005515|GO:0005516	chr2	54740681	54740730	TTAATAGCAGACGGACAGCCAGTGACCAGCCATGGTCTGGACTGTGAAGT	SPTBN1	ILMN_1714228	6807	I	NM_178313.2	NM_178313.1	0.0272447	5.64324
9685	6590047			wf10a02.x1 Soares_NFL_T_GBC_S1 Homo sapiens cDNA clone IMAGE:2350154 3, mRNA sequence				chr5	150979989	150980038	TTCTGGCTTTTGTTGGGGGTGGAGCGGTGGGGGGCTTTGATGCCATGAGT	HS.543842	ILMN_1842191	160	S		Hs.543842	0.0272552	2.05676
12883	1340437	FBXW8	26259	Homo sapiens F-box and WD repeat domain containing 8 (FBXW8), transcript variant 2, mRNA.	GO:0006511		GO:0005515|GO:0005515	chr12	115953160	115953209	TCTCAGGGACGCCTCCATCCCCGGCTCCCCTAAAGGTAGAAGATACTCGA	FBXW8	ILMN_1709056	4481	A	NM_012174.1	NM_153348.2	0.0272795	6.23127
2987	130368	PRKAR1A	5573	Homo sapiens protein kinase, cAMP-dependent, regulatory, type I, alpha (tissue specific extinguisher 1) (PRKAR1A), transcript variant 3, mRNA.	GO:0001707|GO:0007165|GO:0001707|GO:0001932|GO:0006357|GO:0009755	GO:0031594|GO:0005952|GO:0031594	GO:0005515|GO:0008603|GO:0016301|GO:0000166|GO:0005515|GO:0005515|GO:0005515|GO:0008603|GO:0030552	chr17	64039676	64039725	GTGCAACTAACTGACTCTGTTATTGATCCCTTCTCCTGCCCTTTCCCAGG	PRKAR1A	ILMN_1738632	2821	A	NM_212472.1	NM_002734.3	0.0273063	3.0644
1954	6660139	RALGAPB	57148	Homo sapiens Ral GTPase activating protein, beta subunit (non-catalytic) (RALGAPB), mRNA.				chr20	36636328	36636852	GGGATGATTGTCAGCAGGCGAGCTCTTGGCTTTCTGGTGAGGCAGACTGT	RALGAPB	ILMN_1733115	4521	S	NM_020336.2	NM_020336.1	0.0273094	1.72602
2157	4180196	C2orf25	27249	Homo sapiens chromosome 2 open reading frame 25 (C2orf25), mRNA.		GO:0005739		chr2	150134924	150135889	CGAGCTGAGGGTTATTGGGCTGACTTTATTGACCCATCATCTGGTTTGGC	C2ORF25	ILMN_1810759	803	S	NM_015702.1	NM_015702.1	0.0273931	2.56803
5698	2480152	RFNG	5986	Homo sapiens RFNG O-fucosylpeptide 3-beta-N-acetylglucosaminyltransferase (RFNG), mRNA.	GO:0007275|GO:0007399|GO:0009887|GO:0030154	GO:0000139|GO:0005576|GO:0005794|GO:0016020|GO:0016021|GO:0016020	GO:0003674|GO:0016757|GO:0033829|GO:0016757	chr17	80006182	80006231	AAGGAGCAGGCTCCAGGCCAAGGTCCTGGCCCAGCCACGGCCATTGCAAG	RFNG	ILMN_2304996	1374	A	NM_002917.1	NM_002917.1	0.0274129	2.13493
3591	3390026	CLIP1	6249	Homo sapiens CAP-GLY domain containing linker protein 1 (CLIP1), transcript variant 1, mRNA.	GO:0007067	GO:0000776|GO:0005737|GO:0005768|GO:0005874|GO:0005882	GO:0003676|GO:0008270|GO:0003676|GO:0005515|GO:0008017|GO:0008270|GO:0042803|GO:0046872	chr12	122756796	122756845	GAAGCAGGTAAAGGGAGGGGCAAGCCCCCAAACTGCTGTGGGGACATTTT	CLIP1	ILMN_1684038	5015	A	NM_002956.2	NM_002956.2	0.0274734	2.94737
11541	6980154	GRINL1A	81488	Homo sapiens glutamate receptor, ionotropic, N-methyl D-aspartate-like 1A (GRINL1A), transcript variant 2, mRNA.				chr15	55786398	55788676	GGAGCTGCGGGAAATGTTGAAGCGCCAGGAGAGACTTTTGCGCAACGAGT	GRINL1A	ILMN_1809511	206	A	NM_001018102.1	NM_001018102.1	0.0274746	2.4466
14489	2070598	HIATL2	84278	Homo sapiens hippocampus abundant transcript-like 2 (HIATL2), non-coding RNA.	GO:0006810	GO:0016020|GO:0016021	GO:0005215	chr9	99708474	99711856	ACTGATGAGGATCAGCCCATGCCGGGTGTGGTGGCGTGCACCTGTAGTCC	HIATL2	ILMN_3235410	589	S	NR_002894.1	NR_002894.1	0.027559	0.355948
15553	5860762	MYO18B	84700	Homo sapiens myosin XVIIIB (MYO18B), mRNA.		GO:0005634|GO:0005737|GO:0016461|GO:0005634|GO:0005737|GO:0016459	GO:0000166|GO:0003774|GO:0003779|GO:0005524|GO:0000166|GO:0003774|GO:0005524	chr22	24756598	24756647	TGACTCCTGGGCATCTGTGCCTTCTCTATGGCCTTGCTACCTGGGATTCC	MYO18B	ILMN_1704245	8156	S	NM_032608.5	NM_032608.5	0.02758	4.12436
10716	2710017	KIF5B	3799	Homo sapiens kinesin family member 5B (KIF5B), mRNA.	GO:0007028|GO:0047496	GO:0005737|GO:0005871|GO:0005874|GO:0035253|GO:0043005|GO:0048471	GO:0000166|GO:0003777|GO:0005515|GO:0005515|GO:0005524|GO:0008017	chr10	32340281	32340330	CCTGGCCTGTACAGCTGTTTCCTACCTACTCTTCTTGTAAACTCTGCTGC	KIF5B	ILMN_1788160	3346	S	NM_004521.1	NM_004521.1	0.0276078	3.0864
10074	1690577	RPL9	6133	Homo sapiens ribosomal protein L9 (RPL9), transcript variant 2, mRNA.	GO:0006414	GO:0005622|GO:0005730|GO:0005737|GO:0005829|GO:0005840	GO:0003723|GO:0003735	chr4	39459880	39459929	GTCGACATTACTCTGAAGGGACGCACAGTTATCGTGAAGGGCCCCAGAGG	RPL9	ILMN_1750507	194	A	NM_001024921.2	NM_001024921.2	0.0276297	1.68861
20715	4050541	HMGN2	3151	Homo sapiens high-mobility group nucleosomal binding domain 2 (HMGN2), mRNA.	GO:0006325|GO:0006355	GO:0000785|GO:0005634|GO:0005737	GO:0003677	chr1	26674588	26674637	CTTTCAGCATAGACTTAACTCCCTTAAGCCCAGACATCTGTTGAGACCTG	HMGN2	ILMN_2058141	825	S	NM_005517.2	NM_005517.2	0.0276699	0.497211
17172	1170575	LOC100129882	100129882	PREDICTED: Homo sapiens similar to mCG49427 (LOC100129882), mRNA.							CCCAGCAGAATGGCTCCTGCAAAGAAGGGTGGCGAGAAGAAAAAGGGCCA	LOC100129882	ILMN_3268697	9	M	XM_001716882.1	XM_001716882.1	0.0277552	0.230912
10296	3870608	CSPP1	79848	Homo sapiens centrosome and spindle pole associated protein 1 (CSPP1), transcript variant 2, mRNA.		GO:0005813|GO:0005874		chr8	68108160	68108209	CCGGACTCCCCTTTGTTACATGCACATTTTCCATTGTTACCTCGATGCAA	CSPP1	ILMN_2393994	4029	A	NM_024790.5	NM_024790.5	0.0277803	3.27804
19947	6900528	RHOT1	55288	Homo sapiens ras homolog gene family, member T1 (RHOT1), transcript variant 1, mRNA.	GO:0006915|GO:0007264|GO:0019725|GO:0047497	GO:0005622|GO:0005739|GO:0005741|GO:0016020|GO:0016021|GO:0031307	GO:0000166|GO:0003674|GO:0005509|GO:0005515|GO:0005525|GO:0016787	chr17	27560483	27560532	GAGGATCATTACAGAGACAGACTCTCCCGAGACATGGGCCACACTGATAG	RHOT1	ILMN_1731484	1980	I	NM_001033568.1	NM_001033568.1	0.0278024	0.531376
17036	7560554	DGCR14	8220	Homo sapiens DiGeorge syndrome critical region gene 14 (DGCR14), mRNA.	GO:0006397|GO:0007399|GO:0008380	GO:0005634|GO:0005681|GO:0005730|GO:0005737	GO:0003674	chr22	17502576	17502625	AGAACCGGGCCAAGAAGCAGGAAGCCTTGCGGAGAGTGACGGAGAATCTG	DGCR14	ILMN_1719232	1107	S	NM_022719.1	NM_022719.1	0.0278627	1.72159
11470	1770730	SPAG9	9043	Homo sapiens sperm associated antigen 9 (SPAG9), mRNA.	GO:0000187|GO:0007283|GO:0051260	GO:0001669|GO:0005737|GO:0016021	GO:0005515|GO:0008432|GO:0019894	chr17	46398288	46398337	GCCACAGTCTAATGTCATTCACTTCATTTGATGGGGTCACTTGTTAGCTG	SPAG9	ILMN_2263718	4296	I	NM_003971.3	NM_003971.3	0.0278898	2.30182
1529	1050039	PROSC	11212	Homo sapiens proline synthetase co-transcribed homolog (bacterial) (PROSC), mRNA.		GO:0005622|GO:0005737		chr8	37756037	37756086	CCTTGTCCTGAGGAGCACTTTCCAGGCATAGTTACAGCTTCCCCACTGTA	PROSC	ILMN_1748908	2588	S	NM_007198.2	NM_007198.2	0.0278931	1.85652
19584	2030241	LOC442519	442519	PREDICTED: Homo sapiens hypothetical LOC442519 (LOC442519), mRNA.							CAAGAAGAGAGGCGCCGTGAAGCCTGCGTTCCCTCCCGCACGCGGCTTGC	LOC442519	ILMN_1693077	121	S	XM_499510.2	XM_499510.2	0.0279437	3.81064
18833	2060546	DHX38	9785	Homo sapiens DEAH (Asp-Glu-Ala-His) box polypeptide 38 (DHX38), mRNA.	GO:0000398|GO:0000398|GO:0008380	GO:0005634|GO:0005681	GO:0000166|GO:0003676|GO:0004004|GO:0005515|GO:0005524|GO:0016787	chr16	70703978	70704027	GCCCTTTCATCTGAGGACTTTCATCTGTGCATATCACGGCCCCCCAGGGC	DHX38	ILMN_1735679	4120	S	NM_014003.3	NM_014003.3	0.027948	2.02647
15368	6620403	AGBL5	60509	Homo sapiens ATP/GTP binding protein-like 5 (AGBL5), transcript variant 1, mRNA.	GO:0006508	GO:0005634|GO:0005737	GO:0004181|GO:0008270	chr2	27146694	27146743	ATGCTAGTTCCCCTCCAGGCCGCTGATTCCATGTGACAGCCGTTAAGTCC	AGBL5	ILMN_2290776	2937	I	NM_021831.5	NM_021831.5	0.0279581	1.7098
3620	2750634	MIR2116	100313886	Homo sapiens microRNA 2116 (MIR2116), microRNA.							GGTTCTTAGCATAGGAGGTCTTCCCATGCTAAGAAGTCCTCCCATGCCAA	MIR2116	ILMN_3310035	13	S	NR_031750.1	NR_031750.1	0.0279634	0.551503
5802	510136	SIGMAR1	10280	Homo sapiens sigma non-opioid intracellular receptor 1 (SIGMAR1), transcript variant 2, mRNA.				chr9	34635026	34635075	ATGCAAGTGCCCCTGTGGCTTGTCCCCAACCCCCTCAGCAACAAAGCTCA	SIGMAR1	ILMN_1717925	1206	A	NM_147157.1	NM_147160.2	0.0279639	0.544781
10748	6660753	C12orf41	54934	Homo sapiens chromosome 12 open reading frame 41 (C12orf41), mRNA.				chr12	49047313	49047362	ATCCTCTGAGAAAACAGCCCACAGGACTGGGTCCTCCTTATCCGTCTTGC	C12ORF41	ILMN_1713189	2018	S	NM_017822.3	NM_017822.2	0.0279809	3.92696
9144	7510523	PAR5	8123	Homo sapiens Prader-Willi/Angelman syndrome-5 (PAR5), non-coding RNA.				chr15	25233310	25233359	TCTGCCTAATACCTACCCTTTTGGAGGAAGGAAAGGTAATCCTGTTTGTG	PAR5	ILMN_3241803	3304	S	NR_022008.1	NR_022008.1	0.0280622	2.81724
11546	5910632	SMARCD3	6604	Homo sapiens SWI/SNF related, matrix associated, actin dependent regulator of chromatin, subfamily d, member 3 (SMARCD3), transcript variant 2, mRNA.	GO:0003007|GO:0006357|GO:0016568|GO:0042692|GO:0043393|GO:0045893	GO:0005634|GO:0005654|GO:0016514	GO:0003713|GO:0005102|GO:0008134|GO:0030528|GO:0035257	chr7	150936151	150936200	GCGCAACACCTAGGAGCCCAAAAATAAGCAGCACGACGGAACTTTCAGCC	SMARCD3	ILMN_2309180	1569	A	NM_003078.3	NM_003078.3	0.0280791	2.55293
1535	1470072	PBRM1	55193	Homo sapiens polybromo 1 (PBRM1), transcript variant 4, mRNA.	GO:0001890|GO:0006338|GO:0006350|GO:0006355|GO:0007067|GO:0007507	GO:0000228|GO:0000776|GO:0005634	GO:0003677|GO:0003682|GO:0003682|GO:0003682|GO:0005515|GO:0005515|GO:0005515	chr3	52557138	52557187	GCGCCTTCGAGATTTGATGCTCCGGGACACCCTCAACATTCGCCAAGCAT	PBRM1	ILMN_1659470	4683	A	NM_181042.2	NM_181042.1	0.0281206	1.95481
13041	1980674			BX113978 Soares_pregnant_uterus_NbHPU Homo sapiens cDNA clone IMAGp998N131206, mRNA sequence				chr6	86363826	86363875	GTGATAGGAGGCATCTGTAAGGGAGAGACTGAAATGGCTCCCAGGGGTAG	HS.370110	ILMN_1857067	70	S		Hs.370110	0.0281528	2.02064
9322	7560612	C21orf58	54058	Homo sapiens chromosome 21 open reading frame 58 (C21orf58), mRNA.				chr21	47721133	47721182	AGCTCTGGGGGCTGAGGTGGGAGGATTGCTTGAGCCCAGGAGTTAGAAGC	C21ORF58	ILMN_3307877	2832	S	NM_058180.3	NM_058180.3	0.0281746	0.322668
1986	4860441	PCDHB5	26167	Homo sapiens protocadherin beta 5 (PCDHB5), mRNA.	GO:0007155|GO:0007156|GO:0007268|GO:0007416|GO:0016339	GO:0005886|GO:0016021	GO:0005509|GO:0005515	chr5	140497524	140497573	CCCAGGGCGCTGGTGAAGAAATAGGGAAAACTGCTGCCTTCCGGAATAGC	PCDHB5	ILMN_1814710	2541	S	NM_015669.2	NM_015669.2	0.0281974	0.550042
6712	6580437	SERGEF	26297	Homo sapiens secretion regulating guanine nucleotide exchange factor (SERGEF), mRNA.	GO:0007165|GO:0050709	GO:0005634|GO:0005737	GO:0005085|GO:0005087|GO:0005515	chr11	17984815	17984864	AAAGCCGGTGCAGGCTCTGCTGTCATCGTCAGGACTCCTTGTGGGCTGTG	SERGEF	ILMN_1760049	1205	S	NM_012139.2	NM_012139.2	0.0282351	2.41179
16332	730162	ZNF16	7564	Homo sapiens zinc finger protein 16 (ZNF16), transcript variant 1, mRNA.	GO:0006350|GO:0006355	GO:0005622|GO:0005634	GO:0003677|GO:0008270|GO:0046872	chr8	146155839	146155888	GTGAACGGACTGCACGTTTGTTACAAGGGAGAAGATTATGGAGGCTGCAT	ZNF16	ILMN_2332795	2385	A	NM_006958.2	NM_006958.2	0.0282896	2.35985
19619	2230356	OGDH	4967	Homo sapiens oxoglutarate (alpha-ketoglutarate) dehydrogenase (lipoamide) (OGDH), nuclear gene encoding mitochondrial protein, transcript variant 2, mRNA.	GO:0006096|GO:0008152|GO:0008152|GO:0006096|GO:0055114	GO:0005739|GO:0005739|GO:0005759|GO:0005759|GO:0031966	GO:0004591|GO:0030976|GO:0016624|GO:0050164|GO:0004591|GO:0016491|GO:0030976|GO:0050164	chr7	44682211	44682260	CCCGTGGTGATGGGCAAGACCAAAGCCGAACAGTTTTACTGTGGCGACAC	OGDH	ILMN_1747159	1253	A	NM_001003941.1	NM_001003941.1	0.0283188	2.04672
6166	430259	CTNNBIP1	56998	Homo sapiens catenin, beta interacting protein 1 (CTNNBIP1), transcript variant 1, mRNA.	GO:0000122|GO:0006355|GO:0007165|GO:0007275|GO:0008283|GO:0009952|GO:0030178	GO:0005634|GO:0005737	GO:0008013|GO:0008013	chr1	9908549	9908598	AGTCAGGTGTCGAGGCCACATTGCTGGCTGCCCCCTCTTTGTAGCTCCTA	CTNNBIP1	ILMN_1688103	2730	A	NM_020248.2	NM_001012329.1	0.0284001	2.08461
2751	4120553	WISP2	8839	Homo sapiens WNT1 inducible signaling pathway protein 2 (WISP2), mRNA.	GO:0001558|GO:0006306|GO:0007155|GO:0007165|GO:0007267|GO:0001558	GO:0005576|GO:0005625|GO:0005576|GO:0005886	GO:0003677|GO:0005515|GO:0005520|GO:0005520	chr20	42789604	42789653	AAGGTGTCCAGGGTCCTCTAGCCCACTCCCTGCCTACACACACAGCCTAT	WISP2	ILMN_1812461	1142	S	NM_003881.2	NM_003881.2	0.0284201	0.230496
7716	3870386	GPR1	2825	Homo sapiens G protein-coupled receptor 1 (GPR1), mRNA.	GO:0007165|GO:0007186	GO:0005737|GO:0005886|GO:0005887	GO:0004872	chr2	206748576	206748625	GTCATGGTGGTGCATGTCTGCAAACCCAGCTACTCGGGAGGCTGAAGCAG	GPR1	ILMN_2107004	1734	S	NM_005279.2	NM_005279.2	0.0284361	0.240428
1317	5890707	DCAF16	54876	Homo sapiens DDB1 and CUL4 associated factor 16 (DCAF16), mRNA.				chr4	17803156	17803205	CTGTGTGTGGTCCTGGTTGACTGGGCATCTAAAGGGAATCAGAAAAGAGA	DCAF16	ILMN_1753440	3620	S	NM_017741.3	NM_017741.2	0.0284487	0.474885
10903	1780681	HNRPUL1	11100	Homo sapiens heterogeneous nuclear ribonucleoprotein U-like 1 (HNRPUL1), transcript variant 4, mRNA.		GO:0030529	GO:0003676	chr19	46504913	46504962	CAAGATAAGCATTTCTTTCCTGAGTTCAGGTGACTGAGGAAGAGCCACAA	HNRPUL1	ILMN_2395728	2943	A	NM_144732.1	NM_144732.1	0.028471	1.79551
14561	5670039	LOC100134407	100134407	PREDICTED: Homo sapiens hypothetical protein LOC100134407 (LOC100134407), mRNA.							TGCAGCGTACCGGGAAGCGAAACCGGCCGGATGGGCCGCTGAGCCCGAAT	LOC100134407	ILMN_3248848	249	S	XM_001715747.1	XM_001715747.1	0.0285237	2.3658
2855	6380646	ZNF385D	79750	Homo sapiens zinc finger protein 385D (ZNF385D), mRNA.		GO:0005622|GO:0005634	GO:0003676|GO:0008270|GO:0046872	chr3	21437707	21437756	GGACCCATTCGGACCGCCCACACTCCTGTGCTGTTTGCTCCTTACTAAAT	ZNF385D	ILMN_1710268	1549	S	NM_024697.1	NM_024697.1	0.0285452	0.686883
569	620369	PPP2R2B	5521	Homo sapiens protein phosphatase 2 (formerly 2A), regulatory subunit B, beta isoform (PPP2R2B), transcript variant 5, mRNA.	GO:0007165|GO:0007165|GO:0007165|GO:0008219	GO:0000159|GO:0000159|GO:0000159	GO:0008601|GO:0008601|GO:0008601	chr5	146060898	146394973	CTTCTGCCATGATTGTAAGTTTCCTGAGACCTCCCCAGCCATGCAGAACT	PPP2R2B	ILMN_2298365	231	I	NM_181677.1	NM_181677.1	0.0285704	0.435521
19523	360082	NFATC2IP	84901	Homo sapiens nuclear factor of activated T-cells, cytoplasmic, calcineurin-dependent 2 interacting protein (NFATC2IP), mRNA.	GO:0001816|GO:0006355|GO:0006464	GO:0005634|GO:0005737	GO:0005515	chr16	28877543	28877592	AGCCCCTGCAGAGTGTGGTGGACCACATGGCCACCCACCTTGGGGTGTCC	NFATC2IP	ILMN_2278518	866	I	NM_032815.3	NM_032815.3	0.028571	0.534959
4898	4900402	LOC651453	651453	PREDICTED: Homo sapiens similar to ribosomal protein L36 (LOC651453), mRNA.							CATGGCTCTAGGCTACCCTATGGCCATGGGCCTCTTCAAGGGCCACAAGG	LOC651453	ILMN_1709948	34	S	XM_940610.1	XM_940610.1	0.0285902	2.04601
16494	2640048	GAPDH	2597	Homo sapiens glyceraldehyde-3-phosphate dehydrogenase (GAPDH), mRNA.	GO:0006006|GO:0008152|GO:0006006|GO:0006096|GO:0055114	GO:0005737|GO:0016020	GO:0003824|GO:0004365|GO:0005488|GO:0051287|GO:0004365|GO:0004365|GO:0005515|GO:0016491|GO:0051287	chr12	6517604	6517653	TGGACCACCAGCCCCAGCAAGAGCACAAGAGGAAGAGAGAGACCCTCACT	GAPDH	ILMN_1802252	1117	S	NM_002046.3	NM_002046.2	0.0285959	1.91201
15509	1110605	FTSJ1	24140	Homo sapiens FtsJ homolog 1 (E. coli) (FTSJ1), transcript variant 1, mRNA.	GO:0006364		GO:0008168|GO:0016740	chrX	48229320	48229369	TCCCTAAAGGCAGGGATTCTTAACCTGGATAGAAGCCAGGGGTAACCATG	FTSJ1	ILMN_2401822	1575	A	NM_012280.2	NM_012280.2	0.0286173	2.09581
12502	1410400	HNRNPU	3192	Homo sapiens heterogeneous nuclear ribonucleoprotein U (scaffold attachment factor A) (HNRNPU), transcript variant 2, mRNA.	GO:0000398|GO:0008380	GO:0030529|GO:0030529|GO:0005634|GO:0005681|GO:0009986|GO:0030530	GO:0003676|GO:0003676|GO:0000166|GO:0003677|GO:0003723|GO:0005515|GO:0005524	chr1	245014388	245014437	GTCTTGTTTTCAAAAGTGGATGGAACTTGGCTGGGTGTGGTGGCTCACGC	HNRNPU	ILMN_2370135	5953	A	NM_004501.3	NM_004501.3	0.0286329	0.213955
15800	3370349	CFB	629	Homo sapiens complement factor B (CFB), mRNA.	GO:0006508|GO:0006957|GO:0006508|GO:0006957|GO:0006957	GO:0005576|GO:0005576|GO:0005576|GO:0005576|GO:0005576|GO:0005886	GO:0003824|GO:0004252|GO:0001848|GO:0004252|GO:0008233	chr6	32027200	32027330	GTCCCTATGCTGACCCCAATACTTGCAGAGGTGATTCTGGCGGCCCCTTG	CFB	ILMN_1774287	2286	S	NM_001710.4	NM_001710.4	0.0286366	0.321566
7323	3460114			DKFZp686M05188_r1 686 (synonym: hlcc3) Homo sapiens cDNA clone DKFZp686M05188 5, mRNA sequence				chr7	148512429	148512478	GGCTCAAGGGGAAACCTATGTAGTATGTAACACAGGACGCTCACAGGAGG	HS.121070	ILMN_1903077	294	S		Hs.121070	0.0286528	2.01356
13765	5720441	RARB	5915	Homo sapiens retinoic acid receptor, beta (RARB), transcript variant 1, mRNA.	GO:0006355|GO:0006350|GO:0006355|GO:0007165	GO:0005634|GO:0005575|GO:0005634|GO:0005737	GO:0003708|GO:0003700|GO:0003707|GO:0003708|GO:0008270|GO:0043565|GO:0046872	chr3	25614019	25614068	GCAGGCTGGTCTACCACTGGACCATGTAACTCTAGTGTCCTTCCTGATTC	RARB	ILMN_1671151	2724	A	NM_000965.2	NM_000965.2	0.0286643	0.468743
410	2070646	GPR84	53831	Homo sapiens G protein-coupled receptor 84 (GPR84), mRNA.	GO:0007165|GO:0007186|GO:0008150	GO:0005886|GO:0016021	GO:0004872	chr12	54756495	54756544	GCATCAACCCTGTGCTCTATGCAGCCATGAACCGCCAATTCCGCCAAGCA	GPR84	ILMN_1785345	1181	S	NM_020370.1	NM_020370.1	0.0286935	1.96893
12643	6450646	HNRPM	4670	Homo sapiens heterogeneous nuclear ribonucleoprotein M (HNRPM), transcript variant 1, mRNA.				chr19	8459665	8459714	GCCTGCCGGATGATGAATGGCATGAAGCTGAGTGGCCGAGAGATTGACGT	HNRPM	ILMN_1745385	2352	A	NM_005968.2	NM_031203.1	0.0286995	1.76017
20854	4570113	LOC100129195	100129195	PREDICTED: Homo sapiens hypothetical protein LOC100129195 (LOC100129195), mRNA.							CTAAGCCATCATAGCCCCTGTGACCGCCACGTATACATCCAGATGACCTG	LOC100129195	ILMN_3192289	3719	A	XM_001715702.1	XM_001715702.1	0.0287253	0.512047
3503	3140537	LRRC28	123355	Homo sapiens leucine rich repeat containing 28 (LRRC28), mRNA.			GO:0005515	chr15	97743856	97743905	CTGCCAGCTTGACACTGGGGAATCCAGCCAGTCCAGCACACTCTTCCATC	LRRC28	ILMN_1794968	1285	S	NM_144598.2	NM_144598.2	0.028756	2.4429
12585	1770181	C15orf24	56851	Homo sapiens chromosome 15 open reading frame 24 (C15orf24), mRNA.	GO:0008150	GO:0005737|GO:0005739|GO:0016020|GO:0016021	GO:0017076	chr15	34376474	34376523	CAGAGCTGGCATTTGCACAAACACGGCAACACTGGGTGGCATCCAAGTCT	C15ORF24	ILMN_2150000	753	S	NM_020154.2	NM_020154.2	0.0288339	2.23797
6581	670551	FAM10A7	155019	Homo sapiens family with sequence similarity 10, member A7 (pseudogene) (FAM10A7), non-coding RNA.				chr7	132504135	132504184	AACTGGGACCACCCATATTTCAGTAGGACCTGGGTAGGGATTGGAAGTAC	FAM10A7	ILMN_2080158	1712	S	NR_002198.2	NR_002198.2	0.0288893	3.27293
12639	5360189	LOC729423	729423	PREDICTED: Homo sapiens similar to Heterogeneous nuclear ribonucleoprotein A1 (Helix-destabilizing protein) (Single-strand RNA-binding protein) (hnRNP core protein A1) (HDP) (LOC729423), mRNA.							GGCCCCTATGGCGGTGGAGGCCAATACTTTGCCAAACTGTGAAACCAAGG	LOC729423	ILMN_3227811	1073	A	XM_001726952.1	XM_001726952.1	0.0289152	2.19522
1601	2070184	NTHL1	4913	Homo sapiens nth endonuclease III-like 1 (E. coli) (NTHL1), mRNA.	GO:0006296|GO:0008152|GO:0045008|GO:0045008	GO:0005622|GO:0005634|GO:0005654|GO:0005739	GO:0000703|GO:0003677|GO:0003690|GO:0004519|GO:0005506|GO:0005515|GO:0016798|GO:0016829|GO:0019104|GO:0046872|GO:0051539	chr16	2029994	2030043	TGTGGCACGAGATCAATGGACTCTTGGTGGGCTTCGGCCAGCAGACCTGT	NTHL1	ILMN_2227968	840	S	NM_002528.4	NM_002528.4	0.0289206	0.540631
14441	6110477	NUDC	10726	Homo sapiens nuclear distribution gene C homolog (A. nidulans) (NUDC), mRNA.	GO:0007049|GO:0007067|GO:0007275|GO:0008283|GO:0051301	GO:0005634|GO:0005737|GO:0005856|GO:0005874	GO:0005515	chr1	27145395	27145444	CATCAGGAGAAAGGCTGGGTCTTGGGACCTTGTCCTCCCCAGTTGGCCTA	NUDC	ILMN_2097546	1248	S	NM_006600.2	NM_006600.2	0.0289502	2.38608
17686	7650440	BACH2	60468	Homo sapiens BTB and CNC homology 1, basic leucine zipper transcription factor 2 (BACH2), mRNA.	GO:0006355|GO:0006355	GO:0005634|GO:0005634	GO:0003700|GO:0043565|GO:0046983|GO:0003700|GO:0005515	chr6	90693328	90693377	CCCTCTGTACCTCTCATAACTGGTCAACGACTGTAACAGGTTACATCAGG	BACH2	ILMN_2058468	8704	S	NM_021813.1	NM_021813.1	0.0289612	1.99443
18176	6980753	NADK	65220	Homo sapiens NAD kinase (NADK), mRNA.	GO:0008152|GO:0008152|GO:0016310|GO:0019674|GO:0046034|GO:0008152|GO:0008152	GO:0005829|GO:0005829	GO:0003951|GO:0003951|GO:0003951|GO:0005515|GO:0016740|GO:0046872|GO:0003951|GO:0003951	chr1	1683584	1683633	ATAAGGAAGGCACAAGACGTTCTCCTCTGCCCGTGAGGAGCTTCCCGCAG	NADK	ILMN_1758963	2757	S	NM_023018.3	NM_023018.3	0.0289671	0.41515
6138	5700681	LOC143543	143543	Homo sapiens RNA binding motif protein, X-linked pseudogene (LOC143543) on chromosome 11.				chr11	82195789	82195838	TCCTTGGGTATCTGCAAGAACCTCCCCTTTTGCCTCCCCCAAATAAGATC	LOC143543	ILMN_1664602	1745	S	NR_002197.1	NR_002197.1	0.0289922	2.03575
18769	1170500	LOC402112	402112	PREDICTED: Homo sapiens misc_RNA (LOC402112), miscRNA.							GAAGACAGAAGCTCTGGCCCCTATGGTGGTAGAGGCCAATACTCTGCCAA	LOC402112	ILMN_3289650	841	M	XR_038697.1	XR_038697.1	0.0289932	2.34848
17394	7610187	ATF4	468	Homo sapiens activating transcription factor 4 (tax-responsive enhancer element B67) (ATF4), transcript variant 2, mRNA.	GO:0006094|GO:0006350|GO:0006355|GO:0006520|GO:0006950|GO:0045944|GO:0045944	GO:0005634|GO:0005737|GO:0005886	GO:0003700|GO:0003704|GO:0016563|GO:0016563|GO:0016563|GO:0043565|GO:0046983	chr22	38248041	38248090	CTGGGCAGTGAAGTGGATATCACTGAAGGAGATAGGAAGCCAGACTACAC	ATF4	ILMN_2358457	824	A	NM_182810.1	NM_182810.1	0.0290029	2.12207
16216	1470376	SCYL1	57410	Homo sapiens SCY1-like 1 (S. cerevisiae) (SCYL1), mRNA.	GO:0006350|GO:0006355|GO:0006468|GO:0008150	GO:0005634|GO:0005737|GO:0005737|GO:0005737|GO:0005813	GO:0003677|GO:0004713|GO:0005515|GO:0005515|GO:0005524	chr11	65062533	65062582	GAGATGGAGGCCAAACGCGCCGAGAGGAAGGTGGCCAAGGGCCCCATGAA	SCYL1	ILMN_1731991	2352	S	NM_020680.2	NM_020680.2	0.0290051	2.62817
9510	5690382	PPP3CC	5533	Homo sapiens protein phosphatase 3 (formerly 2B), catalytic subunit, gamma isoform (PPP3CC), mRNA.	GO:0008633	GO:0005829	GO:0004721|GO:0005506|GO:0016787|GO:0004721|GO:0005506|GO:0005516|GO:0008270|GO:0016787|GO:0046872	chr8	22385008	22386045	GAGCGAATGCCACCCCGAAAGGATAGCATACACGCTGGTGGGCCAATGAA	PPP3CC	ILMN_1690546	1750	S	NM_005605.3	NM_005605.3	0.029042	3.02544
20231	4060187	RREB1	6239	Homo sapiens ras responsive element binding protein 1 (RREB1), transcript variant 1, mRNA.	GO:0006350|GO:0006355|GO:0006366|GO:0007265|GO:0007275	GO:0005622|GO:0005634|GO:0005737|GO:0016607	GO:0003677|GO:0008270|GO:0016563|GO:0046872	chr6	7195927	7195976	GCACGCCCCCTTTTCTCCGCCACTTCACCAGTTTCTGAAATCCAACCTCC	RREB1	ILMN_2415267	7270	A	NM_001003699.1	NM_001003699.1	0.029073	2.07843
1484	7610152	UBAP2L	9898	Homo sapiens ubiquitin associated protein 2-like (UBAP2L), mRNA.			GO:0005515	chr1	152509657	152509706	TGCTATGGGCCCTGCACTTCCTTTGCTTCCTCCTGTTCACCCTGGTGGTG	UBAP2L	ILMN_1814789	3575	S	NM_014847.2	NM_014847.2	0.0291283	1.76433
19972	6110246	C22orf29	79680	Homo sapiens chromosome 22 open reading frame 29 (C22orf29), mRNA.		GO:0005634|GO:0005737|GO:0005886		chr22	19834043	19834092	GTGCCCGCGATAGGCTTCTCTGGTTTTGTCTTTGCTGTTCCTGGCAGCGC	C22ORF29	ILMN_1759595	6203	S	NM_024627.5	NM_024627.4	0.0291328	0.502308
20844	7380390	LOC90586	90586	Homo sapiens AOC3 pseudogene (LOC90586), non-coding RNA.				chr17	38274563	38274612	GAGGTCAGGAGTTCAAAACCAGCCTGGCCAACATGGCGAAATCCTGTCTG	LOC90586	ILMN_2219618	1876	S	NR_002773.1	NR_002773.1	0.0291874	0.379196
10633	6130576	LOC100132391	100132391	PREDICTED: Homo sapiens hypothetical protein LOC100132391 (LOC100132391), mRNA.				chr17	18686439	18686488	TCAAGCGTGGTGGCTCACGCCTGTAATCCAGCAATTTGGGAGGCCAAGGC	LOC100132391	ILMN_3239135	1347	S	XM_001716455.1	XM_001716455.1	0.0291908	0.430098
9460	6450088			Homo sapiens cDNA FLJ37425 fis, clone BRAWH2001530				chr11	102426924	102426973	GCAGCACCTTTCTTTGTCTCTGGAATGCCCAAGATCTCTACTGCATCCTG	HS.167721	ILMN_1832155	2013	S		Hs.167721	0.0292151	2.1347
11496	7400341	C11orf2	738	Homo sapiens chromosome 11 open reading frame 2 (C11orf2), mRNA.	GO:0008150	GO:0016021	GO:0003674	chr11	64635693	64635742	TCTCGGTGGTCCTTCCCCGCAGGCAGGTGTCAGGACCGGCCTAATAAACA	C11ORF2	ILMN_2077094	2447	S	NM_013265.2	NM_013265.2	0.0292259	2.01309
13200	2640471	RNF24	11237	Homo sapiens ring finger protein 24 (RNF24), mRNA.			GO:0005515|GO:0008270|GO:0046872	chr20	3862009	3862058	ATCATTTCCCTCTCCTATGCACCAGTAAGGCCCGTCCAGAGCCCCAGCAG	RNF24	ILMN_1717809	1350	S	NM_007219.2	NM_007219.2	0.0292417	0.365774
7934	4810646	PIF1	80119	Homo sapiens PIF1 5'-to-3' DNA helicase homolog (S. cerevisiae) (PIF1), mRNA.	GO:0032204|GO:0051974	GO:0000784|GO:0005634	GO:0000166|GO:0000287|GO:0003677|GO:0004386|GO:0005524|GO:0016787|GO:0017116|GO:0033682|GO:0042162|GO:0043141	chr15	65108106	65108155	TCCTTTCAGGCTGCAGAAGGGAGAGGCAATGAAGACAGGTGCTCCGGAAG	PIF1	ILMN_2155272	2333	S	NM_025049.2	NM_025049.2	0.0292455	1.87085
12745	4250343	PPP1R2	5504	Homo sapiens protein phosphatase 1, regulatory (inhibitor) subunit 2 (PPP1R2), mRNA.	GO:0009966|GO:0043666|GO:0005975|GO:0005977|GO:0006091|GO:0009966|GO:0043666		GO:0004864|GO:0004865|GO:0005515	chr3	196722898	196722947	GCATGCCAAGCAGCATGCTCAGTGGGGTTTTAGGCTGTCACATGCAGCTG	PPP1R2	ILMN_1683044	2878	S	NM_006241.3	NM_006241.3	0.029291	1.99596
3487	1660307	DCAF6	55827	Homo sapiens DDB1 and CUL4 associated factor 6 (DCAF6), transcript variant 2, mRNA.				chr1	166304311	166311267	ATCATATCCGAGCTGACCGGTTGGAGGGTGACAGATCAGAAGGCTCTGGT	DCAF6	ILMN_1670000	2746	A	NM_001017977.1	NM_018442.2	0.0292975	2.15124
1321	240132	ZNF627	199692	Homo sapiens zinc finger protein 627 (ZNF627), mRNA.	GO:0006350|GO:0006355	GO:0005622|GO:0005634	GO:0003677|GO:0008270|GO:0046872	chr19	11590865	11590914	GTGCTCTCTTGCTAAAGACCGCAGAGACCATACCTGTTGTCAAAGAGGGT	ZNF627	ILMN_2197519	2663	S	NM_145295.2	NM_145295.2	0.0293482	0.47954
14059	510528	TRAF3IP1	26146	Homo sapiens TNF receptor-associated factor 3 interacting protein 1 (TRAF3IP1), mRNA.		GO:0005737|GO:0005856		chr2	238970951	238971000	GATCATGGACTACATCCAGGAAGACGTGGATGCCATGCAGAATGAGCTGC	TRAF3IP1	ILMN_1806728	2024	S	NM_015650.2	NM_015650.2	0.0293836	1.81795
9250	4490093	ABCC9	10060	Homo sapiens ATP-binding cassette, sub-family C (CFTR/MRP), member 9 (ABCC9), transcript variant SUR2B, mRNA.	GO:0006810|GO:0010107|GO:0051607|GO:0006810|GO:0006813|GO:0006813	GO:0008282|GO:0016020|GO:0016021|GO:0016020|GO:0016021|GO:0016020	GO:0000166|GO:0004872|GO:0005215|GO:0005524|GO:0008281|GO:0015459|GO:0016887|GO:0042626|GO:0000166|GO:0005524|GO:0008281|GO:0016887|GO:0042626|GO:0005524|GO:0008281	chr12	21845329	21845378	CGAGTACACACTATTCTGACGGCAGACCTGGTTATTGTGATGAAGCGAGG	ABCC9	ILMN_1751453	4516	I	NM_020297.1	NM_020297.1	0.0293916	2.23241
7696	1510286	RNF214	257160	Homo sapiens ring finger protein 214 (RNF214), transcript variant 1, mRNA.			GO:0005515|GO:0008270|GO:0046872	chr11	116659105	116661029	CAATGGCGTGTACCCATGTATTGCACAAGGAGTGTATCAAATTCTGGGCC	RNF214	ILMN_2357777	2060	A	NM_207343.2	NM_207343.2	0.0293998	2.04058
7948	6020564	RRAGA	10670	Homo sapiens Ras-related GTP binding A (RRAGA), mRNA.	GO:0006915|GO:0007166|GO:0008219|GO:0008219|GO:0019048|GO:0044419|GO:0045919	GO:0005634|GO:0005634|GO:0005737|GO:0005737|GO:0005794	GO:0000166|GO:0005525|GO:0005525|GO:0042803|GO:0046982|GO:0046982|GO:0046982|GO:0051219	chr9	19040692	19040741	GGGCTTTGAAGTGTGTGCTGCTTACTCCTTTCATCTTTCTCCCCGCTTCC	RRAGA	ILMN_1783709	1321	S	NM_006570.4	NM_006570.4	0.0294505	1.81675
5060	1470184	CLSTN1	22883	Homo sapiens calsyntenin 1 (CLSTN1), transcript variant 1, mRNA.	GO:0007155|GO:0007156|GO:0007156	GO:0000139|GO:0005783|GO:0005789|GO:0005794|GO:0016021|GO:0042995|GO:0045211|GO:0016020	GO:0005509|GO:0005515|GO:0005509	chr1	9790099	9790148	GACCCTGACTGCTAGTTCTGAGGACACTGGTGGCTGTGCTATGTGTGGCC	CLSTN1	ILMN_2415179	4972	A	NM_001009566.1	NM_001009566.1	0.0294611	0.492975
2526	1740040	CLN5	1203	Homo sapiens ceroid-lipofuscinosis, neuronal 5 (CLN5), mRNA.	GO:0007042|GO:0007420|GO:0007601|GO:0022008|GO:0030163|GO:0042551	GO:0005765|GO:0005775|GO:0005783|GO:0005794|GO:0016021|GO:0016021|GO:0048471	GO:0005515	chr13	76474488	76474537	GTACAGGCTTTTAGCACCGAAGTGTGGTCCTCAGACCAGTGCCTGCCAAC	CLN5	ILMN_1778203	3899	S	NM_006493.1	NM_006493.1	0.0294991	0.433736
20926	2190544	DPY19L4	286148	Homo sapiens dpy-19-like 4 (C. elegans) (DPY19L4), mRNA.		GO:0016020|GO:0016021		chr8	95872884	95872933	TGCAGGCAGTGTACCTCAGGTTGACTCTGTACATCTGAATAGTGAGTCAC	DPY19L4	ILMN_1775573	3818	S	NM_181787.1	NM_181787.1	0.0295138	1.74847
19485	870082	ARFIP2	23647	Homo sapiens ADP-ribosylation factor interacting protein 2 (ARFIP2), mRNA.	GO:0006928|GO:0007264|GO:0030032|GO:0030036|GO:0031529	GO:0001726|GO:0005737|GO:0005886|GO:0005938	GO:0005525|GO:0030742|GO:0030742|GO:0048365	chr11	6497226	6497275	GGGGCATCTGGCATGGACTGGGGTGGAAATGGGGATGTCAGTTTGAAAGC	ARFIP2	ILMN_1750690	2230	S	NM_012402.2	NM_012402.2	0.0295412	2.17428
16080	4480008	BTBD1	53339	Homo sapiens BTB (POZ) domain containing 1 (BTBD1), transcript variant 1, mRNA.	GO:0006511|GO:0008150	GO:0005575|GO:0005737|GO:0043234	GO:0005515|GO:0005515	chr15	83689447	83689496	GGATCTCTATAGTTGGATTTGGCTTGTATGGATCTATTCATGGCCCTACA	BTBD1	ILMN_1691927	1276	I	NM_025238.3	NM_025238.3	0.0295831	6.90472
17973	7150184	TDRD1	56165	Homo sapiens tudor domain containing 1 (TDRD1), mRNA.			GO:0003676|GO:0008270	chr10	115967384	115968191	TTACTTAAAGGTACCGAAGGAAGGCCAGGTGCAGTGGCTCACGCCCAGCA	TDRD1	ILMN_2175094	3993	S	NM_198795.1	NM_198795.1	0.0296016	0.481707
18406	870692	ECOP	81552	Homo sapiens EGFR-coamplified and overexpressed protein (ECOP), mRNA.	GO:0006350|GO:0006355	GO:0005634|GO:0005768|GO:0016020|GO:0016021		chr7	55507062	55507111	TCTGAAGGGTGCTTTCAAAACGGGGCACATCTGGCTGGGAAGTCACATGG	ECOP	ILMN_1757827	1579	S	NM_030796.2	NM_030796.2	0.0296342	2.43304
16538	4250224	LOC399491	399491	PREDICTED: Homo sapiens misc_RNA (LOC399491), miscRNA.				chr16	15120391	15127076	TCCTCACGTTCTCAGGCCTCCACGCTGAGGTTATCAATACTCTGGCTGAC	LOC399491	ILMN_3246247	1887	S	XR_041580.1	XR_041580.1	0.0296465	2.94103
8387	2350538	RPS6KB2	6199	Homo sapiens ribosomal protein S6 kinase, 70kDa, polypeptide 2 (RPS6KB2), mRNA.	GO:0006412|GO:0006468|GO:0007165|GO:0043491	GO:0005654	GO:0000166|GO:0004674|GO:0005524|GO:0016740	chr11	66959398	66959447	CCACGCCCCGCGCTCAACTGCTCCCGTGGAAGATTAAAGGGCTGAATCAT	RPS6KB2	ILMN_2364357	1713	A	NM_003952.2	NM_003952.2	0.0296638	2.17276
8042	2640487	CUL4A	8451	Homo sapiens cullin 4A (CUL4A), transcript variant 2, mRNA.	GO:0000082|GO:0006281|GO:0006511|GO:0007050|GO:0008285|GO:0008629	GO:0031461	GO:0005515|GO:0031625	chr13	112966537	112966586	GTCCGCCCTGCTGCGTCTGTTCGTCAGCTGAGTTCCTTGTGAATCTCTGT	CUL4A	ILMN_1695792	2869	A	NM_003589.2	NM_003589.2	0.0296789	2.03753
19530	1230370	LOC645452	645452	PREDICTED: Homo sapiens similar to hCG1782414 (LOC645452), mRNA.							TAAGCCGGTCATGGTGATGCATGTCTGTAGTCCCAGCTACTCAGGAGGCT	LOC645452	ILMN_3213185	1	A	XM_939733.2	XM_939733.2	0.0296931	0.328975
7590	5550408	TMED3	23423	Homo sapiens transmembrane emp24 protein transport domain containing 3 (TMED3), mRNA.	GO:0015031	GO:0005794|GO:0016020|GO:0016021|GO:0033116		chr15	77402125	77402174	CAGCCATGCAAGCAGGACAGAATGGTGACTGGGTGCCCTTGGTGAGCTGT	TMED3	ILMN_1719316	1269	S	NM_007364.2	NM_007364.2	0.0297862	0.24299
1528	4730484	PILRB	29990	Homo sapiens paired immunoglobin-like type 2 receptor beta (PILRB), transcript variant 2, mRNA.	GO:0007171	GO:0005887|GO:0016020	GO:0004872|GO:0005515	chr7	99785303	99785352	GACTGCAGAGAAAGGCTGTGTGCATCCGCTGTCTACTCCACTGTCTCCTC	PILRB	ILMN_1685534	545	I	NM_175047.2	NM_175047.2	0.0297872	2.00089
1086	4250291	CHPF	79586	Homo sapiens chondroitin polymerizing factor (CHPF), mRNA.		GO:0005794|GO:0016020|GO:0016021	GO:0005515|GO:0016740|GO:0046872|GO:0047238|GO:0050510	chr2	220112075	220112124	CCCCCTGACGCTGCTGATTCGGGCTGTGGCCTCCACGTATTTATGCAGTA	CHPF	ILMN_1731353	2730	S	NM_024536.4	NM_024536.4	0.029819	0.565671
9487	110669	USO1	8615	Homo sapiens USO1 homolog, vesicle docking protein (yeast) (USO1), mRNA.	GO:0006886|GO:0016192|GO:0048280	GO:0000139|GO:0005737|GO:0005794|GO:0016020	GO:0005515|GO:0008565	chr4	76735132	76735181	GCTGCATTCCATACCTCAGTGAAGAAGCCGAAGGATGCTGACACACAGTG	USO1	ILMN_1692121	3629	S	NM_003715.2	NM_003715.1	0.0298241	2.57723
6258	6130577	ELN	2006	Homo sapiens elastin (ELN), transcript variant 4, mRNA.	GO:0007519|GO:0007585|GO:0008015|GO:0008015|GO:0008283|GO:0009887|GO:0030833|GO:0043149	GO:0005578|GO:0005576|GO:0005578	GO:0005201|GO:0005515|GO:0030023	chr7	73121432	73121481	ACCCAAGCACCTGAAGCCTCAAAGCTGGATTCGCTCTAGCATCCCTCCTC	ELN	ILMN_2385672	2693	A	NM_001081754.1	NM_001081754.1	0.0298426	0.410718
19048	2070138	ERGIC1	57222	Homo sapiens endoplasmic reticulum-golgi intermediate compartment (ERGIC) 1 (ERGIC1), transcript variant 2, mRNA.	GO:0006888|GO:0016192	GO:0000139|GO:0005783|GO:0005789|GO:0005794|GO:0016020|GO:0016021|GO:0033116	GO:0005515	chr5	172277642	172277691	TGTAGTCACAGCTACTCGGGAGGCCGAGGTGGGAGGGTCTTCTGAGCCCA	ERGIC1	ILMN_1651499	3650	I	NM_020462.1	NM_020462.1	0.0298888	0.463191
16022	4570543	VPS25	84313	Homo sapiens vacuolar protein sorting 25 homolog (S. cerevisiae) (VPS25), mRNA.	GO:0006350|GO:0006355|GO:0015031	GO:0005634|GO:0005737		chr17	38181837	38184522	ACTAATGGGGAAGACACAGAGGATGAGGAGTTCCACGGGCTGGATGAAGC	VPS25	ILMN_1767691	431	S	NM_032353.2	NM_032353.2	0.0299605	0.348189
10298	160288	PDE4DIP	9659	Homo sapiens phosphodiesterase 4D interacting protein (myomegalin) (PDE4DIP), transcript variant 1, mRNA.	GO:0007010|GO:0030036	GO:0015629|GO:0005634|GO:0005737|GO:0005737|GO:0005794|GO:0005813	GO:0003779	chr1	143585330	143585379	TCCATCATTCGAGTCATTCTGCTGTGTTGTCTTCTAAACCATCATCAACC	PDE4DIP	ILMN_1659430	5225	S	NM_014644.3	XM_938824.1	0.0299636	6.17771
15968	5570458	URB1	9875	Homo sapiens URB1 ribosome biogenesis 1 homolog (S. cerevisiae) (URB1), mRNA.	GO:0008150	GO:0005634|GO:0005730	GO:0003674	chr21	33683506	33683555	CAGTGGGAGGTAATTGAATCATGGGGGCGGGTCTTCCCATGCTGTTCTCG	URB1	ILMN_3245151	10582	S	NM_014825.2	NM_014825.2	0.0300068	1.7128
16342	270243	SLMAP	7871	Homo sapiens sarcolemma associated protein (SLMAP), mRNA.	GO:0006457|GO:0006936	GO:0005737|GO:0005783|GO:0005790|GO:0005886|GO:0005887|GO:0016272	GO:0051082	chr3	57888082	57888131	CTGTTGCAGGAAGCCACTCCACCACAGAATGCTAATATGCCAGTGGTACC	SLMAP	ILMN_1783120	4172	S	NM_007159.2	NM_007159.2	0.0300292	3.17982
11973	4050156	ERBB2	2064	Homo sapiens v-erb-b2 erythroblastic leukemia viral oncogene homolog 2, neuro/glioblastoma derived oncogene homolog (avian) (ERBB2), transcript variant 1, mRNA.	GO:0006468|GO:0007422|GO:0007507|GO:0007528|GO:0008045|GO:0033088|GO:0042552|GO:0007169|GO:0007422|GO:0007507|GO:0007528|GO:0008045|GO:0008283|GO:0014065|GO:0030879|GO:0033088|GO:0042060|GO:0042552|GO:0043406|GO:0045765|GO:0045785|GO:0046777|GO:0048015|GO:0050679	GO:0005737|GO:0016324|GO:0005737|GO:0005886|GO:0016021|GO:0016323|GO:0016324|GO:0043235|GO:0043235	GO:0004713|GO:0005524|GO:0000166|GO:0004716|GO:0004888|GO:0005006|GO:0005509|GO:0005524|GO:0016740|GO:0019838|GO:0042802|GO:0043125|GO:0046982|GO:0046982	chr17	35138207	35138256	GAGACTGTCCCTGAAACCTAGTACTGCCCCCCATGAGGAAGGAACAGCAA	ERBB2	ILMN_2352131	4390	A	NM_004448.2	NM_004448.2	0.0301002	2.42023
9852	7570139	FBXO38	81545	Homo sapiens F-box protein 38 (FBXO38), transcript variant 1, mRNA.	GO:0006511	GO:0005634|GO:0005737		chr5	147787472	147788729	CCACAGGGACTTGAGGCATGCAGTTGGGAGGTCCTGGCTCGGTTTGCTAT	FBXO38	ILMN_1754811	3530	A	NM_030793.3	NM_030793.3	0.0301174	1.68052
14206	150349	PHKB	5257	Homo sapiens phosphorylase kinase, beta (PHKB), transcript variant 1, mRNA.	GO:0005975|GO:0005977|GO:0006091	GO:0005886	GO:0003824|GO:0005516	chr16	46291478	46291527	AGGCTCAGCACAGTAGCTCACACCTGAAATCTTAGCACTTCGGGAGGCTG	PHKB	ILMN_2288232	4006	I	NM_000293.1	NM_000293.1	0.0301216	3.0142
8733	6450154	LSS	4047	Homo sapiens lanosterol synthase (2,3-oxidosqualene-lanosterol cyclase) (LSS), transcript variant 1, mRNA.	GO:0006694|GO:0008152		GO:0000250|GO:0016829|GO:0016853	chr21	46433777	46433826	TGCAGGGCTTGGTCAGCTGCCTGTTCAGTGTCAACACTTCCCTGCACATC	LSS	ILMN_1715024	3850	I	NM_002340.3	NM_002340.3	0.0301591	2.58866
17949	3840376	ATOH8	84913	Homo sapiens atonal homolog 8 (Drosophila) (ATOH8), mRNA.	GO:0006355|GO:0007275|GO:0007399|GO:0030154	GO:0005634	GO:0003677|GO:0030528	chr2	85868438	85868487	TGAGGAAGGAGTAGAGGCTGGGTTGGCTGGAGCCGTCCTACTGGGCAAGA	ATOH8	ILMN_1654065	2173	S	NM_032827.4	NM_032827.3	0.030166	0.230449
20921	7200474	LOC441155	441155	PREDICTED: Homo sapiens similar to Zinc finger CCCH-type domain-containing protein 11A, transcript variant 1 (LOC441155), mRNA.							GCTGTTGTCCTGCTTGTCTCTGAGGACAAATCAGTCACTGTGCCTGAAGC	LOC441155	ILMN_1790162	2464	A	XM_936434.2	XM_943614.1	0.0302067	2.17603
2305	7000379	USP38	84640	Homo sapiens ubiquitin specific peptidase 38 (USP38), mRNA.	GO:0006511		GO:0004221|GO:0008233|GO:0008234	chr4	144361774	144361823	CAGGGAGTATATCTTCTGTGGTTTTGAAGGAGGTGAGTTCTGTATGTGCC	USP38	ILMN_1704876	4350	S	NM_032557.4	NM_032557.4	0.0302257	2.69548
2802	3130356	CDV3	55573	Homo sapiens CDV3 homolog (mouse) (CDV3), mRNA. XM_945284 XM_945286 XM_945287	GO:0008283	GO:0005575|GO:0005737	GO:0003674	chr3	134791122	134791171	GCATGAGTTGCAGACTTGCTACTGGCAAGAGTGAAGCAAGTGGGTGAGTA	CDV3	ILMN_1810977	2634	A	NM_017548.3	XM_945271.1	0.0303063	3.54993
11634	5570433	PTGFR	5737	Homo sapiens prostaglandin F receptor (FP) (PTGFR), transcript variant 2, mRNA.	GO:0007186|GO:0007165|GO:0007186|GO:0007567	GO:0016021|GO:0005886|GO:0005887	GO:0004872|GO:0004958|GO:0004960|GO:0004872|GO:0004958|GO:0004960	chr1	78776518	78776567	TTGACTGGGGAGAGGCATGGAGAAGAAACTCTCATTCAGGGGCTCCAGGA	PTGFR	ILMN_1813341	2975	S	NM_001039585.1	NM_000959.2	0.0303385	0.424166
11921	4890497			Human clone H8 Cri-du-chat critical region mRNA, partial sequence				chr5	10117437	10117486	AGTAAACATGTCAGTGGCTGCGAGGGGTCTGAAGGGGCCGCGATGATCTG	HS.544238	ILMN_1903750	95	S		Hs.544238	0.0303806	1.87005
16507	2900390	VCAM1	7412	Homo sapiens vascular cell adhesion molecule 1 (VCAM1), transcript variant 1, mRNA.	GO:0007157|GO:0022614|GO:0030183|GO:0042102|GO:0044419|GO:0050901	GO:0005615|GO:0005902|GO:0009897|GO:0016020|GO:0016021|GO:0030175|GO:0045177	GO:0005178|GO:0005515	chr1	100977059	100977108	TTCACGAAGTTTGTTCATCAGACTCCTGTGCAACTTTCCCAATGTGGCCT	VCAM1	ILMN_2307903	2972	A	NM_001078.2	NM_001078.2	0.0303871	0.131726
9450	1980470	METTL6	131965	Homo sapiens methyltransferase like 6 (METTL6), mRNA.			GO:0008168|GO:0016740	chr3	15466595	15467841	CAGACACTGGACCACCAGAGAGTTTGAGGAGCTAAGATCATGTAGAGAGT	METTL6	ILMN_1661998	435	S	NM_152396.2	NM_152396.1	0.0303892	1.81832
9182	60403	ZFAND2B	130617	Homo sapiens zinc finger, AN1-type domain 2B (ZFAND2B), mRNA.			GO:0008270|GO:0046872	chr2	219782494	219782543	GCCAGGCCCTACTCTTAGCCCCTTCATCATGTCATCTCCCTTATGCTGGA	ZFAND2B	ILMN_1653718	1168	S	NM_138802.1	NM_138802.1	0.0304008	1.96015
8044	1410484	NSF	4905	Homo sapiens N-ethylmaleimide-sensitive factor (NSF), mRNA.	GO:0015031	GO:0005737	GO:0000166|GO:0000287|GO:0005515|GO:0005524|GO:0016787|GO:0017111	chr17	42125484	42125533	TCAGCACCACCATCCACGTGCCCAACATTGCCACAGGAGAGCAGCTGTTG	NSF	ILMN_1680687	2042	A	NM_006178.1	XM_938198.1	0.0304271	1.60472
6496	630333	CKAP5	9793	Homo sapiens cytoskeleton associated protein 5 (CKAP5), transcript variant 1, mRNA.	GO:0030951|GO:0050658|GO:0051297|GO:0051300	GO:0000930|GO:0005813|GO:0015630	GO:0005488|GO:0005515|GO:0005515	chr11	46775938	46775987	ACTCTGCTTCTCTCTGTCAGCGTCCTGCTGCTCTAGAAGACTGTCCGTGG	CKAP5	ILMN_1748770	6370	A	NM_001008938.1	NM_001008938.1	0.0304676	2.26518
6503	840397	MORC4	79710	Homo sapiens MORC family CW-type zinc finger 4 (MORC4), mRNA.			GO:0005524|GO:0008270|GO:0046872|GO:0005524|GO:0008270	chrX	106070815	106070864	GTGGTACAGATATGACATGGAAGATCTGGGGGAGGAAGTTCAAGGAAGGC	MORC4	ILMN_1795463	2801	S	NM_024657.2	NM_024657.2	0.0304938	1.75489
19381	10470	GTF2IP1	2970	Homo sapiens general transcription factor II, i, pseudogene 1 (GTF2IP1) on chromosome 7.				chr7	74241769	74244196	CAGCTGGTTGGTCAGAGTGAGTCAGAAGGCCCCGTGATACAAGAATCAGC	GTF2IP1	ILMN_1815668	2314	S	NR_002206.1	NR_002206.1	0.0305316	2.5551
2172	2900646	LDB3	11155	Homo sapiens LIM domain binding 3 (LDB3), transcript variant 4, mRNA.		GO:0005737|GO:0005856|GO:0042995	GO:0005515|GO:0008270|GO:0046872	chr10	88436933	88436982	GGCCCAGATGACGGGGACAGAATTCATGCAAGACCCTGATGAAGAAGCTC	LDB3	ILMN_2305599	821	A	NM_001080116.1	NM_001080116.1	0.0305345	0.221859
17449	540411	BRCA1	672	Homo sapiens breast cancer 1, early onset (BRCA1), transcript variant BRCA1-delta11b, mRNA.	GO:0006281|GO:0000075|GO:0006260|GO:0006281|GO:0007098|GO:0009048|GO:0043009|GO:0000724|GO:0006260|GO:0006301|GO:0006357|GO:0006359|GO:0006978|GO:0007059|GO:0007098|GO:0008630|GO:0009048|GO:0016481|GO:0030521|GO:0031398|GO:0042127|GO:0042981|GO:0043009|GO:0043627|GO:0045717|GO:0045739|GO:0045786|GO:0045893|GO:0046600	GO:0005622|GO:0005634|GO:0000793|GO:0005575|GO:0005634|GO:0005737|GO:0000151|GO:0000793|GO:0005622|GO:0005634|GO:0005654|GO:0005737|GO:0008274|GO:0031436	GO:0003677|GO:0008270|GO:0003674|GO:0003684|GO:0008270|GO:0003684|GO:0003713|GO:0004842|GO:0008270|GO:0015631|GO:0019899|GO:0046872|GO:0050681	chr17	38449934	38449983	TCCAGGACTGTTTATAGCTGTTGGAAGGACTAGGTCTTCCCTAGCCCCCC	BRCA1	ILMN_2311089	3717	A	NM_007304.2	NM_007304.2	0.030624	0.366217
14161	1820209	LOC647009	647009	PREDICTED: Homo sapiens similar to CG10343-PA (LOC647009), mRNA.				chr7	39860213	39860262	CTATCATCCCAGTGGAGCGGAGTACTCAGTGAACAGTCACTCCATAGTGC	LOC647009	ILMN_1739045	1093	S	XM_929993.1	XM_929993.1	0.0306927	2.63451
19313	150288	UBE1	7317	Homo sapiens ubiquitin-activating enzyme E1 (UBE1), transcript variant 1, mRNA.				chrX	46959138	46959187	ATGACAGAGATTGTGAGCCGTGTGTCGAAGCGAAAGCTGGGCCGCCACGT	UBE1	ILMN_1683609	3172	A	NM_003334.2	NM_153280.1	0.0307245	0.567583
10394	6350544	RPL10A	4736	Homo sapiens ribosomal protein L10a (RPL10A), mRNA.	GO:0006414|GO:0009653	GO:0005622|GO:0005829|GO:0005840	GO:0003735	chr6	35438494	35438543	GAGCACCATGGGCAAGCCCCAGCGCCTATATTAAGGCACATTTGAATAAA	RPL10A	ILMN_2154566	655	S	NM_007104.4	NM_007104.4	0.0308078	1.81477
[truncated: 20,142 more rows]

## Sheet: Sheet2
p<0.01 genes (Vit D + batch)	p<0.01 genes VitD+Batch	Gene Expression	Int/Tol
FRS3	ILMN_1772605	2.43945
VCL	ILMN_1795429	3.15249
VPS29	ILMN_1704619	3.05023
CP110	ILMN_1773200	2.50385
LOC100129585	ILMN_3177271	2.84235
CCDC101	ILMN_1701477	2.49071
SYF2	ILMN_1660186	2.42003
CXCL9	ILMN_1745356	0.0791986
LRRFIP1	ILMN_2214997	0.146001
ZNF518B	ILMN_1682449	2.3328
[truncated: 445 more rows]
